# Supplementary material for: Electron-donable heterojunctions with synergetic Ru-Cu pair sites for biocatalytic microenvironment modulations in inflammatory mandible defects
Source: Nat Commun. 2024 Nov 6;15:9592. doi: 10.1038/s41467-024-53824-y (PMC11541594; doi:10.1038/s41467-024-53824-y)
Supplement: Supplementary file 4 — Supplementary Data 1 [file 41467_2024_53824_MOESM4_ESM.txt]

 2                                      
   1.00000000000000     
    11.9991998671999998    0.0000000000000000    0.0000000000000000
    -5.9995999335999999   10.3916119101000000    0.0000000000000000
     0.0000000000000000    0.0000000000000000   21.1233005523999999
   O    Cu   Ru
    24    47     1
Selective dynamics
Direct
  0.0229199990000026  0.0299400000000034  0.2000000029999995 
  0.3567635636344192  0.1957124799033170  0.3172626739286849 
  0.1691135671629264  0.3651576607122478  0.4369048302306368 
  0.3562499880000018  0.1966000050000005  0.1420200020000024 
  0.1895900069999996  0.3632700149999977  0.2579799889999990 
  0.0188997104874173  0.0350779147273867  0.3755609725301948 
  0.5229200120000002  0.0299400000000034  0.2000000029999995 
  0.8572787131873989  0.1986475967656915  0.3175582758830582 
  0.6680485462256625  0.3296904945604328  0.4389547045210199 
  0.8562499880000018  0.1966000050000005  0.1420200020000024 
  0.6895899769999971  0.3632700149999977  0.2579799889999990 
  0.5016941566017477  0.0021927568225152  0.3750104244050539 
  0.0229199990000026  0.5299400090000006  0.2000000029999995 
  0.3576930334869747  0.6960843119430611  0.3171151047804557 
  0.1703404396453340  0.8555342629345444  0.4353285537335978 
  0.3562499880000018  0.6966000199999982  0.1420200020000024 
  0.1895900069999996  0.8632699850000023  0.2579799889999990 
  0.9993767287567891  0.5246130558660514  0.3754787945508875 
  0.5229200120000002  0.5299400090000006  0.2000000029999995 
  0.8577941783733708  0.6987071524015268  0.3170496244641758 
  0.6869688914106173  0.8579095447953183  0.4356827744683847 
  0.8562499880000018  0.6966000199999982  0.1420200020000024 
  0.6895899769999971  0.8632699850000023  0.2579799889999990 
  0.5020157824007151  0.5246121699561509  0.3764455464855095 
  0.1895900069999996  0.3632700149999977  0.1710100020000027 
  0.0229199990000026  0.0299400000000034  0.2869699900000029 
  0.3200333832300038  0.2278392028374031  0.4026800767970769 
  0.4395900069999996  0.3632700149999977  0.1710100020000027 
  0.2729200120000002  0.0299400000000034  0.2869699900000029 
  0.0988015658177133  0.2048036505160559  0.4028567603475436 
  0.4395900069999996  0.1132700000000000  0.1710100020000027 
  0.2729200120000002  0.2799400090000006  0.2869699900000029 
  0.0919247699201821  0.4477207001739858  0.4024833115206014 
  0.1895900069999996  0.1132700000000000  0.1710100020000027 
  0.0229199990000026  0.2799400090000006  0.2869699900000029 
  0.3299503260622573  0.4414024058637850  0.4031004596629967 
  0.6895899769999971  0.3632700149999977  0.1710100020000027 
  0.5229200120000002  0.0299400000000034  0.2869699900000029 
  0.7924498087653707  0.1273854107404352  0.3994794126860519 
  0.9395899769999971  0.3632700149999977  0.1710100020000027 
  0.7729200120000002  0.0299400000000034  0.2869699900000029 
  0.5929478591808158  0.1687673068880583  0.4045516742493239 
  0.9395899769999971  0.1132700000000000  0.1710100020000027 
  0.7729200120000002  0.2799400090000006  0.2869699900000029 
  0.6895899769999971  0.1132700000000000  0.1710100020000027 
  0.5229200120000002  0.2799400090000006  0.2869699900000029 
  0.8293023354649887  0.4320708390500265  0.4037493341007667 
  0.1895900069999996  0.8632699850000023  0.1710100020000027 
  0.0229199990000026  0.5299400090000006  0.2869699900000029 
  0.2776698322561514  0.6803264580694998  0.3976037729099312 
  0.4395900069999996  0.8632699850000023  0.1710100020000027 
  0.2729200120000002  0.5299400090000006  0.2869699900000029 
  0.0842096687422291  0.6937446483186986  0.4038276831228194 
  0.4395900069999996  0.6132699850000023  0.1710100020000027 
  0.2729200120000002  0.7799400090000006  0.2869699900000029 
  0.1032289392955081  0.9476018942398888  0.4000601423713652 
  0.1895900069999996  0.6132699850000023  0.1710100020000027 
  0.0229199990000026  0.7799400090000006  0.2869699900000029 
  0.3302575044160833  0.9206566616705292  0.4015803054689351 
  0.6895899769999971  0.8632699850000023  0.1710100020000027 
  0.5229200120000002  0.5299400090000006  0.2869699900000029 
  0.7889134999594682  0.6325396097015602  0.3995185640385359 
  0.9395899769999971  0.8632699850000023  0.1710100020000027 
  0.7729200120000002  0.5299400090000006  0.2869699900000029 
  0.6061349839023191  0.6973338008770367  0.4005119554312205 
  0.9395899769999971  0.6132699850000023  0.1710100020000027 
  0.7729200120000002  0.7799400090000006  0.2869699900000029 
  0.5942401273137305  0.9260183563422154  0.4033020636552732 
  0.6895899769999971  0.6132699850000023  0.1710100020000027 
  0.5229200120000002  0.7799400090000006  0.2869699900000029 
  0.8476816083378941  0.9473734566680249  0.4018640068578000 
  0.5806937635967412  0.4214371472876940  0.4111832834312188 
 
