# Supplementary material for: Electron-donable heterojunctions with synergetic Ru-Cu pair sites for biocatalytic microenvironment modulations in inflammatory mandible defects
Source: Nat Commun. 2024 Nov 6;15:9592. doi: 10.1038/s41467-024-53824-y (PMC11541594; doi:10.1038/s41467-024-53824-y)
Supplement: Supplementary file 5 — Supplementary Data 2 [file 41467_2024_53824_MOESM5_ESM.txt]

2                                       
   1.00000000000000     
    14.3850002288999992    0.0000000000000000    0.0000000000000000
    -4.0336342007999999   12.0519071862999994    0.0000000000000000
     0.0000000000000000    0.0000000000000000   23.3124008178999986
   Cu   Ru   O 
    79     1    80
Selective dynamics
Direct
  0.0953119073730306  0.3206816652315112  0.3583780581391949 
  0.1531199960000009  0.3261699970000009  0.1510100069999964 
  0.0236699989999991  0.4470900000000029  0.2549799980000031 
  0.1677737347245767  0.1988898449014727  0.4580649301391873 
  0.1531199960000009  0.0761699970000009  0.1510100069999964 
  0.0236699989999991  0.1970900000000029  0.2549799980000031 
  0.1717208641725634  0.4403474613560903  0.4663735647547114 
  0.0933054546948000  0.0680562349378206  0.3601875778450818 
  0.2950642450790752  0.3203570200188679  0.3583591522272656 
  0.3531199990000005  0.3261699970000009  0.1510100069999964 
  0.2236700059999990  0.4470900000000029  0.2549799980000031 
  0.3677955245722657  0.1967282011737268  0.4581172464591106 
  0.3531199990000005  0.0761699970000009  0.1510100069999964 
  0.2236700059999990  0.1970900000000029  0.2549799980000031 
  0.3700144991227248  0.4352565928112497  0.4667878120637567 
  0.2929830239218632  0.0678692221064452  0.3600151085690229 
  0.4947966358697826  0.3201767714605381  0.3580611413443364 
  0.5531200169999977  0.3261699970000009  0.1510100069999964 
  0.4236699940000008  0.4470900000000029  0.2549799980000031 
  0.5683023306335357  0.1994384627549692  0.4576746779482335 
  0.5531200169999977  0.0761699970000009  0.1510100069999964 
  0.4236699940000008  0.1970900000000029  0.2549799980000031 
  0.5710961152089737  0.4344096738463250  0.4666997142098737 
  0.4932346949085442  0.0680971001344233  0.3599200988958842 
  0.6951392657636575  0.3209737675943813  0.3579513652657980 
  0.7531200049999995  0.3261699970000009  0.1510100069999964 
  0.6236699820000027  0.4470900000000029  0.2549799980000031 
  0.7683925443961286  0.2023983392176660  0.4574168653782493 
  0.7531200049999995  0.0761699970000009  0.1510100069999964 
  0.6236699820000027  0.1970900000000029  0.2549799980000031 
  0.7719675073083820  0.4405800611488360  0.4663487054817637 
  0.6934701452664456  0.0684086540922948  0.3601401568341913 
  0.8953578556830166  0.3210440122136546  0.3580173402851941 
  0.9531199930000014  0.3261699970000009  0.1510100069999964 
  0.8236700300000024  0.4470900000000029  0.2549799980000031 
  0.9684140706732620  0.2007596981602120  0.4575452488271594 
  0.9531199930000014  0.0761699970000009  0.1510100069999964 
  0.8236700300000024  0.1970900000000029  0.2549799980000031 
  0.9718943245590381  0.4412561270216102  0.4660875133132407 
  0.8932325955926004  0.0681250218810376  0.3600819306300664 
  0.0942424229514316  0.8211468024799231  0.3582287947331864 
  0.1531199960000009  0.8261700270000034  0.1510100069999964 
  0.0236699989999991  0.9470900299999983  0.2549799980000031 
  0.1686202847127731  0.6996363591248027  0.4577102413017258 
  0.1531199960000009  0.5761700270000034  0.1510100069999964 
  0.0236699989999991  0.6970900299999983  0.2549799980000031 
  0.1624967442018033  0.9405987130279740  0.4668769632980698 
  0.0957120679802159  0.5678952585796395  0.3599742215113437 
  0.2943148025591000  0.8208060563975366  0.3581240305516715 
  0.3531199990000005  0.8261700270000034  0.1510100069999964 
  0.2236700059999990  0.9470900299999983  0.2549799980000031 
  0.3702998546355758  0.6995777361935822  0.4585248300440128 
  0.3531199990000005  0.5761700270000034  0.1510100069999964 
  0.2236700059999990  0.6970900299999983  0.2549799980000031 
  0.3620495924345519  0.9409565659103265  0.4666077552735288 
  0.2958281799994467  0.5677184039031573  0.3603593908733771 
  0.4943979827578175  0.8202698484223490  0.3589435749643712 
  0.5531200169999977  0.8261700270000034  0.1510100069999964 
  0.4236699940000008  0.9470900299999983  0.2549799980000031 
  0.5531200169999977  0.5761700270000034  0.1510100069999964 
  0.4236699940000008  0.6970900299999983  0.2549799980000031 
  0.5628091609494277  0.9473165894601365  0.4684831409952892 
  0.4956288502616175  0.5677856663869107  0.3595646804616308 
  0.6939466325733505  0.8199845449742398  0.3582112402129098 
  0.7531200049999995  0.8261700270000034  0.1510100069999964 
  0.6236699820000027  0.9470900299999983  0.2549799980000031 
  0.7669460133701307  0.6992796304776192  0.4580111916553236 
  0.7531200049999995  0.5761700270000034  0.1510100069999964 
  0.6236699820000027  0.6970900299999983  0.2549799980000031 
  0.7649710863111281  0.9464207903177808  0.4688551624787181 
  0.6948243035026067  0.5676832499786286  0.3602161769079331 
  0.8941313800782282  0.8210770652394146  0.3582896275409198 
  0.9531199930000014  0.8261700270000034  0.1510100069999964 
  0.8236700300000024  0.9470900299999983  0.2549799980000031 
  0.9681209064657779  0.7002144123132155  0.4577695032733615 
  0.9531199930000014  0.5761700270000034  0.1510100069999964 
  0.8236700300000024  0.6970900299999983  0.2549799980000031 
  0.9628606592999844  0.9413051471935958  0.4666394440309105 
  0.8953418688834063  0.5682043103217111  0.3600225945532785 
  0.5677196084680389  0.6957523105176477  0.4726533443003973 
  0.0958800020000012  0.0980499980000005  0.2772999999999968 
  0.0253299999999967  0.4771299960000022  0.1733299939999995 
  0.1668301000672301  0.2188654558797225  0.3767169071873866 
  0.0422328944707999  0.3378970004676844  0.4814990380763504 
  0.1514600069999972  0.2961300019999982  0.2326599960000024 
  0.0229704643237199  0.4195736343492982  0.3372580720155582 
  0.0808999990000032  0.1752099990000033  0.1286900039999992 
  0.0933710644179087  0.0470249752343648  0.4458365387653274 
  0.2958799900000031  0.0980499980000005  0.2772999999999968 
  0.2253299950000027  0.4771299960000022  0.1733299939999995 
  0.3667135586091277  0.2186992385261490  0.3768288817224246 
  0.2408388230977536  0.3359624058174759  0.4826475147882903 
  0.3514600099999967  0.2961300019999982  0.2326599960000024 
  0.2228912005504569  0.4193603344350763  0.3373543230995608 
  0.2809000020000028  0.1752099990000033  0.1286900039999992 
  0.2922868409861650  0.0459880347459887  0.4454072055958136 
  0.4958800080000003  0.0980499980000005  0.2772999999999968 
  0.4253300130000000  0.4771299960000022  0.1733299939999995 
  0.5669879026673854  0.2190888833487392  0.3762888907736510 
  0.4414783304905541  0.3323820896594327  0.4836628145449851 
  0.5514600280000010  0.2961300019999982  0.2326599960000024 
  0.4225014061439296  0.4191822569239392  0.3370478116632896 
  0.4808999899999975  0.1752099990000033  0.1286900039999992 
  0.4921108081215735  0.0486844064879364  0.4455753631450960 
  0.6958799960000022  0.0980499980000005  0.2772999999999968 
  0.6253299709999993  0.4771299960000022  0.1733299939999995 
  0.7670557284251842  0.2196324718306997  0.3759112661597541 
  0.6437446143843886  0.3350521971978111  0.4825335846422760 
  0.7514600160000029  0.2961300019999982  0.2326599960000024 
  0.6221380358115738  0.4194325402993400  0.3372582536672155 
  0.6808999779999994  0.1752099990000033  0.1286900039999992 
  0.6936883152071829  0.0507282021973197  0.4459476501740767 
  0.8958799839999969  0.0980499980000005  0.2772999999999968 
  0.8253300189999990  0.4771299960000022  0.1733299939999995 
  0.9668065625124598  0.2191355280080316  0.3761707212313610 
  0.8432261704284443  0.3385849416888718  0.4818546238014036 
  0.9514600039999976  0.2961300019999982  0.2326599960000024 
  0.8226934165421724  0.4198451999924586  0.3372634377045642 
  0.8809000250000025  0.1752099990000033  0.1286900039999992 
  0.8941058180164489  0.0484209734996526  0.4457904088804767 
  0.0958800020000012  0.5980499980000005  0.2772999999999968 
  0.0253299999999967  0.9771299960000022  0.1733299939999995 
  0.1659059015596114  0.7196416064255615  0.3765253060130291 
  0.0335095764032545  0.8389581847070673  0.4828572200249610 
  0.1514600069999972  0.7961300019999982  0.2326599960000024 
  0.0215860122320848  0.9197659582785462  0.3372618789039166 
  0.0808999990000032  0.6752099990000033  0.1286900039999992 
  0.1017859258509759  0.5462008233495723  0.4452573479463666 
  0.2958799900000031  0.5980499980000005  0.2772999999999968 
  0.2253299950000027  0.9771299960000022  0.1733299939999995 
  0.3654059823845586  0.7194608400596891  0.3768508201763368 
  0.2335309486599257  0.8383885277292720  0.4829210658183598 
  0.3514600099999967  0.7961300019999982  0.2326599960000024 
  0.2216365837636403  0.9194673360871946  0.3371208483243251 
  0.2809000020000028  0.6752099990000033  0.1286900039999992 
  0.3024686446568197  0.5450129602798981  0.4457290786045363 
  0.4958800080000003  0.5980499980000005  0.2772999999999968 
  0.4253300130000000  0.9771299960000022  0.1733299939999995 
  0.5660909319630960  0.7191843299689467  0.3781612036357842 
  0.4341489344537450  0.8409685376876013  0.4828815349826527 
  0.5514600280000010  0.7961300019999982  0.2326599960000024 
  0.4220253210382623  0.9193167008435736  0.3372901382081182 
  0.4808999899999975  0.6752099990000033  0.1286900039999992 
  0.4988828083796903  0.5362562812347917  0.4448058190459179 
  0.6958799960000022  0.5980499980000005  0.2772999999999968 
  0.6253299709999993  0.9771299960000022  0.1733299939999995 
  0.7664133479947211  0.7189763011506471  0.3762802811661885 
  0.6371494835374989  0.8521425165319414  0.4908195061713556 
  0.7514600160000029  0.7961300019999982  0.2326599960000024 
  0.6217928803430368  0.9194414852713564  0.3376853837209310 
  0.6808999779999994  0.6752099990000033  0.1286900039999992 
  0.7003878560278736  0.5439879790677296  0.4453246006846285 
  0.8958799839999969  0.5980499980000005  0.2772999999999968 
  0.8253300189999990  0.9771299960000022  0.1733299939999995 
  0.9661504734846744  0.7198279963857956  0.3765484544866027 
  0.8331259045918955  0.8396943165951924  0.4820855002685036 
  0.9514600039999976  0.7961300019999982  0.2326599960000024 
  0.8213359712181187  0.9195422937153737  0.3373125204677194 
  0.8809000250000025  0.6752099990000033  0.1286900039999992 
  0.9012327700670184  0.5468018812224216  0.4453229469480675 
 
