# Supplementary material for: Electron-donable heterojunctions with synergetic Ru-Cu pair sites for biocatalytic microenvironment modulations in inflammatory mandible defects
Source: Nat Commun. 2024 Nov 6;15:9592. doi: 10.1038/s41467-024-53824-y (PMC11541594; doi:10.1038/s41467-024-53824-y)
Supplement: Supplementary file 6 — Supplementary Data 3 [file 41467_2024_53824_MOESM6_ESM.txt]

wt                                    
1.0
       15.4910001755         0.0000000000         0.0000000000
       -7.7455000877        13.4155996820         0.0000000000
        0.0000000000         0.0000000000        19.7430992126
   Ce    O   Ru
   32   64    1
Direct
     0.207069993         0.156200007         0.191990003
     0.039430000         0.321940988         0.350194007
     0.207069993         0.406199992         0.191990003
     0.040298000         0.072610997         0.350010991
     0.457069993         0.406199992         0.191990003
     0.289810002         0.072549000         0.350493997
     0.457069993         0.156200007         0.191990003
     0.288347989         0.318628013         0.350995004
     0.707069993         0.156200007         0.191990003
     0.540826976         0.322111994         0.354606003
     0.707069993         0.406199992         0.191990003
     0.541420996         0.074253999         0.350452006
     0.957069993         0.406199992         0.191990003
     0.791330993         0.073899001         0.349940985
     0.957069993         0.156200007         0.191990003
     0.790211976         0.322228014         0.350106001
     0.207069993         0.656199992         0.191990003
     0.040543001         0.823028028         0.350252002
     0.207069993         0.906199992         0.191990003
     0.038970999         0.572444975         0.350558996
     0.457069993         0.906199992         0.191990003
     0.285311013         0.570177972         0.348794013
     0.457069993         0.656199992         0.191990003
     0.289265990         0.824726999         0.351211011
     0.707069993         0.656199992         0.191990003
     0.543196976         0.828356981         0.348389000
     0.707069993         0.906199992         0.191990003
     0.543949008         0.570743024         0.348650992
     0.957069993         0.906199992         0.191990003
     0.791271985         0.572884977         0.350533009
     0.957069993         0.656199992         0.191990003
     0.793251991         0.824337006         0.350531012
     0.373739988         0.489529997         0.151950002
     0.205035001         0.155604005         0.308297008
     0.040410001         0.322860003         0.232030004
     0.377806008         0.501944005         0.401216000
     0.123740003         0.489529997         0.151950002
     0.454472989         0.151121005         0.310353011
     0.290410012         0.322860003         0.232030004
     0.121587999         0.488148004         0.389647007
     0.123740003         0.239529997         0.151950002
     0.452226013         0.408105999         0.311484009
     0.290410012         0.072860003         0.232030004
     0.122399002         0.238258004         0.390379012
     0.373739988         0.239529997         0.151950002
     0.208922997         0.405741006         0.310267001
     0.040410001         0.072860003         0.232030004
     0.360421002         0.232792005         0.392836988
     0.873740017         0.489529997         0.151950002
     0.708781004         0.155717999         0.308003992
     0.540409982         0.322860003         0.232030004
     0.877587974         0.492123991         0.391398013
     0.623740017         0.489529997         0.151950002
     0.957031012         0.155732006         0.308894992
     0.790409982         0.322860003         0.232030004
     0.631879985         0.500787973         0.391700000
     0.623740017         0.239529997         0.151950002
     0.956887007         0.405752003         0.308990985
     0.790409982         0.072860003         0.232030004
     0.629354000         0.232924998         0.392342001
     0.873740017         0.239529997         0.151950002
     0.712324023         0.408183008         0.310005993
     0.540409982         0.072860003         0.232030004
     0.875280023         0.238659993         0.390186995
     0.373739988         0.989530027         0.151950002
     0.209178999         0.658586025         0.310391009
     0.040410001         0.822860003         0.232030004
     0.370559990         0.985231996         0.391779989
     0.123740003         0.989530027         0.151950002
     0.457197011         0.656570017         0.309399992
     0.290410012         0.822860003         0.232030004
     0.122234002         0.988354027         0.389580995
     0.123740003         0.739530027         0.151950002
     0.454786986         0.903918982         0.310119003
     0.290410012         0.572860003         0.232030004
     0.124136999         0.740588009         0.390657991
     0.373739988         0.739530027         0.151950002
     0.206976995         0.905384004         0.309172004
     0.040410001         0.572860003         0.232030004
     0.379067987         0.734821022         0.399902999
     0.873740017         0.989530027         0.151950002
     0.708406985         0.661050022         0.309107006
     0.540409982         0.822860003         0.232030004
     0.874026000         0.988911986         0.390271008
     0.623740017         0.989530027         0.151950002
     0.957687974         0.656826973         0.309206992
     0.790409982         0.822860003         0.232030004
     0.625580013         0.991011977         0.389403999
     0.623740017         0.739530027         0.151950002
     0.956215024         0.905932009         0.309062004
     0.790409982         0.572860003         0.232030004
     0.614423990         0.736566007         0.399892002
     0.873740017         0.739530027         0.151950002
     0.707740009         0.904187024         0.309852004
     0.540409982         0.572860003         0.232030004
     0.875066996         0.742016017         0.390363008
     0.458211988         0.657031000         0.443037003
