# Supplementary material for: Electron-donable heterojunctions with synergetic Ru-Cu pair sites for biocatalytic microenvironment modulations in inflammatory mandible defects
Source: Nat Commun. 2024 Nov 6;15:9592. doi: 10.1038/s41467-024-53824-y (PMC11541594; doi:10.1038/s41467-024-53824-y)
Supplement: Supplementary file 7 — Supplementary Data 4 [file 41467_2024_53824_MOESM7_ESM.xlsx]

## Sheet: Sheet1
Comparison of Vmax and TON with recently reported state-of-the-art ROS-scavenging biocatalysts.
Biocatalysts	Vmax (µM·s-1)	[E0] (µM)	TON (s-1)	Ref.
Ru-Cu/EDHJ	60.24	7.45	8.09	This work
Ru-O/EDHJ	21.56	10.11	2.13	This work
Fe Nzy	1.22	4.82	~0.25	1
Cu5.4O	3.92	15.04	~0.26	2
Mn3O4 Cb	5.3	65.45	~0.08	3
Au24Cu1	5.83	3	~1.95	4
Pd OA	5.9	234.41	25.17*10-3	5
Co3O4 NPs	11.2	248.8	45.01*10-3	6
CuxO	109.2	125.81	~0.87	7
Mn3O4 Flower	122.17	65.53	~1.86	5
Cu NCs	418.41	1820	~0.23	8
PVP-Ir NPs	540	246.09	~2.19	9
Co3O4 flowers	1467	622.03	~2.36	10
Co3O4 NP	2.38	250.53	9.50*10-3	5
Co3O4 NR	1.88	250.67	7.50*10-3	5
Co3O4 NC	1.23	246	5.00*10-3	5
Mn3O4 Ph	5.8	65.45	~8.86*10-2	3
Mhp	7.37	65.45	~0.11	3
Mfk	21.75	65.45	~0.33	3
RuTeNRs	0.98	196340	~5.00*10-6	11
IrOx NPs	5.64	522.22	1.08*10-2	12
OxgeMCC-r	0.2	29.28	6.83*10-3	13
Mn3O4	10.73	198.7	5.40*10-2	14
Co3O4	11.55	206.25	5.60*10-2	14
MC-1.0	24.82	118.19	0.21	14
RuSA-CN	10.02	13.01	0.77	15
RuNP-CN	14.64	6.39	2.29	15
Mn-PcBC	81.88	31.86	2.57	16
CoO-Ir	39.71	14.51	~2.74	17
Ru@CoSe	23.05	11.5	~2.00	18
CoSe	7.32	72.69	~0.10	18
BSA-IrO2	1.87	518.52	3.60*10-3	19
MCCP	4.75	81.66	5.82*10-2	19
IrOx	5.72	519.7	1.10*10-2	19
MnO2	2.4	4965.52	4.83*10-4	19
References:
1	Xi, J. et al. A Nanozyme‐Based Artificial Peroxisome Ameliorates Hyperuricemia and Ischemic Stroke. Adv. Funct. Mater. 31, 2007130 (2020).
2	Liu, T. et al. Ultrasmall copper-based nanoparticles for reactive oxygen species scavenging and alleviation of inflammation related diseases. Nat. Commun. 11, 2788 (2020).
3	Singh, N., Geethika, M., Eswarappa, S. M. & Mugesh, G. Manganese-Based Nanozymes: Multienzyme Redox Activity and Effect on the Nitric Oxide Produced by Endothelial Nitric Oxide Synthase. Chemistry 24, 8393-8403 (2018).
4	Liu, H. et al. Catalytically potent and selective clusterzymes for modulation of neuroinflammation through single-atom substitutions. Nat. Commun. 12, 114 (2021).
5	Ma, W. et al. A single-atom Fe-N4 catalytic site mimicking bifunctional antioxidative enzymes for oxidative stress cytoprotection. Chem. Commun. 55, 159-162 (2018).
6	Mu, J., Zhang, L., Zhao, M. & Wang, Y. Co3O4 nanoparticles as an efficient catalase mimic: Properties, mechanism and its electrocatalytic sensing application for hydrogen peroxide. J. Mol. Catal. A: Chem. 378, 30-37 (2013).
7	Hao, C. et al. Chiral Molecule-mediated Porous CuxO Nanoparticle Clusters with Antioxidation Activity for Ameliorating Parkinson's Disease. J. Am. Chem. Soc. 141, 1091-1099 (2019).
8	Liu, C. et al. Facile Preparation of Homogeneous Copper Nanoclusters Exhibiting Excellent Tetraenzyme Mimetic Activities for Colorimetric Glutathione Sensing and Fluorimetric Ascorbic Acid Sensing. ACS Appl. Mater. Interfaces 12, 42521-42530 (2020).
9	Su, H. et al. Dual-Enzyme Characteristics of Polyvinylpyrrolidone-Capped Iridium Nanoparticles and Their Cellular Protective Effect against H2O2-Induced Oxidative Damage. ACS Appl. Mater. Interfaces 7, 8233-8242 (2015).
10	Liu, X. et al. Facile synthesis of magnetic hierarchical flower-like Co3O4 spheres: Mechanism, excellent tetra-enzyme mimics and their colorimetric biosensing applications. Biosens. Bioelectron. 165, 112342 (2020).
11	Kang, S., Gil, Y.-G., Min, D.-H. & Jang, H. Nonrecurring Circuit Nanozymatic Enhancement of Hypoxic Pancreatic Cancer Phototherapy Using Speckled Ru-Te Hollow Nanorods. ACS Nano 14, 4383-4394 (2020).
12	Zhen, W. et al. Specific "Unlocking" of a Nanozyme-Based Butterfly Effect To Break the Evolutionary Fitness of Chaotic Tumors. Angew. Chem. Int. Ed. 59, 9491-9497 (2020).
13	Wang, D. et al. Self-assembled single-atom nanozyme for enhanced photodynamic therapy treatment of tumor. Nat. Commun. 11, 357 (2020).
14	Tian, Q. et al. Multifaceted Catalytic ROS-Scavenging via Electronic Modulated Metal Oxides for Regulating Stem Cell Fate. Adv. Mater. 34, 2207275 (2022).
15	Sun, Y. et al. Catalase-Mimetic Artificial Biocatalysts with Ru Catalytic Centers for ROS Elimination and Stem-Cell Protection. Adv. Mater. 34, 2206208 (2022).
16	Wu, Z. et al. Manganese-Based Antioxidase-Inspired Biocatalysts with Axial Mn-N5 Sites and 2D d-pi-Conjugated Networks for Rescuing Stem Cell Fate. Angew. Chem. Int. Ed. 62, e202302329 (2023).
17	Xie, Y. et al. Cascade and Ultrafast Artificial Antioxidases Alleviate Inflammation and Bone Resorption in Periodontitis. ACS Nano 17, 15097–15112 (2023).
18	Deng, Y. et al. Amorphizing Metal Selenides-Based ROS Biocatalysts at Surface Nanolayer toward Ultrafast Inflammatory Diabetic Wound Healing. ACS Nano 17, 2943–2957 (2023).
19	Zhou, J. et al. Coordination-Driven Self-Assembly Strategy-Activated Cu Single-Atom Nanozymes for Catalytic Tumor-Specific Therapy. J. Am. Chem. Soc. 145, 4279-4293 (2023).
