# Supplementary material for: Electron-donable heterojunctions with synergetic Ru-Cu pair sites for biocatalytic microenvironment modulations in inflammatory mandible defects
Source: Nat Commun. 2024 Nov 6;15:9592. doi: 10.1038/s41467-024-53824-y (PMC11541594; doi:10.1038/s41467-024-53824-y)
Supplement: Supplementary file 9 — Source Data [file 41467_2024_53824_MOESM9_ESM.xlsx]

## Sheet: Figure 2
Figure 2b				Figure 2m													Figure 2n																		Figure 2o
	Ru-O/EDHJ	Ru-Cu/EDHJ		Ru 3p of Ru-O/EDHJ						Ru 3p of Ru-Cu/EDHJ							Cu 2p of Ru-O/EDHJ						Cu 2p of Ru-Cu/EDHJ							Cu LMM of Ru-O/EDHJ		Cu LMM of Ru-Cu/EDHJ				Ce 3d of Ru-O/EDHJ												Ce 3d of Ru-Cu/EDHJ
2 theta (degree)	Intensity of XRD			Binding energy (eV)	Raw data	Peak	Peak	Background	Envelope	Binding energy (eV)	Raw data	Peak	Peak	Background	Envelope		Binding energy (eV)	Raw data	Peak	Peak	Background	Envelope	Binding energy (eV)	Raw data	Peak	Peak	Background	Envelope	Binding energy (eV)	Raw data	Smooth data	Raw data	Smooth data of Raw data*0.855		Binding energy (eV)	Raw data	Peak	Peak	Peak	Peak	Peak	Peak	Peak	Peak	Background	Envelope	Binding energy (eV)	Raw data	Peak
20	24587.5	40725		495.58	18218.9	0	0	0	18352.7	495.58	21665	0	0	0	21775.2		964.58	57847.4	0	0	0	57875.9	964.58	116769	0	0	0	116821	579.98	33080	33025.7	34337.3	29453.2		929.58	51035.3	0	0	0	0	0	0	0	0	0	51096.3	929.58	109800	0
20.02	24250	40200		495.48	18363.6	0	0	0	18498.7	495.48	21556.2	0	0	0	21668.7		964.48	57710.1	0	0	0	57738.6	964.48	116802	0	0	0	116854	579.88	33075.4	33098.8	34666.8	29456.5		929.48	50894	0	0	0	0	0	0	0	0	0	50955.1	929.48	110447	0
20.04	23600	38887.5		495.38	18254.8	0	0	0	18391.4	495.38	21816.3	0	0	0	21931.2		964.38	57800.3	0	0	0	57828.8	964.38	117085	0	0	0	117137	579.78	33072.7	33160.3	34273.8	29463.3		929.38	50184	0	0	0	0	0	0	0	0	0	50245.2	929.38	109480	0
20.06	24150	38587.5		495.28	17669.5	0	0	0	17807.6	495.28	21576.9	0	0	0	21694.2		964.28	57922.1	0	0	0	57950.6	964.28	116933	0	0	0	116985	579.68	33241.6	33210.2	34455	29473.6		929.28	50947	0	0	0	0	0	0	0	0	0	51008.2	929.28	109831	0
20.08	23625	38850		495.18	17893.3	0	0	0	18032.9	495.18	21450	0	0	0	21569.8		964.18	57855	0	0	0	57883.5	964.18	117014	0	0	0	117066	579.58	33034.2	33248.5	34817.6	29487.3		929.18	50821	0	0	0	0	0	0	0	0	0	50882.2	929.18	109037	0
20.1	23700	39675		495.08	17928.2	17929.2	17916.9	17852.5	17993.7	495.08	21446.9	21544.1	21617.1	21519.4	21641.8		964.08	57785.9	0	0	0	57814.4	964.08	117737	0	0	0	117789	579.48	33716.4	33290.5	34392.2	29481.8		929.08	50525.6	0	0	0	0	0	0	0	0	0	50586.9	929.08	109284	0
20.12	24237.5	38250		494.98	17947.9	17929.1	17918.4	17852.3	17995.2	494.98	21726.7	21502.5	21578.2	21477.8	21602.9		963.98	57385.9	0	0	0	57414.4	963.98	116527	0	0	0	116579	579.38	33223	33282.6	34462.2	29516.5		928.98	50728.5	0	0	0	0	0	0	0	0	0	50789.9	928.98	109277	0
20.14	23950	41250		494.88	17823.4	17929	17920	17852.2	17996.8	494.88	21396.5	21475.1	21553.6	21450.5	21578.3		963.88	57748	0	0	0	57776.5	963.88	116322	0	0	0	116374	579.28	33060.3	33301.4	34318.3	29510.6		928.88	50792.1	0	0	0	0	0	0	0	0	0	50853.5	928.88	109243	0
20.16	23737.5	39412.5		494.78	17793.1	17929	17921.5	17852.1	17998.4	494.78	21351.8	21475	21556.3	21450.3	21581		963.78	57700.5	0	0	0	57729	963.78	116940	0	0	0	116992	579.18	33385.3	33328.2	34792.5	29575.2		928.78	50989.8	0	0	0	0	0	0	0	0	0	51051.3	928.78	109214	0
20.18	24325	39112.5		494.68	17997.7	17928.9	17923.2	17852	18000.1	494.68	21330.4	21473	21557.2	21448.3	21581.9		963.68	57848.4	0	0	0	57876.9	963.68	117286	0	0	0	117339	579.08	33268.8	33309	34575.2	29642.6		928.68	50872.4	0	0	0	0	0	0	0	0	0	50934.1	928.68	109118	0
20.2	24212.5	41437.5		494.58	17806.2	17928.9	17924.9	17851.9	18001.8	494.58	21745.6	21470.1	21557.3	21445.4	21582		963.58	57848.5	0	0	0	57877	963.58	116835	0	0	0	116887	578.98	33562.2	33413.2	34784.9	29670.9		928.58	50593.5	0	0	0	0	0	0	0	0	0	50655.2	928.58	108902	0
20.22	24012.5	38775		494.48	17963	17928.8	17926.6	17851.8	18003.6	494.48	21862.9	21465.6	21556	21441	21580.7		963.48	57921.2	0	0	0	57949.7	963.48	117357	0	0	0	117410	578.88	33403.9	33438.6	34861.4	29675.2		928.48	50244.6	0	0	0	0	0	0	0	0	0	50306.4	928.48	108791	0
20.24	24400	39225		494.38	17857.9	17928.6	17928.3	17851.5	18005.3	494.38	21637.8	21459.6	21553.2	21435	21577.9		963.38	57827.3	0	0	0	57855.8	963.38	117065	0	0	0	117117	578.78	33489.7	33495.3	34358.1	29549.3		928.38	50786.6	0	0	0	0	0	0	0	0	0	50848.5	928.38	108842	0
20.26	23475	39900		494.28	18212.8	17928.2	17929.8	17851.1	18006.9	494.28	21581.7	21450.9	21547.8	21426.2	21572.5		963.28	57889.7	0	0	0	57918.2	963.28	116983	0	0	0	117035	578.68	33413	33523.2	34650.4	29561.1		928.28	50199.8	0	0	0	0	0	0	0	0	0	50261.8	928.28	108723	0
20.28	24187.5	39037.5		494.18	18207.7	17927.7	17931.3	17850.5	18008.4	494.18	21749.2	21442.2	21542.5	21417.5	21567.2		963.18	58244.1	0	0	0	58272.6	963.18	116769	0	0	0	116821	578.58	33482	33481.9	34489.2	29525.9		928.18	50925.4	0	0	0	0	0	0	0	0	0	50987.4	928.18	108443	0
20.3	23512.5	39712.5		494.08	18198.8	17926.9	17932.6	17849.8	18009.8	494.08	21694.5	21434.6	21538.5	21409.9	21563.1		963.08	58040.7	0	0	0	58069.2	963.08	116944	0	0	0	116996	578.48	33799.4	33541	34385.5	29572.7		928.08	50190.8	0	0	0	0	0	0	0	0	0	50252.9	928.08	108106	0
20.32	23912.5	39075		493.98	18358.5	17926	17933.8	17848.8	18011	493.98	21643.9	21427.1	21534.6	21402.4	21559.3		962.98	58164.2	0	0	0	58192.7	962.98	116976	0	0	0	117029	578.38	33293.9	33486.5	34940.9	29638.4		927.98	50342.4	0	0	0	0	0	0	0	0	0	50404.5	927.98	108325	0
20.34	24025	39225		493.88	18273.3	17925.2	17935.2	17847.9	18012.4	493.88	21588.7	21419.2	21530.5	21394.5	21555.1		962.88	58318.4	0	0	0	58346.9	962.88	116559	0	0	0	116611	578.28	33440.3	33449.2	34578.5	29621.1		927.88	50084.9	0	0	0	0	0	0	0	0	0	50147.1	927.88	108974	0
20.36	23912.5	39862.5		493.78	17995.3	17924.5	17936.8	17847.2	18014.1	493.78	21615.3	21410.3	21525.5	21385.7	21550.2		962.78	57793.5	0	0	0	57822.1	962.78	117255	0	0	0	117307	578.18	33627	33512.9	34760.2	29603.9		927.78	50323.7	0	0	0	0	0	0	0	0	0	50386	927.78	108503	0
20.38	23775	38737.5		493.68	17889.8	17923.9	17938.5	17846.6	18015.9	493.68	21861.2	21402.7	21521.9	21378	21546.5		962.68	58730.5	0	0	0	58759	962.68	117128	0	0	0	117180	578.08	33214.9	33491.2	34459.7	29608.6		927.68	50341.8	0	0	0	0	0	0	0	0	0	50404.2	927.68	108496	0
20.4	24562.5	39300		493.58	18045.2	17923.5	17940.5	17846.1	18017.9	493.58	21461	21396.5	21519.8	21371.8	21544.5		962.58	58406.9	0	0	0	58435.4	962.58	116776	0	0	0	116829	577.98	33650.6	33536.1	34512.2	29522.1		927.58	49997.8	0	0	0	0	0	0	0	0	0	50060.3	927.58	108656	0
20.42	24050	39150		493.48	17955.1	17923.3	17942.8	17845.9	18020.2	493.48	21368	21391.6	21519.2	21366.9	21543.9		962.48	58336	0	0	0	58364.5	962.48	117083	0	0	0	117135	577.88	33889.1	33531.3	34495.8	29493.4		927.48	49811.2	0	0	0	0	0	0	0	0	0	49873.8	927.48	107574	0
20.44	24575	39975		493.38	17804.8	17923.1	17945.1	17845.6	18022.6	493.38	21351.7	21389.6	21521.7	21364.9	21546.3		962.38	58965.8	0	0	0	58994.3	962.38	117302	0	0	0	117354	577.78	33201.8	33566.7	34733.5	29489.2		927.38	50232.1	0	0	0	0	0	0	0	0	0	50294.8	927.38	108158	0
20.46	23062.5	40762.5		493.28	18055.4	17922.9	17947.5	17845.3	18025.1	493.28	21116.6	21389.6	21526.2	21364.9	21550.9		962.28	57965.1	0	0	0	57993.7	962.28	117390	0	0	0	117442	577.68	33485.8	33565	34360.4	29582.9		927.28	50025.9	0	0	0	0	0	0	0	0	0	50088.6	927.28	108736	0
20.48	24175	38812.5		493.18	17956.7	17922.4	17949.9	17844.8	18027.5	493.18	21527.3	21389.6	21530.9	21364.9	21555.6		962.18	58159.5	0	0	0	58188	962.18	117624	0	0	0	117676	577.58	33632	33436.4	34538.9	29673.6		927.18	50339.9	0	0	0	0	0	0	0	0	0	50402.7	927.18	108101	0
20.5	24687.5	39712.5		493.08	18390.6	17921.9	17952.1	17844.2	18029.8	493.08	21508.2	21389.6	21535.8	21364.9	21560.5		962.08	58062.7	0	0	0	58091.2	962.08	116508	0	0	0	116561	577.48	33545.4	33323.8	34959.4	29775.6		927.08	50279.1	0	0	0	0	0	0	0	0	0	50342	927.08	108185	0
20.52	24212.5	36225		492.98	18257.1	17921.2	17954.4	17843.5	18032.1	492.98	21406	21389.6	21540.8	21364.9	21565.5		961.98	58093.7	0	0	0	58122.2	961.98	116889	0	0	0	116941	577.38	33130.7	33381.5	35006.8	29780.7		926.98	50489.7	0	0	0	0	0	0	0	0	0	50552.8	926.98	107397	0
20.54	24412.5	39187.5		492.88	18075.4	17920.4	17956.6	17842.7	18034.4	492.88	21442	21389.5	21546	21364.8	21570.6		961.88	58346.7	0	0	0	58375.2	961.88	117790	0	0	0	117842	577.28	33264.5	33427.6	34941.3	29833.4		926.88	50134.7	0	0	0	0	0	0	0	0	0	50197.9	926.88	107214	0
20.56	24200	40912.5		492.78	18219.3	17919.7	17959.1	17841.9	18036.9	492.78	21769.1	21389.5	21551.3	21364.8	21575.9		961.78	58439.3	0	0	0	58467.8	961.78	117233	0	0	0	117285	577.18	33363	33409	34819.9	29818.3		926.78	50196.1	0	0	0	0	0	0	0	0	0	50259.3	926.78	107224	0
20.58	23762.5	39112.5		492.68	17829.2	17919.3	17961.9	17841.5	18039.8	492.68	21447.2	21389.4	21556.7	21364.7	21581.4		961.68	58216.5	0	0	0	58245	961.68	117150	0	0	0	117202	577.08	33812.3	33477.2	34549.9	29780.1		926.68	50188.2	0	0	0	0	0	0	0	0	0	50251.5	926.68	106971	0
20.6	24800	38887.5		492.58	17704.4	17919.1	17965	17841.2	18043	492.58	21802.6	21389.3	21562.4	21364.6	21587.1		961.58	58172.3	0	0	0	58200.8	961.58	116917	0	0	0	116969	576.98	33764.5	33665.1	34969.6	29803.9		926.58	50348.7	0	0	0	0	0	0	0	0	0	50412.2	926.58	106984	0
20.62	23425	40237.5		492.48	17872.9	17919	17968.4	17841	18046.4	492.48	21639.6	21389.2	21568.2	21364.5	21592.9		961.48	57386.9	0	0	0	57415.4	961.48	116646	0	0	0	116698	576.88	33275.5	33743.4	34968.1	29784.2		926.48	49792.5	0	0	0	0	0	0	0	0	0	49856.1	926.48	107727	0
20.64	23437.5	39975		492.38	17877.9	17918.9	17971.8	17840.8	18049.9	492.38	21559.1	21389.1	21574.2	21364.4	21598.9		961.38	57879.6	0	0	0	57908.1	961.38	116939	0	0	0	116991	576.78	33867.8	33760.1	34927.6	29814.4		926.38	49787.3	0	0	0	0	0	0	0	0	0	49851	926.38	106669	0
20.66	23700	40875		492.28	18299.7	17918.5	17975.2	17840.4	18053.3	492.28	21883	21388.9	21580.4	21364.2	21605.1		961.28	57814.4	0	0	0	57843	961.28	117624	0	0	0	117676	576.68	34055.6	33744.3	34886.9	29854.6		926.28	49792.7	0	0	0	0	0	0	0	0	0	49856.5	926.28	107566	0
20.68	24750	39600		492.18	18201.3	17918	17978.5	17839.8	18056.6	492.18	21918.9	21388.7	21586.8	21364.1	21611.4		961.18	57616.6	0	0	0	57645.2	961.18	117216	0	0	0	117268	576.58	33664.4	33783.6	34643.3	29840.4		926.18	50216.2	0	0	0	0	0	0	0	0	0	50280.1	926.18	107438	0
20.7	24675	40650		492.08	18185.4	17917.4	17981.8	17839.2	18060.1	492.08	21940.4	21388.6	21593.4	21363.9	21618.1		961.08	57961.2	0	0	0	57989.7	961.08	116941	0	0	0	116994	576.48	33683.2	33831	35111.8	29901.5		926.08	50033.2	0	0	0	0	0	0	0	0	0	50097.2	926.08	107314	0
20.72	24975	41212.5		491.98	18007.3	17916.8	17985.4	17838.5	18063.6	491.98	21392.2	21388.5	21600.2	21363.8	21624.9		960.98	57942.4	0	0	0	57971	960.98	117058	0	0	0	117110	576.38	33787.4	33713.1	35082.2	29955.7		925.98	50269.1	0	0	0	0	0	0	0	0	0	50333.3	925.98	107693	0
20.74	24537.5	42187.5		491.88	17796.8	17916.3	17989.2	17838	18067.5	491.88	21712.2	21388.3	21607.3	21363.6	21632		960.88	57732	0	0	0	57760.5	960.88	117003	0	0	0	117055	576.28	33721.2	33681.6	35118.2	30027		925.88	50547.9	0	0	0	0	0	0	0	0	0	50612.2	925.88	107256	0
20.76	24950	42262.5		491.78	18042.7	17915.9	17993.1	17837.5	18071.5	491.78	21510.2	21388.2	21614.7	21363.5	21639.3		960.78	57574.5	0	0	0	57603.1	960.78	116958	0	0	0	117010	576.18	33692	33663.1	35189.5	30042.1		925.78	50025.1	0	0	0	0	0	0	0	0	0	50089.5	925.78	107319	0
20.78	24312.5	39037.5		491.68	18260.3	17915.5	17997.2	17837	18075.7	491.68	21554.6	21388.1	21622.3	21363.5	21647		960.68	57523.8	0	0	0	57552.3	960.68	117388	0	0	0	117441	576.08	33576.3	33635.5	35029.6	30006.4		925.68	50323.3	0	0	0	0	0	0	0	0	0	50387.8	925.68	106764	0
20.8	24612.5	39000		491.58	17972.3	17915.1	18001.6	17836.6	18080.1	491.58	21753.1	21388	21630.2	21363.3	21654.9		960.58	57967.2	0	0	0	57995.8	960.58	116962	0	0	0	117014	575.98	33718.1	33721.5	35133.6	30014.8		925.58	49774	0	0	0	0	0	0	0	0	0	49838.7	925.58	106351	0
20.82	25400	42000		491.48	17910.2	17914.7	18006.1	17836.1	18084.6	491.48	21721.1	21387.9	21638.3	21363.2	21663		960.48	57604.4	0	0	0	57633	960.48	116877	0	0	0	116929	575.88	33537.5	33728.9	34944.9	29964.5		925.48	49739.8	0	0	0	0	0	0	0	0	0	49804.5	925.48	106399	0
20.84	24662.5	41250		491.38	18074.6	17914.1	18010.5	17835.4	18089.2	491.38	21953.2	21387.8	21646.7	21363.1	21671.4		960.38	57516.1	0	0	0	57544.7	960.38	116085	0	0	0	116137	575.78	33932.2	33745.8	35200.9	29979.8		925.38	49995.9	0	0	0	0	0	0	0	0	0	50060.8	925.38	106154	0
20.86	23725	41737.5		491.28	18306.7	17913.5	18015.2	17834.8	18093.9	491.28	21648.2	21387.6	21655.4	21362.9	21680.1		960.28	57008.4	0	0	0	57037	960.28	116672	0	0	0	116724	575.68	34055	33741.4	35060.7	29971		925.28	49821.4	0	0	0	0	0	0	0	0	0	49886.5	925.28	106951	0
20.88	25012.5	41737.5		491.18	18183	17912.9	18020.1	17834.2	18098.9	491.18	21616.3	21387.5	21664.4	21362.8	21689.1		960.18	57190.6	0	0	0	57219.1	960.18	116300	0	0	0	116353	575.58	33357.9	33709.3	34916.8	29991.9		925.18	49996	0	0	0	0	0	0	0	0	0	50061.2	925.18	106726	0
20.9	24075	40912.5		491.08	17972.5	17912.2	18025.1	17833.4	18103.9	491.08	21444	21387.4	21673.7	21362.7	21698.4		960.08	57055.3	0	0	0	57083.9	960.08	116715	0	0	0	116767	575.48	33744	33750.2	35318.1	30072.6		925.08	50237.7	49804.1	49804.1	49804.1	49842.1	49804.1	49804.1	49809.5	49826	49804.1	49869.4	925.08	107008	106786
20.92	24462.5	42375		490.98	18290.2	17911.4	18030.2	17832.5	18109.1	490.98	21736	21387.3	21683.3	21362.6	21708		959.98	57295.9	0	0	0	57324.5	959.98	116562	0	0	0	116614	575.38	33696.9	33778.2	35009.9	30116.1		924.98	49704	49721.7	49721.7	49721.7	49759.7	49721.7	49721.7	49727.1	49743.7	49721.7	49787.1	924.98	106517	106782
20.94	24537.5	42187.5		490.88	18124.8	17910.7	18035.5	17831.8	18114.5	490.88	21743.8	21387.2	21693.4	21362.5	21718.1		959.88	57254.3	0	0	0	57282.9	959.88	116203	0	0	0	116255	575.28	33872.7	33775.7	35436.3	30145.2		924.88	49261.5	49721	49721	49721.1	49759.1	49721	49721	49726.4	49743.1	49721	49786.6	924.88	106727	106773
20.96	23987.5	40350		490.78	18171.9	17910.1	18041.2	17831.1	18120.3	490.78	21440.8	21387.1	21703.7	21362.4	21728.4		959.78	56761.7	0	0	0	56790.3	959.78	116164	0	0	0	116216	575.18	34076.7	33966.2	35391.1	30147.4		924.78	49683.6	49713.9	49713.9	49713.9	49751.9	49713.9	49713.9	49719.3	49736.1	49713.9	49779.6	924.78	106923	106710
20.98	24700	41437.5		490.68	18035.8	17909.4	18047.1	17830.3	18126.2	490.68	21648	21387	21714.4	21362.3	21739.1		959.68	56844.2	0	0	0	56872.8	959.68	116279	0	0	0	116332	575.08	33932.1	33911.6	35179.6	30131		924.68	50036.3	49709.4	49709.4	49709.4	49747.4	49709.4	49709.4	49714.8	49731.7	49709.4	49775.3	924.68	107533	106663
21	24850	42000		490.58	18130.9	17908.7	18053.2	17829.5	18132.4	490.58	21675.4	21386.9	21725.5	21362.2	21750.2		959.58	57406.9	0	0	0	57435.5	959.58	115430	0	0	0	115482	574.98	33612	33843.2	35040.7	30144		924.58	50063.1	49694.9	49694.9	49694.9	49732.9	49694.9	49694.9	49700.4	49717.3	49694.9	49760.9	924.58	106456	106591
21.02	24125	39600		490.48	18200.9	17908	18059.6	17828.8	18138.9	490.48	21816.4	21386.8	21737	21362.1	21761.7		959.48	57074.2	0	0	0	57102.8	959.48	115512	0	0	0	115564	574.88	34183.9	33785.7	35259	30076.3		924.48	50177.4	49668.8	49668.8	49668.9	49706.9	49668.8	49668.9	49674.4	49691.4	49668.8	49735.1	924.48	106674	106514
21.04	25662.5	41887.5		490.38	18187.6	17907.3	18066.3	17828	18145.6	490.38	21706.5	21386.6	21748.8	21361.9	21773.5		959.38	57167	0	0	0	57195.6	959.38	116018	0	0	0	116070	574.78	33395.5	33738.3	35382.8	30115.5		924.38	49768.5	49641.9	49641.9	49642	49679.9	49641.9	49641.9	49647.4	49664.6	49641.9	49708.3	924.38	106464	106436
21.06	24237.5	42525		490.28	18223	17906.5	18073.2	17827.2	18152.5	490.28	21936.1	21386.5	21761.1	21361.8	21785.8		959.28	56951	0	0	0	56979.7	959.28	116360	0	0	0	116412	574.68	33737.5	33774.4	35200	30203.4		924.28	49610.2	49622.2	49622.2	49622.3	49660.2	49622.2	49622.2	49627.8	49645	49622.2	49688.8	924.28	106609	106434
21.08	24937.5	42675		490.18	18091.9	17905.6	18080.2	17826.1	18159.6	490.18	21858.6	21386.3	21773.7	21361.6	21798.4		959.18	56780.9	0	0	0	56809.6	959.18	115284	0	0	0	115336	574.58	33996.2	33830.8	35276.1	30268.8		924.18	49547.9	49612.5	49612.5	49612.7	49650.5	49612.5	49612.5	49618.1	49635.5	49612.5	49679.3	924.18	105934	106431
21.1	25262.5	43312.5		490.08	18521.2	17904.6	18087.5	17825.1	18167	490.08	21824.3	21386.1	21786.9	21361.4	21811.6		959.08	56482.3	0	0	0	56510.9	959.08	115617	0	0	0	115669	574.48	33884.6	33952.4	35584	30321.2		924.08	49469.5	49607.6	49607.6	49607.8	49645.6	49607.6	49607.6	49613.2	49630.7	49607.6	49674.6	924.08	106453	106428
21.12	24825	40350		489.98	18289.6	17903.6	18095.1	17824	18174.7	489.98	21691.3	21386	21800.5	21361.2	21825.2		958.98	56502.7	0	0	0	56531.4	958.98	115595	0	0	0	115648	574.38	34051.3	34133.4	35511.6	30303.7		923.98	49893.7	49597.8	49597.8	49598.1	49635.9	49597.8	49597.9	49603.5	49621.1	49597.8	49665	923.98	106643	106403
21.14	25137.5	40125		489.88	18240.8	17902.7	18103.2	17823.1	18182.9	489.88	21745.7	21385.8	21814.6	21361.1	21839.3		958.88	56783.1	0	0	0	56811.8	958.88	116671	0	0	0	116723	574.28	34150.1	34135.3	35428.9	30260.7		923.88	49984.4	49588.4	49588.4	49588.7	49626.4	49588.4	49588.4	49594.1	49611.8	49588.4	49655.8	923.88	106783	106363
21.16	24587.5	40312.5		489.78	17937.4	17901.8	18111.6	17822.1	18191.3	489.78	21760.7	21385.7	21829.2	21360.9	21853.9		958.78	56838.7	0	0	0	56867.4	958.78	115679	0	0	0	115732	574.18	34462.3	34085.8	35447.3	30218.6		923.78	49552.3	49581.7	49581.7	49582	49619.7	49581.7	49581.7	49587.4	49605.2	49581.7	49649.3	923.78	106741	106312
21.18	24862.5	42037.5		489.68	18227.2	17901	18120.5	17821.2	18200.4	489.68	21850.8	21385.5	21844.3	21360.7	21869.1		958.68	56776.2	0	0	0	56804.9	958.68	115387	0	0	0	115440	574.08	33834.5	34065.2	35031.6	30241		923.68	49366.4	49569.7	49569.7	49570.1	49607.8	49569.7	49569.7	49575.5	49593.4	49569.7	49637.6	923.68	105925	106264
21.2	24962.5	39225		489.58	18142.8	17900.2	18129.9	17820.4	18209.8	489.58	22050.1	21385.3	21860	21360.5	21884.7		958.58	56727.5	0	0	0	56756.2	958.58	115393	0	0	0	115445	573.98	33936.8	34027	35284.6	30242.1		923.58	49702.3	49567.2	49567.2	49567.7	49605.3	49567.2	49567.3	49573	49591.1	49567.2	49635.4	923.58	106171	106252
21.22	25400	42337.5		489.48	18352.5	17899.6	18139.8	17819.6	18219.8	489.48	22115.4	21385.1	21876.2	21360.3	21900.9		958.48	57012	0	0	0	57040.7	958.48	115741	0	0	0	115793	573.88	33950.4	34058.4	35668.6	30269.1		923.48	49365.4	49566.1	49566.1	49566.6	49604.1	49566.1	49566.1	49571.9	49590	49566.1	49634.5	923.48	105878	106249
21.24	25237.5	40350		489.38	17917.9	17898.8	18150	17818.8	18230.1	489.38	21885.6	21384.8	21893	21360.1	21917.7		958.38	56827.7	0	0	0	56856.5	958.38	116176	0	0	0	116228	573.78	34186.6	34083.4	35700.7	30323.3		923.38	49908.5	49565	49565	49565.6	49603	49565	49565	49570.8	49589.1	49565	49633.7	923.38	106544	106246
21.26	24925	42750		489.28	18211.9	17898.1	18160.8	17818	18240.9	489.28	21956.9	21384.6	21910.4	21359.8	21935.2		958.28	56749.3	0	0	0	56778	958.28	115490	0	0	0	115542	573.68	34304.6	34276.1	35167.9	30390.4		923.28	49487.7	49558.1	49558.1	49558.9	49596.1	49558.1	49558.1	49563.9	49582.3	49558.1	49627.1	923.28	106727	106231
21.28	25187.5	42000		489.18	18153.9	17897.3	18171.9	17817.1	18252.1	489.18	22010.7	21384.4	21928.5	21359.6	21953.2		958.18	56826.9	0	0	0	56855.6	958.18	115663	0	0	0	115716	573.58	34429	34377.6	35538.4	30331.4		923.18	49676.7	49550.7	49550.7	49551.7	49588.7	49550.7	49550.7	49556.6	49575.2	49550.7	49620.1	923.18	106148	106181
21.3	24925	40575		489.08	18278.3	17896.5	18183.7	17816.2	18264	489.08	21950.3	21384.1	21947.2	21359.4	21972		958.08	56648.9	0	0	0	56677.7	958.08	115648	0	0	0	115700	573.48	34237.5	34390.5	35583.3	30354.4		923.08	49682.5	49535.2	49535.2	49536.4	49573.3	49535.2	49535.3	49541.2	49559.9	49535.2	49605	923.08	106834	106114
21.32	25412.5	41250		488.98	18276.8	17895.5	18195.7	17815.1	18276.1	488.98	21998.8	21383.9	21966.6	21359.1	21991.4		957.98	56971.6	0	0	0	57000.3	957.98	116326	0	0	0	116378	573.38	34527.9	34307.7	35486.4	30412		922.98	49783.2	49525.3	49525.3	49526.7	49563.4	49525.3	49525.4	49531.3	49550.1	49525.3	49595.5	922.98	106010	106043
21.34	25812.5	42150		488.88	18497.8	17894.4	18208.3	17814	18288.7	488.88	22309.6	21383.6	21986.8	21358.9	22011.5		957.88	56623.2	0	0	0	56652	957.88	115752	0	0	0	115804	573.28	34226.3	34181.7	35477.7	30411.9		922.88	49509	49515.1	49515.1	49516.8	49553.2	49515.1	49515.2	49521.2	49540.1	49515.1	49585.8	922.88	106300	105985
21.36	25337.5	40087.5		488.78	18223.9	17893.3	18221.4	17812.7	18301.9	488.78	21850.7	21383.4	22007.7	21358.6	22032.4		957.78	56691.9	0	0	0	56720.7	957.78	115326	0	0	0	115378	573.18	33953.5	34068.6	35899.6	30334.4		922.78	49446.4	49498.8	49498.8	49500.8	49536.9	49498.8	49498.9	49504.9	49524	49498.8	49570	922.78	106137	105922
21.38	25850	41400		488.68	18376.6	17892.1	18235.1	17811.4	18315.7	488.68	22176.8	21383.1	22029.3	21358.3	22054.1		957.68	56667	0	0	0	56695.8	957.68	115239	0	0	0	115291	573.08	33961.6	34088.2	35347	30329.8		922.68	49967.2	49483	49483	49485.3	49521	49483	49483	49489.1	49508.3	49483	49554.7	922.68	105970	105895
21.4	25387.5	42600		488.58	18408	17890.8	18249.5	17810.1	18330.2	488.58	21987.1	21382.9	22051.9	21358.1	22076.6		957.58	56764.1	0	0	0	56792.9	957.58	116212	0	0	0	116264	572.98	33992.7	34049.9	35143.1	30390.3		922.58	49570.9	49468.1	49468.1	49470.8	49506.1	49468.1	49468.1	49474.2	49493.6	49468.1	49540.4	922.58	105755	105882
21.42	24900	42787.5		488.48	18274.2	17889.8	18264.7	17809	18345.5	488.48	21761.7	21382.6	22075.3	21357.9	22100.1		957.48	56744.3	0	0	0	56773.1	957.48	116136	0	0	0	116189	572.88	34221.8	34141.1	35656.2	30408.1		922.48	49649.1	49444.4	49444.4	49447.5	49482.4	49444.4	49444.4	49450.5	49470	49444.4	49517.4	922.48	105598	105875
21.44	25037.5	40837.5		488.38	18230.8	17888.5	18280.5	17807.6	18361.4	488.38	21968	21382.4	22099.6	21357.6	22124.4		957.38	56260.9	0	0	0	56289.8	957.38	115444	0	0	0	115496	572.78	34441.7	34211.8	35838.6	30463		922.38	49935.6	49421.6	49421.6	49425.3	49459.7	49421.6	49421.6	49427.8	49447.5	49421.6	49495.4	922.38	106097	105873
21.46	24887.5	41662.5		488.28	18578.1	17887.2	18297.1	17806.2	18378	488.28	22122.6	21382.2	22124.8	21357.4	22149.6		957.28	57102.7	0	0	0	57131.6	957.28	115664	0	0	0	115716	572.68	34024.7	34229.5	35853.6	30600.6		922.28	49275.7	49400.3	49400.3	49404.6	49438.3	49400.3	49400.3	49406.6	49426.4	49400.3	49475	922.28	105956	105866
21.48	25412.5	44137.5		488.18	18436.4	17885.9	18314.5	17804.9	18395.6	488.18	22163.8	21381.9	22151	21357.1	22175.7		957.18	56409.8	0	0	0	56438.7	957.18	114784	0	0	0	114836	572.58	34275.3	34177.9	35624.2	30628.3		922.18	49778.1	49378.9	49378.9	49383.9	49416.9	49378.9	49378.9	49385.2	49405.2	49378.9	49454.5	922.18	106183	105850
21.5	24825	42675		488.08	18349.1	17884.7	18332.8	17803.5	18414	488.08	22536.5	21381.6	22178.1	21356.8	22202.9		957.08	56738.3	0	0	0	56767.2	957.08	115720	0	0	0	115772	572.48	34088.6	34111.2	35920.4	30546.5		922.08	49474.8	49357.9	49357.9	49363.7	49395.9	49357.9	49357.9	49364.2	49384.3	49357.9	49434.6	922.08	106087	105819
21.52	24762.5	41700		487.98	18235.2	17883.4	18352	17802.2	18433.3	487.98	22268.5	21381.2	22206.3	21356.4	22231.1		956.98	56893.2	0	0	0	56922.1	956.98	115905	0	0	0	115957	572.38	34122.2	34153.5	35687.3	30554.7		921.98	49528.6	49342.9	49342.9	49349.8	49381	49342.9	49343	49349.3	49369.6	49342.9	49420.9	921.98	106266	105791
21.54	25350	43987.5		487.88	18330.1	17882.2	18372.3	17800.8	18453.6	487.88	22310.4	21380.9	22235.5	21356	22260.3		956.88	56426.8	0	0	0	56455.7	956.88	115485	0	0	0	115538	572.28	34079.9	34261.7	35601.7	30576.3		921.88	49486.1	49321.5	49321.5	49329.5	49359.5	49321.5	49321.5	49327.9	49348.4	49321.5	49400.8	921.88	105757	105765
21.56	25375	42450		487.78	18429.8	17880.8	18393.4	17799.4	18474.8	487.78	22441.6	21380.4	22265.9	21355.6	22290.7		956.78	56735.4	0	0	0	56764.3	956.78	115206	0	0	0	115258	572.18	34363.3	34259.2	35796.9	30659.1		921.78	49576.8	49305.4	49305.4	49314.6	49343.4	49305.4	49305.4	49311.8	49332.5	49305.4	49386.2	921.78	105739	105735
21.58	25937.5	43050		487.68	18728.5	17879.3	18415.4	17797.8	18496.9	487.68	22820.4	21380	22297.4	21355.2	22322.3		956.68	56631.2	0	0	0	56660.2	956.68	115384	0	0	0	115436	572.08	34557.2	34297	36099.6	30672.9		921.68	49377.4	49287.3	49287.3	49298	49325.3	49287.3	49287.3	49293.8	49314.6	49287.3	49369.9	921.68	106193	105712
21.6	24925	42937.5		487.58	18646.9	17877.7	18438.4	17796.1	18520	487.58	22296.4	21379.6	22330.3	21354.8	22355.1		956.58	56505.3	0	0	0	56534.3	956.58	115874	0	0	0	115926	571.98	34219.9	34296.1	35846.1	30698.1		921.58	49512.2	49269.8	49269.8	49282.2	49307.8	49269.8	49269.8	49276.3	49297.3	49269.8	49354.3	921.58	105649	105697
21.62	26625	42600		487.48	18382.9	17876.1	18462.4	17794.4	18544.2	487.48	22085.8	21379.2	22364.4	21354.4	22389.2		956.48	56297.4	0	0	0	56326.4	956.48	115463	0	0	0	115516	571.88	34098.7	34307.7	36006.3	30635.3		921.48	49413.2	49251.3	49251.3	49265.6	49289.3	49251.3	49251.3	49257.9	49279.1	49251.3	49338	921.48	105719	105673
21.64	25250	40725		487.38	18462.2	17874.4	18487.6	17792.6	18569.4	487.38	22508.7	21378.8	22399.8	21354	22424.7		956.38	56443.5	0	0	0	56472.5	956.38	115464	0	0	0	115516	571.78	34292.9	34275.9	35676.9	30632.1		921.38	49462.2	49235.9	49235.9	49252.4	49273.9	49235.9	49235.9	49242.5	49263.9	49235.9	49325.1	921.38	106135	105635
21.66	24787.5	42900		487.28	18562.5	17872.7	18513.9	17790.8	18595.8	487.28	22901.8	21378.4	22436.7	21353.6	22461.6		956.28	56441.8	0	0	0	56470.9	956.28	115875	0	0	0	115927	571.68	34317.7	34269.8	35667	30592.8		921.28	49320.7	49219.1	49219.1	49238.1	49257.1	49219.1	49219.1	49225.8	49247.3	49219.1	49311.1	921.28	106263	105593
21.68	25562.5	43500		487.18	18624	17871.1	18541.4	17789.1	18623.4	487.18	22434.1	21378	22475.1	21353.1	22499.9		956.18	56433.7	0	0	0	56462.7	956.18	115855	0	0	0	115907	571.58	34409.1	34275	35741.4	30629.3		921.18	49390.5	49204.2	49204.2	49226.2	49242.3	49204.2	49204.3	49211	49232.7	49204.2	49299.5	921.18	106180	105535
21.7	26212.5	42825		487.08	18530.3	17869.4	18569.9	17787.2	18652	487.08	22392.5	21377.6	22514.9	21352.7	22539.8		956.08	56638	0	0	0	56667.1	956.08	115410	0	0	0	115462	571.48	34270.9	34317.3	36310	30737.9		921.08	49326.4	49193	49193	49218.2	49231	49193	49193	49199.8	49221.7	49193	49291.8	921.08	106237	105470
21.72	25212.5	42487.5		486.98	18674.1	17867.3	18599.1	17785.1	18681.4	486.98	22218.7	21377.1	22556.3	21352.3	22581.2		955.98	57022.3	0	0	0	57051.5	955.98	115760	0	0	0	115812	571.38	34215.3	34325.3	35865.2	30944.6		920.98	49144	49186	49186	49214.9	49224	49186	49186	49192.8	49215	49186	49288.8	920.98	105815	105410
21.74	25837.5	44137.5		486.88	19081.7	17865.3	18629.4	17782.9	18711.7	486.88	22642.1	21376.7	22599.3	21351.8	22624.2		955.88	56907.4	0	0	0	56936.5	955.88	116231	0	0	0	116283	571.28	34149.8	34322.8	36272.6	31015.5		920.88	49173.7	49182.9	49182.9	49216.2	49221	49182.9	49183	49189.8	49212.2	49182.9	49290.4	920.88	105559	105366
21.76	25987.5	43425		486.78	18597.4	17863	18660.3	17780.5	18742.8	486.78	22946.1	21376.2	22643.9	21351.4	22668.8		955.78	56991.8	0	0	0	57021	955.78	115318	0	0	0	115370	571.18	34527.5	34194.4	36642.2	31088.6		920.78	49062.9	49178.5	49178.5	49216.5	49216.5	49178.5	49178.5	49185.4	49208	49178.5	49291.1	920.78	105293	105338
21.78	25337.5	43125		486.68	19140.2	17860.5	18691.8	17777.9	18774.3	486.68	22704.7	21375.8	22690.2	21350.9	22715.1		955.68	56602.2	0	0	0	56631.4	955.68	115665	0	0	0	115717	571.08	34193.1	34066.3	36495.4	31158.4		920.68	49459.7	49177	49177	49220.5	49215	49177	49177	49183.9	49206.8	49177	49295.4	920.68	105200	105317
21.8	25700	43050		486.58	18943	17857.8	18723.7	17775.2	18806.3	486.58	22714.9	21375.3	22738.1	21350.3	22763		955.58	56932.1	0	0	0	56961.3	955.58	116196	0	0	0	116249	570.98	33895.8	33954.6	36145	31261.6		920.58	49052	49174.6	49174.6	49224.3	49212.6	49174.6	49174.6	49181.6	49204.7	49174.6	49299.5	920.58	105803	105305
21.82	24750	43050		486.48	18918.5	17855.3	18755.9	17772.5	18838.7	486.48	22647.8	21374.8	22787.8	21349.8	22812.7		955.48	56692.5	0	0	0	56721.8	955.48	116129	0	0	0	116181	570.88	33527.9	33960.5	36793.3	31284.9		920.48	49380.3	49171.6	49171.6	49228.4	49209.7	49171.6	49171.7	49178.7	49202	49171.6	49303.9	920.48	105301	105298
21.84	26237.5	43725		486.38	18984.3	17852.6	18788	17769.7	18870.8	486.38	22383.3	21374.3	22839.2	21349.4	22864.1		955.38	56894.5	0	0	0	56923.8	955.38	116017	0	0	0	116069	570.78	33888.8	33895.1	36821.9	31412.6		920.38	49327.8	49167.6	49167.6	49232.3	49205.7	49167.6	49167.7	49174.8	49198.3	49167.6	49308.2	920.38	104928	105291
21.86	25400	42787.5		486.28	18850.5	17850	18819.7	17767	18902.7	486.28	22691.1	21373.8	22892.1	21348.8	22917.1		955.28	56807	0	0	0	56836.4	955.28	115441	0	0	0	115494	570.68	34102	33832.3	36676	31519.5		920.28	49345.3	49163.4	49163.4	49237.1	49201.4	49163.4	49163.4	49170.6	49194.4	49163.4	49313.4	920.28	105382	105283
21.88	25637.5	43087.5		486.18	18901	17847.5	18850.7	17764.4	18933.9	486.18	23224.5	21373.2	22946.6	21348.3	22971.6		955.18	56954.2	0	0	0	56983.6	955.18	116273	0	0	0	116325	570.58	34214.8	33828.6	37011.5	31580.8		920.18	49490.6	49158.6	49158.6	49242.4	49196.6	49158.6	49158.6	49165.8	49189.9	49158.6	49319	920.18	105836	105275
21.9	25450	43462.5		486.08	18623.9	17845.1	18880.4	17761.9	18963.6	486.08	23014.4	21372.6	23002.5	21347.7	23027.5		955.08	56776.2	0	0	0	56805.7	955.08	116134	0	0	0	116186	570.48	33447.7	33735	37224.8	31542.4		920.08	49201.9	49153.4	49153.4	49248.6	49191.4	49153.4	49153.4	49160.7	49185	49153.4	49325.6	920.08	105534	105265
21.92	26037.5	42600		485.98	18869.6	17842.8	18908.2	17759.4	18991.5	485.98	23425	21372	23059.6	21347	23084.6		954.98	57294.3	0	0	0	57323.8	954.98	115980	0	0	0	116032	570.38	33328.1	33699.1	36600.8	31555.6		919.98	49445.6	49148.1	49148.1	49256.2	49186.1	49148.1	49148.1	49155.4	49180	49148.1	49333.6	919.98	105732	105254
21.94	24662.5	42225		485.88	18834.6	17840.3	18933.3	17756.8	19016.8	485.88	22856.3	21371.4	23117.7	21346.4	23142.6		954.88	57493	0	0	0	57522.6	954.88	116461	0	0	0	116513	570.28	33784.7	33670.1	36849	31568.7		919.88	49323.1	49143.1	49143.1	49265.8	49181.2	49143.1	49143.2	49150.6	49175.4	49143.1	49343.6	919.88	105835	105242
21.96	25900	43050		485.78	19114	17837.7	18955.2	17754.1	19038.8	485.78	23026.9	21370.7	23176.4	21345.7	23201.4		954.78	56859	0	0	0	56888.6	954.78	116428	0	0	0	116480	570.18	33522.8	33526.8	37018.8	31589.3		919.78	49172.3	49138	49138	49277	49176	49138	49138.1	49145.5	49170.7	49138	49355.2	919.78	106067	105229
21.98	25812.5	43125		485.68	18991	17835	18973.4	17751.3	19057.1	485.68	23354.9	21370	23235.2	21345	23260.2		954.68	57093.9	0	0	0	57123.5	954.68	116616	0	0	0	116669	570.08	34057.8	33462.7	37044.3	31676.5		919.68	49515.5	49133.2	49133.2	49290.6	49171.2	49133.2	49133.3	49140.7	49166.2	49133.2	49369.2	919.68	105951	105216
22	25837.5	43687.5		485.58	18988.1	17832.3	18987.3	17748.4	19071.2	485.58	23475.4	21369.3	23293.7	21344.3	23318.8		954.58	57280.2	0	0	0	57309.9	954.58	116748	0	0	0	116800	569.98	33178.5	33374.2	37137.9	31827		919.58	49054.4	49128.4	49128.4	49306.5	49166.5	49128.4	49128.5	49136	49161.8	49128.4	49385.5	919.58	105927	105202
22.02	27137.5	43725		485.48	19007.9	17829.3	18996.7	17745.4	19080.7	485.48	23502.1	21368.5	23351.2	21343.5	23376.2		954.48	57451.7	0	0	0	57481.4	954.48	116393	0	0	0	116445	569.88	32644.1	33211.1	37373.5	31828		919.48	49388.2	49124.9	49124.9	49326.2	49162.9	49124.9	49124.9	49132.5	49158.6	49124.9	49405.7	919.48	105610	105187
22.04	26387.5	43200		485.38	19118.3	17826.3	19001.4	17742.2	19085.5	485.38	23605.2	21367.8	23406.7	21342.7	23431.8		954.38	57388.6	0	0	0	57418.3	954.38	116616	0	0	0	116668	569.78	33198.7	33084.7	37268.6	31749.9		919.38	48910.5	49121.4	49121.4	49348.9	49159.4	49121.4	49121.4	49129.1	49155.5	49121.4	49428.8	919.38	106171	105174
22.06	25487.5	42150		485.28	19309.5	17823.2	19001.4	17739	19085.6	485.28	23298.8	21367	23459.5	21341.9	23484.6		954.28	57604.6	0	0	0	57634.4	954.28	116172	0	0	0	116224	569.68	33385.2	32991.5	37094.7	31762.9		919.28	49099.9	49117.3	49117.3	49374.3	49155.3	49117.3	49117.4	49125.1	49151.8	49117.3	49454.6	919.28	105019	105161
22.08	25537.5	43087.5		485.18	19257.9	17820.1	18995.9	17735.7	19080.3	485.18	23657.3	21366.1	23508.5	21341.1	23533.6		954.18	57724.2	0	0	0	57754.1	954.18	116769	0	0	0	116821	569.58	32982	33095.4	36887.6	31760.3		919.18	49658.6	49111.8	49111.8	49401.9	49149.9	49111.8	49111.9	49119.7	49146.7	49111.8	49482.7	919.18	105580	105149
22.1	25425	43237.5		485.08	19001	17816.8	18982.3	17732.3	19066.8	485.08	23653.1	21365.3	23552.6	21340.2	23577.7		954.08	57020.3	0	0	0	57050.2	954.08	117771	0	0	0	117823	569.48	32879.9	33097.7	36958.9	31687.4		919.08	49449.7	49105.9	49105.9	49433.2	49144	49105.9	49106	49113.8	49141.2	49105.9	49514.5	919.08	105607	105136
22.12	26112.5	41212.5		484.98	19165.1	17813.8	18961.2	17729.2	19045.8	484.98	23626.8	21364.5	23590.9	21339.4	23616		953.98	57425.8	0	0	0	57455.8	953.98	117566	0	0	0	117618	569.38	33102.7	32919.1	37511.2	31706.6		918.98	49473.4	49097.9	49097.9	49467.1	49136	49097.9	49098	49105.9	49133.7	49097.9	49548.9	918.98	105751	105122
22.14	25937.5	41737.5		484.88	18684.1	17810.9	18933.1	17726.1	19017.9	484.88	23728	21363.6	23622.5	21338.5	23647.7		953.88	57481.3	0	0	0	57511.4	953.88	116994	0	0	0	117046	569.28	32885.7	32798	37028.1	31703.1		918.88	49512.3	49087.9	49087.9	49504.2	49125.9	49087.9	49088	49095.9	49124.1	49087.9	49586.5	918.88	106278	105106
22.16	26387.5	41512.5		484.78	19057.1	17808.1	18898.9	17723.2	18983.8	484.78	23743.5	21362.7	23646.9	21337.6	23672.1		953.78	57608.6	0	0	0	57638.8	953.78	117375	0	0	0	117427	569.18	32650	32770.3	36788.6	31663.1		918.78	49666.7	49078	49078	49547.4	49116.1	49078	49078.1	49086.1	49114.6	49078	49630.2	918.78	106549	105088
22.18	25537.5	42525		484.68	18999.9	17805.3	18859.6	17720.3	18944.7	484.68	23792.7	21361.9	23664	21336.7	23689.2		953.68	57166.8	0	0	0	57197	953.68	118438	0	0	0	118490	569.08	32563.3	32674.6	37129	31570.4		918.68	49537.1	49067.3	49067.3	49596.4	49105.3	49067.3	49067.4	49075.5	49104.4	49067.3	49679.7	918.68	106119	105070
22.2	25750	43500		484.58	18883.3	17802.6	18816.2	17717.4	18901.4	484.58	23300	21361.1	23674.1	21335.9	23699.3		953.58	57579.2	0	0	0	57609.4	953.58	117864	0	0	0	117917	568.98	32658.7	32546.9	36760.4	31489.2		918.58	49654.2	49057.1	49057.1	49653.5	49095.2	49057.1	49057.2	49065.4	49094.7	49057.1	49737.4	918.58	106110	105049
22.22	25275	43200		484.48	19113.7	17799.8	18769.8	17714.5	18855.1	484.48	23362.2	21360.2	23678.2	21335	23703.4		953.48	57444.1	0	0	0	57474.5	953.48	117910	0	0	0	117963	568.88	32605.8	32488.2	36807	31572.7		918.48	49230.4	49046.9	49046.9	49719.2	49085	49046.9	49047	49055.3	49085	49046.9	49803.7	918.48	106810	105026
22.24	26287.5	43125		484.38	18784.6	17797.2	18721.6	17711.7	18807.1	484.38	23745.5	21359.4	23676.2	21334.1	23701.4		953.38	57134.9	0	0	0	57165.4	953.38	118192	0	0	0	118245	568.78	32358.4	32500.8	36909.8	31594.3		918.38	49446.4	49035.7	49035.7	49793.6	49073.7	49035.7	49035.8	49044.1	49074.2	49035.7	49878.6	918.38	107050	105002
22.26	26912.5	44400		484.28	18633.6	17794.8	18672.5	17709.2	18758.1	484.28	24054.3	21358.5	23654.7	21333.2	23679.9		953.28	57544.5	0	0	0	57575	953.28	118202	0	0	0	118254	568.68	32391.8	32445.8	37049.6	31546.7		918.28	49919.1	49024.4	49024.4	49878.8	49062.4	49024.4	49024.5	49032.9	49063.4	49024.4	49964.4	918.28	107037	104977
22.28	25150	44512.5		484.18	18558.1	17792.4	18623.1	17706.6	18708.9	484.18	23934.4	21357.6	23611.3	21332.3	23636.6		953.18	57343.2	0	0	0	57373.8	953.18	118039	0	0	0	118091	568.58	32462.7	32432.3	37018.8	31463.3		918.18	49495	49010.8	49010.8	49974.1	49048.8	49010.8	49010.9	49019.3	49050.3	49010.8	50060.3	918.18	106690	104951
22.3	25950	44400		484.08	18937	17790.2	18574.3	17704.3	18660.3	484.08	23557.1	21356.8	23548.4	21331.5	23573.7		953.08	57090	0	0	0	57120.6	953.08	119139	0	0	0	119191	568.48	32576.8	32386	36586.3	31408.6		918.08	50285.1	48993.2	48993.2	50079.4	49031.3	48993.2	48993.3	49001.9	49033.3	48993.2	50166.2	918.08	106900	104922
22.32	26250	42000		483.98	18605.7	17788.2	18526.6	17702.1	18612.7	483.98	23166.9	21355.9	23469.3	21330.6	23494.6		952.98	57343.5	0	0	0	57374.2	952.98	118682	0	0	0	118734	568.38	32256.3	32448.7	36513	31316.2		917.98	50367.6	48972.1	48972.1	50196.6	49010.1	48972.1	48972.1	48980.8	49012.7	48972.1	50284.1	917.98	107680	104891
22.34	26600	43987.5		483.88	18506.6	17786.1	18480.3	17699.9	18566.6	483.88	23582.4	21355.1	23377.7	21329.7	23403		952.88	57119.6	0	0	0	57150.5	952.88	119492	0	0	0	119544	568.28	32551.4	32531.7	36351.6	31286.5		917.88	50479.1	48949.8	48949.8	50330.2	48987.8	48949.8	48949.9	48958.6	48991	48949.8	50418.3	917.88	108408	104856
22.36	25762.5	43912.5		483.78	18629.7	17784.2	18435.7	17697.8	18522.2	483.78	23321.4	21354.4	23277.3	21329	23302.7		952.78	57697.5	0	0	0	57728.4	952.78	118808	0	0	0	118860	568.18	32289.7	32501.8	36932.1	31285.4		917.78	50131	48924.3	48924.3	50479.6	48962.3	48924.3	48924.4	48933.2	48966.1	48924.3	50568.4	917.78	108368	104818
22.38	26012.5	44962.5		483.68	18320.4	17782.6	18393.4	17696	18480	483.68	23051.6	21353.7	23171.7	21328.3	23197.1		952.68	57266.2	0	0	0	57297.2	952.68	118551	0	0	0	118603	568.08	32801.3	32424.9	36522.5	31307.2		917.68	50385.2	48897.3	48897.3	50648.4	48935.3	48897.3	48897.4	48906.3	48939.7	48897.3	50737.9	917.68	109023	104774
22.4	27112.5	43087.5		483.58	18137.1	17781.2	18353.2	17694.4	18439.9	483.58	22863.2	21353.1	23064	21327.6	23089.5		952.58	57247.4	0	0	0	57278.6	952.58	119371	0	0	0	119423	567.98	32520.2	32370.4	36716.3	31272.6		917.58	50612.5	48866.8	48866.8	50835.8	48904.8	48866.8	48866.8	48875.8	48909.8	48866.8	50926	917.58	109504	104726
22.42	26712.5	43762.5		483.48	18272.8	17779.7	18314.9	17692.8	18401.9	483.48	22771.6	21352.5	22956.8	21327	22982.3		952.48	57168.2	0	0	0	57199.4	952.48	118899	0	0	0	118952	567.88	31927.8	32296.4	36353.7	31165.6		917.48	51326.6	48832.1	48832.1	51042.1	48870.1	48832.1	48832.2	48841.3	48875.8	48832.1	51133.1	917.48	110223	104671
22.44	25537.5	45187.5		483.38	18633	17778.3	18278.8	17691.2	18365.9	483.38	22822.2	21351.9	22852	21326.4	22877.6		952.38	57041	0	0	0	57072.4	952.38	118457	0	0	0	118509	567.78	32088	32201	36255.5	31028.4		917.38	51593.8	48792.9	48792.9	51266.6	48830.9	48792.9	48793	48802.1	48837.2	48792.9	51358.2	917.38	111621	104610
22.46	26437.5	42712.5		483.28	18524.1	17776.8	18244.7	17689.6	18332	483.28	22894.7	21351.4	22751.1	21325.8	22776.7		952.28	57046.1	0	0	0	57077.6	952.28	119401	0	0	0	119453	567.68	32202.2	32028.3	36160.3	30924.4		917.28	51391.6	48747.9	48747.9	51506.3	48786	48747.9	48748	48757.3	48792.9	48747.9	51598.8	917.28	111873	104543
22.48	26712.5	44475		483.18	18322.8	17775.4	18212.5	17687.9	18300	483.18	22742.1	21350.9	22655.1	21325.3	22680.7		952.18	56317.5	0	0	0	56349.1	952.18	120035	0	0	0	120087	567.58	32209.9	31967.3	35961.3	30759.7		917.18	51948.6	48696.4	48696.4	51756.5	48734.4	48696.4	48696.5	48705.8	48742.1	48696.4	51849.8	917.18	112200	104468
22.5	26125	46237.5		483.08	18219.4	17773.9	18182.3	17686.2	18269.9	483.08	22808.4	21350.4	22564.5	21324.7	22590.2		952.08	57105.7	0	0	0	57137.4	952.08	119131	0	0	0	119183	567.48	31745.9	31926.1	36043.7	30663.3		917.08	52452.5	48640.1	48640.1	52012.1	48678.1	48640.1	48640.2	48649.6	48686.5	48640.1	52106.2	917.08	113857	104383
22.52	26275	45000		482.98	18324.8	17772.6	18154	17684.7	18241.8	482.98	22721.7	21349.9	22479.7	21324.2	22505.4		951.98	56579.9	0	0	0	56611.8	951.98	119483	0	0	0	119536	567.38	31801	31876.6	35547.5	30548.4		916.98	52565.2	48579	48579	52262.8	48617	48579	48579.1	48588.6	48626.1	48579	52357.7	916.98	115145	104290
22.54	26775	42637.5		482.88	18224	17771.3	18127.5	17683.3	18215.5	482.88	22387	21349.4	22400.7	21323.7	22426.4		951.88	56775.2	0	0	0	56807.2	951.88	119347	0	0	0	119399	567.28	31830	31892.7	35541.4	30357.8		916.88	52813.9	48511.9	48511.9	52493.4	48549.9	48511.9	48512	48521.6	48559.8	48511.9	52589.2	916.88	115950	104186
22.56	26500	43537.5		482.78	18297.3	17770.2	18102.7	17682	18190.9	482.78	22569.7	21349	22327.4	21323.2	22353.2		951.78	56699.8	0	0	0	56732	951.78	120130	0	0	0	120182	567.18	31928	31954	35524.3	30326.4		916.78	52962	48440.5	48440.5	52688.8	48478.5	48440.5	48440.6	48450.3	48489.2	48440.5	52785.5	916.78	117765	104071
22.58	26162.5	44625		482.68	18191	17769.2	18079.6	17680.8	18168	482.68	22353.6	21348.6	22259.7	21322.8	22285.6		951.68	56916.8	0	0	0	56949.1	951.68	119815	0	0	0	119867	567.08	32269.6	32098	35306	30233.9		916.68	52979.5	48364.9	48364.9	52831.5	48402.9	48364.9	48365	48374.9	48414.4	48364.9	52929	916.68	118313	103943
22.6	26725	45975		482.58	17870.4	17768.3	18058.1	17679.8	18146.6	482.58	21837.4	21348.3	22197.3	21322.5	22223.1		951.58	56612.1	0	0	0	56644.6	951.58	119822	0	0	0	119874	566.98	32190.3	32192.1	35075.4	30202		916.58	53427.8	48286.2	48286.2	52907.7	48324.3	48286.2	48286.4	48296.3	48336.6	48286.2	53006.3	916.58	120498	103802
22.62	25912.5	44325		482.48	18125.3	17767.4	18037.8	17678.7	18126.6	482.48	22411.8	21348	22139.7	21322.1	22165.6		951.48	56443	0	0	0	56475.5	951.48	119268	0	0	0	119320	566.88	32099	32176.1	35746.8	30131.4		916.48	53188	48206.1	48206.1	52913.7	48244.1	48206.1	48206.2	48216.3	48257.3	48206.1	53013.2	916.48	121856	103649
22.64	26712.5	42337.5		482.38	18260.2	17766.7	18018.9	17677.7	18107.9	482.38	22382.2	21347.7	22086.7	21321.8	22112.6		951.38	56413.8	0	0	0	56446.6	951.38	119493	0	0	0	119545	566.78	32230.4	32144.4	34877.4	30064.3		916.38	52904.8	48125.4	48125.4	52860.4	48163.4	48125.4	48125.5	48135.7	48177.5	48125.4	52960.9	916.38	122346	103486
22.66	26900	45787.5		482.28	17994.2	17766	18001.3	17676.8	18090.5	482.28	22046.6	21347.4	22037.8	21321.4	22063.9		951.28	56633.9	0	0	0	56666.8	951.28	119031	0	0	0	119083	566.68	32127.2	32104.4	35059.5	29945.5		916.28	52792.2	48045.4	48045.4	52771.4	48083.5	48045.4	48045.6	48055.8	48098.5	48045.4	52873	916.28	123429	103309
22.68	27225	45000		482.18	18008.1	17765.2	17984.7	17675.8	18074	482.18	22234	21347.2	21992.9	21321.1	22019		951.18	55765.5	0	0	0	55798.5	951.18	119677	0	0	0	119729	566.58	31833.6	32033.7	34953.8	29843.8		916.18	52381.8	47968.3	47968.3	52614.9	48006.3	47968.3	47968.4	47978.8	48022.2	47968.3	52717.6	916.18	124707	103124
22.7	26587.5	45825		482.08	18060.7	17764.4	17968.9	17674.8	18058.5	482.08	21891.3	21346.9	21951.5	21320.8	21977.7		951.08	55674.2	0	0	0	55707.4	951.08	118974	0	0	0	119026	566.48	32171.2	32042.8	34777.5	29680.3		916.08	52213.9	47894.7	47894.7	52389.7	47932.7	47894.7	47894.8	47905.3	47949.6	47894.7	52493.5	916.08	124681	102932
22.72	26525	43912.5		481.98	18237.1	17763.6	17954.2	17673.8	18044	481.98	21863.8	21346.7	21913.4	21320.6	21939.6		950.98	55452.7	0	0	0	55486.1	950.98	118794	0	0	0	118846	566.38	32050.7	31986.9	34522.2	29736		915.98	51736.8	47823.7	47823.7	52107.1	47861.7	47823.7	47823.8	47834.4	47879.7	47823.7	52212.1	915.98	125636	102731
22.74	27012.5	45975		481.88	18209.1	17762.9	17940.4	17672.9	18030.4	481.88	21904.1	21346.6	21878.3	21320.3	21904.6		950.88	55986.5	0	0	0	56020.2	950.88	118498	0	0	0	118550	566.28	31766.9	31950.3	34868.8	29747.3		915.88	51767.1	47755.7	47755.7	51783	47793.7	47755.7	47755.8	47766.5	47812.7	47755.7	51889.1	915.88	126040	102523
22.76	26162.5	44850		481.78	17834.6	17762.3	17927.4	17672.1	18017.7	481.78	21742.3	21346.4	21846	21320.1	21872.3		950.78	55897.4	0	0	0	55931.3	950.78	118137	0	0	0	118189	566.18	32171.4	31897.6	34716.2	29755.6		915.78	51560.9	47691.3	47691.3	51433.9	47729.3	47691.3	47691.4	47702.3	47749.4	47691.3	51541.2	915.78	126298	102313
22.78	26312.5	43837.5		481.68	17754.7	17761.8	17915.3	17671.3	18005.8	481.68	21913.8	21346.3	21816	21319.9	21842.4		950.68	55478.5	0	0	0	55512.6	950.68	117559	0	0	0	117612	566.08	31685	31837.5	35025.1	29728		915.68	50960.6	47630.1	47630.1	51074.4	47668.2	47630.1	47630.3	47641.3	47689.4	47630.1	51183	915.68	125436	102099
22.8	27212.5	43650		481.58	17941.4	17761.3	17904	17670.7	17994.7	481.58	21904.7	21346.2	21788.4	21319.7	21814.8		950.58	55601.7	0	0	0	55636	950.58	117227	0	0	0	117279	565.98	31781	31842.5	34745.5	29627.9		915.58	50912.5	47572	47572	50716.4	47610	47572	47572.2	47583.2	47632.4	47572	50826.3	915.58	125809	101887
22.82	26625	42825		481.48	17997.5	17761	17893.4	17670.1	17984.3	481.48	21834.4	21346	21762.8	21319.5	21789.3		950.48	55499.4	0	0	0	55533.8	950.48	117289	0	0	0	117342	565.88	31811.8	31869.3	34332.8	29434.9		915.48	50555.9	47517.4	47517.4	50369.8	47555.5	47517.4	47517.6	47528.8	47579	47517.4	50481	915.48	123945	101678
22.84	25862.5	44700		481.38	18066	17760.6	17883.3	17669.5	17974.4	481.38	21692.5	21345.9	21739	21319.3	21765.6		950.38	55067.8	0	0	0	55102.5	950.38	116904	0	0	0	116956	565.78	32040.9	31836.2	34202.2	29347.5		915.38	50388.2	47466.7	47466.7	50041.2	47504.8	47466.7	47466.9	47478.3	47529.6	47466.7	50153.9	915.38	122947	101476
22.86	27337.5	44700		481.28	17888.7	17760.1	17873.7	17668.8	17965.1	481.28	21738.8	21345.8	21717	21319.2	21743.7		950.28	55181.3	0	0	0	55216.3	950.28	116292	0	0	0	116344	565.68	31887.9	31931.8	34109.9	29289.1		915.28	50127.3	47420	47420	49734.8	47458	47420	47420.2	47431.7	47484.2	47420	49848.9	915.28	121435	101283
22.88	26562.5	43312.5		481.18	17961.1	17759.7	17864.7	17668.1	17956.3	481.18	21724.5	21345.8	21696.6	21319	21723.4		950.18	55683.2	0	0	0	55718.4	950.18	116742	0	0	0	116794	565.58	31936.9	32020.9	34244.2	29281.9		915.18	49505.3	47378.2	47378.2	49453.5	47416.2	47378.2	47378.4	47390	47443.7	47378.2	49569.1	915.18	119116	101104
22.9	27075	44175		481.08	17802.1	17759.4	17856.2	17667.5	17948	481.08	21438.2	21345.7	21677.6	21318.9	21704.5		950.08	55416.2	55282	55303.6	55275.1	55310.5	950.08	115906	116216	116268	116216	116268	565.48	31962.6	32095.8	34556.9	29238.5		915.08	49184.7	47340.7	47340.7	49197.3	47378.7	47340.7	47340.9	47352.7	47407.6	47340.7	49314.4	915.08	117568	100936
22.92	26337.5	45975		480.98	17849.1	17759.1	17848.2	17667	17940.3	480.98	21536.5	21345.7	21659.9	21318.8	21686.9		949.98	55183	55242.7	55264	55235.5	55271.2	949.98	115782	115759	115811	115759	115811	565.38	32214.4	32065.6	34312.4	29313.5		914.98	49039.7	47306.4	47306.4	48964.7	47344.4	47306.4	47306.6	47318.5	47374.8	47306.4	49083.5	914.98	116244	100782
22.94	26200	45375		480.88	17911.9	17758.9	17840.7	17666.5	17933	480.88	21674.2	21345.7	21643.5	21318.7	21670.5		949.88	54911.8	55208	55229	55200.5	55236.5	949.88	116358	115625	115677	115624	115677	565.28	32270.9	32051.5	33970.3	29368.8		914.88	49226.3	47277.6	47277.6	48757.1	47315.6	47277.6	47277.8	47289.9	47347.5	47277.6	48877.6	914.88	114119	100641
22.96	26250	41400		480.78	17809.8	17758.6	17833.4	17665.9	17926	480.78	21286.6	21345.8	21628.1	21318.6	21655.3		949.78	55054.4	54933.3	54954.1	54925.5	54961.8	949.78	114910	115465	115517	115465	115517	565.18	31957.2	32012.3	34086.8	29316.3		914.78	48275.8	47251.8	47251.8	48570.7	47289.8	47251.8	47252	47264.2	47323.2	47251.8	48692.9	914.78	112847	100512
22.98	25575	44362.5		480.68	18289.3	17758.1	17826.3	17665.2	17919.2	480.68	21641.7	21345.8	21613.8	21318.6	21641		949.68	55364.2	54899.7	54920.2	54891.6	54928.2	949.68	115165	115245	115297	115245	115297	565.08	31711.5	32018.8	34837	29223.5		914.68	48452.3	47227.3	47227.3	48402.5	47265.3	47227.3	47227.5	47239.9	47300.4	47227.3	48526.5	914.68	111919	100394
23	27325	42412.5		480.58	17993.5	17757.6	17819.6	17664.4	17912.7	480.58	21495.3	21345.8	21600.4	21318.5	21627.7		949.58	54114.2	54898.5	54918.8	54890.2	54927.1	949.58	115109	114911	114963	114911	114963	564.98	31976.2	31944.8	34144.6	29248.4		914.58	48647.5	47203.8	47203.8	48250.4	47241.8	47203.8	47204	47216.6	47278.5	47203.8	48376.2	914.58	110842	100286
23.02	26225	46050		480.48	18016.3	17757.1	17813.2	17663.7	17906.6	480.48	21500.9	21345.8	21587.8	21318.4	21615.2		949.48	55013.4	54887.5	54907.4	54878.8	54916.1	949.48	114683	114894	114946	114894	114946	564.88	32084.6	31897.3	33836.6	29222.8		914.48	48646.4	47184.1	47184.1	48115.9	47222.1	47184.1	47184.4	47197.1	47260.6	47184.1	48243.7	914.48	109406	100188
23.04	26775	45412.5		480.38	17748.6	17756.6	17807	17662.9	17900.7	480.38	21577.5	21345.9	21576	21318.4	21603.5		949.38	55429.1	54875.7	54895.4	54866.7	54904.4	949.38	114686	114665	114717	114665	114717	564.78	32148.1	32009.5	34018.1	29175.3		914.38	47918.7	47163.7	47163.7	47993.1	47201.7	47163.7	47163.9	47176.8	47242	47163.7	48122.9	914.38	108454	100098
23.06	26187.5	44062.5		480.28	17895.8	17756.5	17801.4	17662.5	17895.5	480.28	21075.4	21346	21565	21318.3	21592.6		949.28	55023.7	54862.2	54881.6	54852.9	54890.9	949.28	114826	114648	114700	114648	114700	564.68	31750.4	32053.9	34277.2	29041.5		914.28	48441	47144.2	47144.2	47882.3	47182.3	47144.2	47144.5	47157.6	47224.5	47144.2	48014.2	914.28	107309	100016
23.08	26925	44625		480.18	17656	17756.5	17796.3	17662.2	17890.6	480.18	21430.5	21346	21554.6	21318.3	21582.3		949.18	55388.2	54822.9	54842	54813.2	54851.7	949.18	114021	114646	114698	114646	114698	564.58	32011.8	32072	33890	29048		914.18	48044.1	47126.4	47126.4	47783	47164.4	47126.4	47126.6	47139.9	47208.6	47126.4	47917.1	914.18	106553	99942.9
23.1	26925	43162.5		480.08	17591.4	17756.5	17791.5	17661.9	17886.1	480.08	21781.9	21346.1	21544.8	21318.2	21572.7		949.08	55449.2	54781.9	54800.7	54771.9	54810.7	949.08	115023	114617	114669	114617	114669	564.48	32396.3	32126.5	34077.3	29015.2		914.08	48076	47111.1	47111.1	47695.2	47149.1	47111.1	47111.4	47124.9	47195.4	47111.1	47831.6	914.08	105920	99876.8
23.12	26250	44062.5		479.98	17919.2	17756.5	17786.8	17661.6	17881.6	479.98	21764.9	21346.1	21535.5	21318.1	21563.5		948.98	54923.2	54752.1	54770.6	54741.7	54781	948.98	115202	114576	114628	114576	114628	564.38	31979.5	32129.1	33575.3	28881.4		913.98	47751.8	47095.7	47095.7	47615.1	47133.8	47095.7	47096	47109.7	47182.2	47095.7	47753.8	913.98	104635	99817.4
23.14	26037.5	44362.5		479.88	17959.7	17756.7	17782.5	17661.5	17877.7	479.88	21830	21346.1	21526.8	21318	21554.9		948.88	54631.3	54725	54743.3	54714.3	54754.1	948.88	114777	114541	114593	114541	114594	564.28	32268.6	32126.6	33724.9	28786.9		913.88	47899.8	47082.7	47082.7	47544.4	47120.7	47082.7	47083	47096.8	47171.4	47082.7	47685.5	913.88	104294	99763.4
23.16	26475	44700		479.78	17379.7	17756.7	17778.2	17661.2	17873.7	479.78	21366.2	21346.2	21518.5	21317.8	21546.8		948.78	54734.2	54711.6	54729.6	54700.4	54740.7	948.78	114495	114465	114517	114465	114518	564.18	32114.5	32102.8	33693.3	28803.8		913.78	47653.9	47070.2	47070.2	47480.5	47108.2	47070.2	47070.5	47084.6	47161.2	47070.2	47624.2	913.78	103848	99713.7
23.18	27500	43237.5		479.68	18057.5	17756.7	17774.1	17660.9	17869.9	479.68	21524.9	21346.2	21510.7	21317.7	21539.1		948.68	54521.5	54702.1	54719.9	54690.6	54731.5	948.68	114723	114393	114445	114393	114445	564.08	31825.2	32053.9	33521.7	28772.3		913.68	47799.1	47057.9	47057.9	47422.4	47095.9	47057.9	47058.2	47072.5	47151.4	47057.9	47568.8	913.68	103797	99668
23.2	27062.5	43537.5		479.58	17735.8	17756.6	17770.1	17660.4	17866.2	479.58	21674.6	21346.3	21503.3	21317.6	21532		948.58	55155.3	54691.4	54709	54679.4	54721	948.58	114596	114355	114407	114354	114407	563.98	32035.4	32046.6	33798.2	28816		913.58	47966.8	47045.4	47045.4	47369	47083.5	47045.4	47045.8	47060.2	47141.5	47045.4	47518.2	913.58	103256	99624.1
23.22	26887.5	43875		479.48	18051.7	17756.5	17766.2	17660	17862.6	479.48	21271.6	21346.4	21496.4	21317.6	21525.2		948.48	54938.1	54674.8	54692.3	54662.4	54704.7	948.48	114146	114336	114388	114336	114388	563.88	32296.7	31993.3	33759.2	28726.9		913.48	47751.4	47034.6	47034.6	47321.7	47072.6	47034.6	47034.9	47049.6	47133.3	47034.6	47473.8	913.48	103367	99583.2
23.24	27050	44212.5		479.38	17987.2	17756.2	17762.3	17659.4	17859.1	479.38	21169	21346.5	21489.9	21317.6	21518.8		948.38	54893.2	54659.7	54677	54646.8	54689.9	948.38	114190	114324	114375	114323	114376	563.78	31910.2	31996.4	33463.1	28656.9		913.38	47357.7	47023.8	47023.8	47278.5	47061.9	47023.8	47024.2	47039.1	47125.3	47023.8	47433.7	913.38	102291	99545.1
23.26	26425	44662.5		479.28	17658	17756.1	17758.7	17658.9	17855.8	479.28	21420.8	21346.7	21483.7	21317.5	21512.8		948.28	54571.1	54643.6	54660.9	54630.2	54674.2	948.28	114284	114317	114369	114316	114369	563.68	31882	32052	33501.6	28627.2		913.28	47555.3	47014	47014	47239.7	47052	47014	47014.3	47029.5	47118.4	47014	47398	913.28	101925	99511
23.28	26225	46987.5		479.18	17940.1	17755.9	17755.1	17658.4	17852.6	479.18	21507.6	21346.8	21477.8	21317.5	21507.1		948.18	54495.9	54633.8	54651	54619.9	54664.9	948.18	114537	114315	114367	114315	114368	563.58	32067.6	32067.5	33194.3	28598.3		913.18	47484.6	47004.6	47004.6	47204.5	47042.6	47004.6	47005	47020.4	47112.1	47004.6	47366.2	913.18	101328	99479.5
23.3	26800	44662.5		479.08	17760.7	17755.7	17751.8	17657.9	17849.6	479.08	21399.4	21347	21472.2	21317.5	21501.7		948.08	54732.7	54626.5	54643.9	54612.2	54658.2	948.08	114424	114303	114355	114302	114355	563.48	32076.8	32029.4	33558.1	28668		913.08	47771.3	46996.6	46996.6	47173.5	47034.6	46996.6	46996.9	47012.6	47107.2	46996.6	47338.6	913.08	101442	99452.4
23.32	27712.5	44175		478.98	18036.2	17755.7	17748.6	17657.5	17846.8	478.98	21663.7	21347.1	21466.9	21317.4	21496.5		947.98	54742.7	54622.4	54640	54607.6	54654.9	947.98	114436	114292	114344	114291	114344	563.38	32258.8	32125	33727.7	28748.7		912.98	47302.2	46987.9	46987.9	47144.4	47025.9	46987.9	46988.3	47004.2	47102	46987.9	47313.2	912.98	100683	99426.9
23.34	26675	45262.5		478.88	17765.5	17755.5	17745.4	17657	17844	478.88	21593.3	21347.2	21461.8	21317.3	21491.6		947.88	54672.8	54618.7	54636.7	54603.3	54652.1	947.88	114061	114269	114321	114269	114322	563.28	32104.1	32172.6	33738.8	28735.9		912.88	47508.9	46979	46979	47117.3	47017	46979	46979.4	46995.6	47096.6	46979	47289.9	912.88	101078	99403.4
23.36	26762.5	44662.5		478.78	17895.8	17755.3	17742.4	17656.4	17841.3	478.78	21450	21347.3	21456.9	21317.2	21487		947.78	54521.2	54607.8	54626.3	54591.8	54642.2	947.78	114555	114230	114282	114230	114283	563.18	31887.1	32047	33751	28777.6		912.78	47593.4	46969.1	46969.1	47091.2	47007.2	46969.1	46969.5	46985.9	47090.4	46969.1	47267.8	912.78	100628	99381.3
23.38	26912.5	44775		478.68	17972.8	17755.1	17739.4	17655.8	17838.7	478.68	21858.1	21347.4	21452.2	21317.1	21482.5		947.68	54856.2	54594.2	54613.4	54577.7	54629.9	947.68	114896	114169	114221	114169	114222	563.08	32273.9	31956	33464.3	28828.6		912.68	47753.4	46961.4	46961.4	47069.1	46999.5	46961.4	46961.9	46978.5	47086.6	46961.4	47249.9	912.68	100365	99360.7
23.4	27100	43800		478.58	17853.8	17754.9	17736.4	17655.2	17836.1	478.58	21573.7	21347.6	21447.8	21317	21478.4		947.58	54817.4	54575.9	54596	54558.8	54613.1	947.58	114890	114134	114186	114133	114187	562.98	31926.7	31958	33449.4	28812.4		912.58	47048	46952.7	46952.7	47047.6	46990.8	46952.7	46953.2	46970.1	47082	46952.7	47232.7	912.58	100319	99340.2
23.42	26562.5	42412.5		478.48	18081.3	17754.6	17733.5	17654.5	17833.6	478.48	21040	21347.7	21443.6	21317	21474.4		947.48	54932.5	54555.4	54576.7	54537.6	54594.4	947.48	113414	114085	114137	114084	114138	562.88	31534.3	31956.9	34002.5	28801.7		912.48	47588.4	46945.7	46945.7	47029.2	46983.7	46945.7	46946.1	46963.4	47079.2	46945.7	47219	912.48	100493	99320.7
23.44	27425	44212.5		478.38	17988.6	17754.3	17730.6	17653.8	17831.1	478.38	21503.7	21348	21439.7	21316.9	21470.7		947.38	54701.7	54534.2	54557	54515.8	54575.4	947.38	114274	114046	114099	114045	114100	562.78	32155.3	32034.3	33997.1	28810.7		912.38	46949	46941.7	46941.7	47015.2	46979.8	46941.7	46942.2	46959.8	47079.8	46941.7	47209.8	912.38	100346	99301.1
23.46	27325	44100		478.28	17911.4	17754	17727.9	17653.1	17828.7	478.28	21128.6	21348.2	21435.9	21316.9	21467.1		947.28	54460.8	54508.5	54533.2	54489.4	54552.2	947.28	114051	114029	114082	114028	114083	562.68	32302.5	31977.9	33323.1	28789.1		912.28	46606.7	46940.1	46940.1	47004.6	46978.1	46940.1	46940.5	46958.4	47082.9	46940.1	47204.3	912.28	100484	99281.3
23.48	26800	45375		478.18	17933.4	17753.7	17725.2	17652.4	17826.5	478.18	21338.7	21348.4	21432.2	21316.9	21463.8		947.18	55005	54488.3	54515.2	54468.6	54535	947.18	114082	114029	114082	114028	114083	562.58	31853.4	32025.3	33575.8	28743.6		912.18	47035.3	46937.6	46937.6	46994.3	46975.7	46937.6	46938.1	46956.3	47085.5	46937.6	47199.3	912.18	100310	99262.2
23.5	26600	44625		478.08	17763.7	17753.7	17722.8	17651.9	17824.5	478.08	21586.6	21348.5	21428.6	21316.7	21460.4		947.08	54401.2	54472.3	54502	54451.9	54522.4	947.08	114321	114026	114080	114025	114081	562.48	32169.9	32060.5	33595.4	28671.4		912.08	47268.2	46935.6	46935.6	46985.2	46973.6	46935.6	46936.1	46954.6	47088.7	46935.6	47195.9	912.08	99718	99243.6
23.52	26525	47212.5		477.98	17731.8	17753.7	17720.6	17651.5	17822.7	477.98	21547.6	21348.7	21425.2	21316.6	21457.3		946.98	54610.1	54461.3	54494.4	54440.2	54515.5	946.98	114273	114024	114079	114023	114080	562.38	31639.8	31861.8	33406.1	28610		911.98	46829.1	46932.1	46932.1	46975.5	46970.1	46932.1	46932.6	46951.4	47090.8	46932.1	47192.2	911.98	100087	99225
23.54	27200	44362.5		477.88	17813.7	17753.8	17718.5	17651.2	17821.1	477.88	21208	21348.9	21421.9	21316.4	21454.3		946.88	54352.2	54448.6	54485.6	54426.7	54507.5	946.88	114082	114023	114077	114021	114079	562.28	32003.6	31834.1	33640.4	28577.3		911.88	47456.2	46927.4	46927.4	46965.4	46965.5	46927.4	46928	46947.1	47092.1	46927.4	47188.3	911.88	100128	99207.3
23.56	26562.5	46875		477.78	17751.6	17753.9	17716.4	17650.8	17819.5	477.78	21349.8	21349	21418.7	21316.3	21451.5		946.78	54504.9	54443.7	54485.3	54421	54508	946.78	113864	114020	114076	114019	114078	562.18	31909.1	31939.9	33430.3	28583		911.78	47010.4	46923.3	46923.3	46956.4	46961.3	46923.3	46923.8	46943.4	47094.1	46923.3	47186	911.78	99797.5	99190.3
23.58	27437.5	46762.5		477.68	17929.7	17753.9	17714.4	17650.4	17817.9	477.68	21400.8	21349.1	21415.7	21316.1	21448.7		946.68	54521.4	54431.4	54478.5	54407.9	54501.9	946.68	114352	114017	114074	114016	114076	562.08	31585.8	31897.4	33064	28523.4		911.68	46793.5	46919	46919	46947.9	46957	46919	46919.6	46939.5	47096.5	46919	47184.5	911.68	99754.7	99173.5
23.6	26737.5	44100		477.58	17935.3	17753.8	17712.2	17649.8	17816.2	477.58	21541.3	21349.4	21412.8	21316	21446.2		946.58	54775.6	54419.3	54472.7	54395	54497	946.58	114529	114013	114071	114011	114073	561.98	32283.4	31901.4	33366.4	28562.8		911.58	47266.2	46913.8	46913.8	46939	46951.8	46913.8	46914.4	46934.7	47098.2	46913.8	47182.9	911.58	99459.7	99155.9
23.62	27587.5	46687.5		477.48	18008.2	17753.7	17710.1	17649.2	17814.5	477.48	21406.4	21349.5	21409.9	21315.8	21443.7		946.48	54544.6	54401.2	54461.9	54376.1	54487	946.48	114796	114008	114067	114006	114069	561.88	32010	31821	33818.1	28522		911.48	47148.8	46909.5	46909.5	46931.4	46947.6	46909.5	46910.1	46930.8	47101.4	46909.5	47183.3	911.48	100368	99139.4
23.64	26475	43200		477.38	18015.4	17753.6	17708	17648.6	17813	477.38	21395	21349.7	21407.2	21315.6	21441.3		946.38	54623.8	54385.1	54454.2	54359.1	54480.2	946.38	114689	114000	114061	113998	114063	561.78	31473.5	31779.7	33086.8	28600.1		911.38	47023.7	46904.3	46904.3	46923.4	46942.4	46904.3	46905	46926.1	47104.1	46904.3	47183.5	911.38	99331.6	99123.1
23.66	28037.5	46537.5		477.28	17602	17753.6	17706.1	17648.1	17811.6	477.28	21518.2	21349.7	21404.3	21315.2	21438.8		946.28	54318.1	54377.4	54456	54350.4	54483	946.28	114722	113994	114057	113991	114059	561.68	31723.6	31878.5	33703.1	28670.5		911.28	47335.4	46897.5	46897.5	46914	46935.6	46897.5	46898.2	46919.7	47105.6	46897.5	47183	911.28	99501.7	99106.6
23.68	26937.5	43425		477.18	17696.6	17753.9	17704.5	17647.9	17810.5	477.18	21963.3	21349.7	21401.6	21314.8	21436.5		946.18	53999.6	54377.3	54466.8	54349.3	54494.7	946.18	113814	113989	114055	113987	114057	561.58	31873.3	31787.9	33272.3	28642.3		911.18	47349.2	46890.9	46890.9	46905.2	46928.9	46890.9	46891.6	46913.5	47107.8	46890.9	47183.4	911.18	99723.2	99089
23.7	26950	46312.5		477.08	17387.7	17754.2	17703.1	17647.7	17809.6	477.08	21494.2	21349.7	21398.9	21314.4	21434.2		946.08	54322.1	54376.9	54478.8	54348	54507.7	946.08	113605	113986	114054	113983	114057	561.48	31940.7	31901.3	33766.3	28642.5		911.08	47149.2	46884.3	46884.3	46896.6	46922.3	46884.3	46884.9	46907.4	47110.6	46884.3	47184.8	911.08	99891.8	99071.9
23.72	27962.5	43387.5		476.98	17866.3	17754.6	17701.6	17647.6	17808.6	476.98	21384.8	21349.8	21396.4	21314	21432.1		945.98	54483.1	54376.1	54491.9	54346.2	54521.8	945.98	114266	113983	114055	113980	114057	561.38	32325.7	31999.6	33510.7	28720.6		910.98	47087.9	46875.8	46875.8	46886.5	46913.9	46875.8	46876.5	46899.4	47112.2	46875.8	47185.2	910.98	99946.5	99053.5
23.74	26812.5	44925		476.88	18063.8	17754.8	17700	17647.2	17807.6	476.88	21321.5	21349.9	21394	21313.7	21430.2		945.88	54781.6	54374.6	54505.9	54343.6	54536.9	945.88	114610	113980	114056	113977	114059	561.28	31609.4	32062	33502.1	28721.4		910.88	47658	46868.2	46868.2	46877.4	46906.2	46868.2	46868.9	46892.3	47115.2	46868.2	47187.2	910.88	99937.6	99034.1
23.76	27387.5	43650		476.78	17942.6	17755	17698.5	17646.9	17806.6	476.78	21352.1	21350.2	21391.8	21313.6	21428.4		945.78	54676.1	54373.1	54521.9	54341.1	54553.9	945.78	114673	113976	114057	113973	114060	561.18	32204	32057.9	33669.3	28738.8		910.78	46974.7	46859.8	46859.8	46867.8	46897.9	46859.8	46860.6	46884.5	47118.2	46859.8	47189.5	910.78	99824.9	99012.7
23.78	27087.5	45000		476.68	17759	17755	17696.8	17646.3	17805.5	476.68	21479.7	21350.5	21389.7	21313.4	21426.8		945.68	53917.7	54370.9	54538.9	54337.7	54572	945.68	113902	113972	114058	113969	114062	561.08	31967.6	31994.3	33590.3	28722.3		910.68	47538.3	46852.4	46852.4	46859.3	46890.5	46852.4	46853.2	46877.6	47122.9	46852.4	47193.7	910.68	100813	98989.7
23.8	26950	43875		476.58	17817.7	17754.9	17695	17645.6	17804.3	476.58	21630.2	21350.8	21387.6	21313.1	21425.2		945.58	54697.7	54367.5	54556.8	54333.2	54591.2	945.58	113913	113968	114061	113965	114064	560.98	32226.4	31950.2	33715.8	28724.9		910.58	46736	46844.4	46844.4	46850.2	46882.4	46844.4	46845.2	46870.1	47127.8	46844.4	47198.2	910.58	100534	98965.8
23.82	27887.5	46500		476.48	18126.2	17754.9	17693.3	17645	17803.2	476.48	21426.4	21351	21385.4	21312.8	21423.6		945.48	54944.8	54364.2	54576.9	54328.7	54612.5	945.48	114169	113967	114066	113963	114070	560.88	31755.8	31992.9	33405	28719.3		910.48	47272.2	46837.1	46837.1	46842.2	46875.2	46837.1	46837.9	46863.5	47134.3	46837.1	47204.5	910.48	100344	98940.9
23.84	26337.5	45975		476.38	17810.8	17754.9	17691.6	17644.4	17802.2	476.38	21736.9	21351.1	21383.3	21312.4	21422		945.38	54754.5	54361.3	54599.6	54324.5	54636.4	945.38	113753	113964	114072	113960	114076	560.78	31798.7	31936.2	33736.8	28741.6		910.38	47283.5	46828.7	46828.7	46833	46866.7	46828.7	46829.5	46855.6	47140.6	46828.7	47210.7	910.38	100285	98915.2
23.86	27587.5	43725		476.28	18039.4	17754.8	17689.9	17643.7	17801	476.28	21436.7	21351.3	21381.2	21312	21420.5		945.28	54507.7	54357.2	54623.5	54319.2	54661.5	945.28	114727	113962	114079	113958	114084	560.68	32042.1	31906.1	33442.9	28742		910.28	47373	46820.6	46820.6	46824.2	46858.6	46820.6	46821.4	46848.1	47148.2	46820.6	47218.3	910.28	100093	98890.2
23.88	27375	47175		476.18	18007.5	17754.7	17688.2	17643	17800	476.18	21532.8	21351.5	21379.3	21311.7	21419.1		945.18	54367.9	54353.2	54649.6	54313.8	54689	945.18	113959	113960	114088	113955	114093	560.58	31919.6	31849.7	33740.4	28754.1		910.18	47359.2	46810.4	46810.4	46813.5	46848.4	46810.4	46811.2	46838.6	47154.9	46810.4	47225.1	910.18	100198	98865
23.9	26025	46650		476.08	17734.2	17754.7	17686.6	17642.3	17799.1	476.08	21548.6	21351.7	21377.2	21311.2	21417.7		945.08	54698.4	54349.3	54678.3	54308.5	54719.1	945.08	113875	113958	114098	113953	114103	560.48	31947.2	31830.9	33741.5	28736.6		910.08	47454.7	46799.1	46799.1	46801.8	46837.1	46799.1	46800	46828	47161.6	46799.1	47232.1	910.08	100486	98838.7
23.92	26137.5	44887.5		475.98	17994.3	17754.6	17684.9	17641.5	17798	475.98	21809.8	21351.9	21375.3	21310.8	21416.4		944.98	54856.6	54345.3	54709.4	54303.1	54751.6	944.98	114204	113954	114108	113949	114113	560.38	31627.4	31861.3	33397.9	28696.9		909.98	47600.7	46787.5	46787.5	46789.7	46825.5	46787.5	46788.4	46817.1	47169.2	46787.5	47240	909.98	100746	98811.7
23.94	26575	45412.5		475.88	18134.6	17754.7	17683.4	17640.9	17797.2	475.88	21422.7	21352.2	21373.4	21310.4	21415.2		944.88	54733.8	54340.8	54742.3	54297.1	54786	944.88	114332	113952	114121	113947	114127	560.28	31810.1	31908.4	33544.4	28631.3		909.88	47354.6	46775.9	46775.9	46777.9	46814	46775.9	46776.9	46806.3	47178.2	46775.9	47249.5	909.88	100480	98782.4
23.96	26450	45600		475.78	17660.2	17754.8	17682	17640.4	17796.5	475.78	21626.6	21352.4	21371.6	21309.9	21414		944.78	54778.2	54334.7	54776	54289.5	54821.2	944.78	113886	113950	114136	113944	114142	560.18	31817.9	31972.2	33213.8	28539.9		909.78	47257.9	46764.2	46764.2	46765.8	46802.2	46764.2	46765.2	46795.3	47188.5	46764.2	47260.3	909.78	101225	98751.7
23.98	27737.5	44512.5		475.68	17819.8	17755.1	17680.7	17639.9	17795.9	475.68	21532.3	21352.7	21369.7	21309.5	21412.9		944.68	55040.6	54327.8	54811.1	54281	54857.9	944.68	114194	113947	114152	113941	114159	560.08	32260.8	32052.7	33361.6	28422.7		909.68	47352.3	46753	46753	46754.4	46791.1	46753	46754	46784.9	47200.8	46753	47273.2	909.68	100762	98720.6
24	27837.5	45112.5		475.58	17683.4	17755.3	17679.3	17639.3	17795.3	475.58	21647.3	21353.1	21368.1	21309.1	21412		944.58	55055.4	54319.8	54847.4	54271.4	54895.8	944.58	114123	113945	114170	113938	114178							909.58	47163.3	46742	46742	46743.2	46780.1	46742	46743	46774.8	47215	46742	47287.9	909.58	100496	98689.1
24.02	27325	46387.5		475.48	18024	17755.6	17678.2	17638.9	17794.8	475.48	21347.1	21353.5	21366.4	21308.8	21411.1		944.48	55304.2	54309.9	54883.9	54259.8	54934	944.48	114022	113943	114192	113935	114199							909.48	47451.9	46731.5	46731.5	46732.5	46769.5	46731.5	46732.5	46765.1	47231.2	46731.5	47304.9	909.48	100773	98656.3
24.04	28337.5	45375		475.38	17838.3	17755.9	17676.9	17638.4	17794.3	475.38	21478.8	21353.9	21364.8	21308.4	21410.3		944.38	55549.8	54298.9	54921.2	54247.1	54973	944.38	114050	113938	114212	113930	114220							909.38	47106.1	46720.3	46720.3	46721.1	46758.3	46720.3	46721.4	46754.8	47248.5	46720.3	47323	909.38	100993	98623.5
24.06	28012.5	44287.5		475.28	17936.9	17756	17675.5	17637.8	17793.7	475.28	21728.7	21354.4	21363.2	21308	21409.6		944.28	55269.1	54286.5	54958.7	54232.8	55012.4	944.28	115224	113934	114235	113925	114244							909.28	47433.7	46708	46708	46708.7	46746	46708	46709.1	46743.5	47266.6	46708	47341.9	909.28	100998	98589.8
24.08	27262.5	45262.5		475.18	18034.7	17756.2	17674.1	17637.1	17793.2	475.18	21478	21354.9	21361.8	21307.7	21409		944.18	55624.6	54273	54996.7	54217.5	55052.2	944.18	113861	113926	114258	113917	114267							909.18	47698.1	46694.7	46694.7	46695.3	46732.8	46694.7	46695.8	46731.2	47285.5	46694.7	47361.7	909.18	101074	98555.7
24.1	26975	45300		475.08	17801.7	17756.4	17672.8	17636.5	17792.6	475.08	21517.1	21355.4	21360.2	21307.3	21408.4		944.08	55499.3	54259.8	55036.3	54202.4	55093.7	944.08	115434	113915	114279	113905	114289							909.08	47445.5	46681.3	46681.3	46681.8	46719.3	46681.3	46682.4	46718.8	47306	46681.3	47383.2	909.08	100457	98521
24.12	27712.5	45450		474.98	17942.5	17756.6	17671.4	17635.8	17792.2	474.98	21658.6	21356	21358.7	21306.9	21407.8		943.98	55088	54246.6	55076.6	54187.1	55136.1	943.98	115659	113903	114302	113892	114313							908.98	47435.2	46666.2	46666.2	46666.6	46704.3	46666.2	46667.4	46704.8	47326.8	46666.2	47405	908.98	100866	98484.8
24.14	27187.5	46650		474.88	17866	17756.9	17670.3	17635.3	17791.9	474.88	21403	21356.6	21357.3	21306.5	21407.4		943.88	55544.1	54232.5	55116.8	54171	55178.3	943.88	114594	113890	114328	113879	114339							908.88	47626.5	46650.9	46650.9	46651.3	46689	46650.9	46652.2	46690.6	47349	46650.9	47428.3	908.88	101691	98447.9
24.16	27850	45412.5		474.78	17600.6	17757.5	17669.3	17635	17791.8	474.78	21611.5	21357.3	21355.9	21306.2	21407.1		943.78	55591.4	54217.4	55156.2	54153.8	55219.8	943.78	114976	113876	114353	113863	114365							908.78	47438.2	46635.5	46635.5	46635.8	46673.6	46635.5	46636.8	46676.4	47372.7	46635.5	47453.1	908.78	101080	98409.5
24.18	27587.5	46650		474.68	17731.1	17757.9	17668.1	17634.5	17791.5	474.68	21312.6	21358.2	21354.7	21306	21406.9		943.68	56011.2	54202.9	55195.9	54137	55261.8	943.68	114993	113861	114381	113848	114394							908.68	47645	46619.9	46619.9	46620.1	46657.9	46619.9	46621.2	46662	47397.4	46619.9	47479.1	908.68	101731	98369.4
24.2	27150	46762.5		474.58	18143	17758.4	17667	17634	17791.4	474.58	21183.3	21359.2	21353.7	21305.9	21407		943.58	55209	54188.1	55234.8	54119.9	55302.9	943.58	115293	113847	114413	113834	114426							908.58	47442.3	46604.8	46604.8	46605	46642.8	46604.8	46606.1	46648.2	47423.7	46604.8	47506.7	908.58	101136	98328
24.22	26337.5	46125		474.48	17827.5	17758.9	17666.1	17633.6	17791.4	474.48	21268.5	21360.2	21352.6	21305.7	21407.1		943.48	55178.5	54173.6	55273	54103	55343.5	943.48	115088	113833	114446	113819	114461							908.48	47119.9	46590.3	46590.3	46590.5	46628.3	46590.3	46591.7	46635.1	47451.2	46590.3	47535.5	908.48	101386	98286
24.24	27075	47775		474.38	17698.4	17759.3	17664.9	17633	17791.2	474.38	21467	21361.3	21351.6	21305.6	21407.2		943.38	55314.1	54159.3	55309.9	54086.3	55383	943.38	114808	113819	114482	113803	114497							908.38	47312.7	46574.7	46574.7	46574.8	46612.7	46574.7	46576.1	46620.9	47477.6	46574.7	47563.3	908.38	101755	98241.7
24.26	26262.5	45825		474.28	17987.1	17759.7	17663.7	17632.4	17791	474.28	21628.4	21362.5	21350.6	21305.5	21407.5		943.28	55463.7	54145.4	55345.4	54069.8	55421	943.28	115169	113802	114517	113786	114534							908.28	47766	46558.3	46558.3	46558.5	46596.4	46558.3	46559.8	46606	47502.5	46558.3	47589.8	908.28	102165	98196.1
24.28	27825	45112.5		474.18	17871.9	17760.4	17662.7	17632	17791.1	474.18	21168.5	21363.6	21349.6	21305.4	21407.8		943.18	55790.6	54130.3	55377.3	54052.1	55455.6	943.18	115702	113786	114555	113769	114572							908.18	47832.4	46541.6	46541.7	46541.7	46579.7	46541.6	46543.1	46590.9	47525.7	46541.6	47614.6	908.18	102170	98147.5
24.3	27175	48712.5		474.08	17679	17761	17661.8	17631.6	17791.2	474.08	21286.3	21364.7	21348.5	21305.1	21408.1		943.08	55694.9	54114.8	55406	54033.8	55487	943.08	115137	113768	114592	113749	114610							908.08	47476.9	46523.9	46523.9	46524	46562	46523.9	46525.4	46574.8	47545.6	46523.9	47636.2	908.08	102605	98097.3
24.32	26925	46987.5		473.98	17776.6	17761.6	17660.8	17631.1	17791.3	473.98	21794.6	21365.9	21347.4	21304.9	21408.4		942.98	55343.6	54099.2	55431.4	54015.4	55515.3	942.98	115982	113748	114629	113729	114649							907.98	47409.7	46504.4	46504.4	46504.5	46542.5	46504.4	46506	46557.1	47560.4	46504.4	47652.8	907.98	101977	98044.2
24.34	26950	48037.5		473.88	17917.4	17762.4	17659.9	17630.7	17791.6	473.88	21488.2	21367.1	21346.4	21304.6	21408.9		942.88	55277.6	54084.9	55454.6	53998.1	55541.3	942.88	115139	113728	114666	113707	114687							907.88	47890.4	46484.9	46485	46485	46523	46484.9	46486.5	46539.4	47571	46484.9	47665.3	907.88	103149	97989
24.36	26550	47475		473.78	17675.7	17763.2	17659.1	17630.4	17791.9	473.78	21421.4	21368.3	21345.3	21304.3	21409.3		942.78	54811.3	54071.3	55474.4	53981.5	55564.2	942.78	115605	113708	114705	113686	114727							907.78	47639.9	46466.4	46466.4	46466.5	46504.5	46466.4	46468.1	46522.9	47577.4	46466.4	47673.7	907.78	103078	97931.3
24.38	26937.5	46537.5		473.68	17900.6	17763.9	17658.1	17629.9	17792.1	473.68	21420.7	21369.5	21344.1	21303.9	21409.7		942.68	55449.9	54058.5	55490.6	53965.5	55583.5	942.68	115275	113689	114745	113666	114769							907.68	47351.1	46448.8	46448.8	46448.8	46486.9	46448.8	46450.5	46507.3	47578.7	46448.8	47677	907.68	103284	97870.9
24.4	26387.5	48300		473.58	17979.6	17764.5	17657	17629.3	17792.3	473.58	21898	21370.8	21343.1	21303.5	21410.3		942.58	55284.5	54046.1	55502.4	53949.8	55598.7	942.58	114739	113672	114787	113647	114812							907.58	47041.2	46430.1	46430.1	46430.1	46468.2	46430.1	46431.8	46490.8	47572.2	46430.1	47672.8	907.58	103799	97805.9
24.42	27175	46950		473.48	17934	17765.3	17656	17628.8	17792.6	473.48	21334.3	21372.1	21342	21303.1	21410.9		942.48	55151.3	54033.3	55509	53933.7	55608.6	942.48	115090	113656	114828	113629	114855							907.48	47699.2	46411.4	46411.4	46411.4	46449.6	46411.4	46413.2	46474.3	47558.6	46411.4	47661.5	907.48	104331	97737.9
24.44	27600	47137.5		473.38	17756.6	17766.1	17655.1	17628.3	17793	473.38	21641.9	21373.5	21340.8	21302.7	21411.6		942.38	55389.9	54019.5	55509.3	53916.3	55612.4	942.38	114950	113640	114869	113612	114898							907.38	47794.3	46392.6	46392.6	46392.6	46430.8	46392.6	46394.4	46458	47537.5	46392.6	47642.9	907.38	104483	97667.6
24.46	26900	47137.5		473.28	17562.9	17767.1	17654.4	17628	17793.5	473.28	21531	21374.9	21339.7	21302.3	21412.4		942.28	55266.2	54005.7	55504.2	53898.9	55611.1	942.28	115104	113625	114910	113595	114940							907.28	47556.1	46373.5	46373.5	46373.5	46411.7	46373.5	46375.4	46441.5	47508.7	46373.5	47616.8	907.28	104069	97595
24.48	27100	47400		473.18	17588.7	17768.4	17653.8	17627.9	17794.4	473.18	21460.5	21376.6	21338.8	21302	21413.4		942.18	55383.3	53992.2	55493.8	53881.5	55604.4	942.18	115176	113609	114948	113577	114980							907.18	47362.3	46351.9	46352	46351.9	46390.2	46351.9	46353.9	46422.6	47470.4	46351.9	47581.4	907.18	104202	97520
24.5	27437.5	45562.5		473.08	17502.4	17769.8	17653.4	17627.8	17795.4	473.08	21343.5	21378.3	21337.9	21301.7	21414.5		942.08	55188	53977.9	55477	53863.3	55591.6	942.08	114775	113594	114984	113560	115018							907.08	47883.2	46330	46330	46330	46368.3	46330	46332	46403.6	47425.5	46330	47539.4	907.08	104837	97444.3
24.52	26675	46237.5		472.98	17797.1	17771.3	17653	17627.8	17796.4	472.98	21460.3	21380.1	21336.9	21301.4	21415.6		941.98	55430	53963.9	55454.9	53845.3	55573.6	941.98	114883	113580	115018	113544	115054							906.98	47701.8	46309.5	46309.6	46309.5	46347.9	46309.5	46311.6	46386.2	47376.4	46309.5	47493.5	906.98	104293	97368.6
24.54	26700	47887.5		472.88	17688.1	17772.7	17652.5	17627.8	17797.5	472.88	21682.1	21381.9	21336	21301	21416.9		941.88	55228.1	53950.4	55427.5	53827.5	55550.4	941.88	114432	113566	115048	113528	115087							906.88	47125.5	46289.4	46289.5	46289.4	46327.9	46289.4	46291.5	46369.4	47323	46289.4	47443.6	906.88	104045	97290.5
24.56	26850	46312.5		472.78	17621.6	17774.2	17652.1	17627.7	17798.6	472.78	21633.7	21383.9	21335.1	21300.8	21418.3		941.78	55038.1	53937.4	55395.1	53810.1	55522.4	941.78	115129	113552	115075	113511	115116							906.78	47300	46268.1	46268.2	46268.1	46306.7	46268.1	46270.2	46351.6	47264.7	46268.1	47389	906.78	105084	97210.8
24.58	27362.5	45150		472.68	17720.7	17775.6	17651.5	17627.5	17799.6	472.68	21249.7	21386	21334.3	21300.5	21419.8		941.68	55114.5	53923.1	55355.8	53791.2	55487.7	941.68	115188	113537	115097	113494	115140							906.68	47703.6	46248	46248	46248	46286.7	46248	46250.2	46335.2	47204.9	46248	47333.1	906.68	104711	97130.6
24.6	26800	44775		472.58	17899.1	17777	17650.9	17627.3	17800.7	472.58	21299.6	21388.2	21333.4	21300.2	21421.4		941.58	55767	53908.6	55311.1	53771.9	55447.7	941.58	115103	113521	115114	113476	115160							906.58	47311.2	46228.9	46229	46228.9	46267.7	46228.9	46231.1	46320.1	47144.4	46228.9	47276.8	906.58	104732	97048
24.62	27637.5	45075		472.48	17676.2	17778.6	17650.4	17627.1	17801.8	472.48	21556.5	21390.5	21332.6	21299.9	21423.1		941.48	55545.3	53894.1	55261.4	53752.5	55403	941.48	114975	113505	115125	113457	115173							906.48	47190.5	46208.4	46208.5	46208.4	46247.4	46208.4	46210.7	46303.8	47081.5	46208.4	47218.4	906.48	105225	96962.8
24.64	26600	46537.5		472.38	17647.4	17780.2	17649.9	17627	17803.1	472.38	21574.8	21393	21331.9	21299.8	21425.1		941.38	55175.1	53878.3	55205.7	53731.6	55352.4	941.38	114770	113488	115130	113437	115182							906.38	47564.1	46188.2	46188.3	46188.2	46227.4	46188.2	46190.6	46288.3	47018.7	46188.2	47160.5	906.38	105076	96877.6
24.66	26612.5	45675		472.28	17606.8	17781.8	17649.3	17626.8	17804.4	472.28	21099.6	21395.6	21331.2	21299.6	21427.2		941.28	55619	53862.4	55145.4	53710.3	55297.5	941.28	115270	113473	115132	113419	115186							906.28	47045.6	46168.3	46168.5	46168.3	46207.7	46168.3	46170.7	46273.3	46956.5	46168.3	47103.6	906.28	104697	96791.9
24.68	27262.5	44662.5		472.18	17797.6	17783.6	17648.9	17626.7	17805.8	472.18	21490.3	21398.2	21330.5	21299.4	21429.4		941.18	55166.2	53847.7	55082.4	53690.1	55240	941.18	114560	113460	115129	113402	115186							906.18	47488.2	46148.1	46148.4	46148.1	46187.9	46148.1	46150.6	46258.5	46895	46148.1	47047.8	906.18	104582	96706.1
24.7	27037.5	45487.5		472.08	17675.1	17785.3	17648.4	17626.5	17807.2	472.08	21485.1	21401.1	21329.8	21299.2	21431.7		941.08	55191.1	53834	55016.7	53670.6	55180.1	941.08	114511	113446	115120	113385	115180							906.08	47287.7	46129.7	46130	46129.7	46169.8	46129.7	46132.3	46245.7	46836.4	46129.7	46995.4	906.08	104316	96621.9
24.72	27237.5	45187.5		471.98	17905.9	17787.1	17647.8	17626.3	17808.7	471.98	21262.9	21404.1	21329.2	21299.1	21434.3		940.98	55104.1	53819.5	54947.1	53650.1	55116.5	940.98	114912	113431	115104	113367	115168							905.98	46427.6	46112.5	46112.8	46112.5	46153.1	46112.5	46115.2	46234.7	46780.6	46112.5	46946.2	905.98	103810	96538.6
24.74	27400	45262.5		471.88	17661.8	17789	17647.3	17626.1	17810.2	471.88	21384.4	21407.2	21328.6	21298.9	21436.8		940.88	55536	53804.9	54874.6	53629.3	55050.3	940.88	115320	113418	115083	113350	115151							905.88	46965.9	46095.7	46096.1	46095.7	46136.7	46095.7	46098.5	46224.5	46726.8	46095.7	46899.7	905.88	104204	96456.8
24.76	26762.5	46612.5		471.78	17578.8	17791	17646.9	17626	17811.9	471.78	21467.5	21410.4	21327.9	21298.7	21439.6		940.78	55639	53790.3	54799.7	53608.1	54981.9	940.78	114565	113404	115055	113332	115127							905.78	46805.6	46081.1	46081.6	46081.1	46122.7	46081.1	46083.9	46217.1	46677.1	46081.1	46857.8	905.78	103317	96377.2
24.78	26850	44662.5		471.68	17635.3	17793.1	17646.5	17625.8	17813.7	471.68	21373.2	21413.8	21327.3	21298.6	21442.5		940.68	55228.2	53776.5	54723.8	53587.6	54912.7	940.68	114973	113388	115019	113311	115096							905.68	46552.7	46068.4	46069	46068.4	46110.7	46068.4	46071.3	46212.1	46631.1	46068.4	46820.3	905.68	102927	96299.6
24.8	27375	45412.5		471.58	17682.8	17795.3	17646.1	17625.8	17815.6	471.58	21440.3	21417.3	21326.7	21298.4	21445.6		940.58	54814.6	53764.4	54648	53568.4	54844	940.58	115351	113371	114978	113291	115058							905.58	46460.5	46054.7	46055.3	46054.7	46097.7	46054.7	46057.6	46206.8	46585.8	46054.7	46784.5	905.58	102770	96223.2
24.82	27662.5	48375		471.48	17691.1	17797.6	17645.7	17625.7	17817.6	471.48	21365.1	21420.9	21326	21298.1	21448.8		940.48	54389.2	53752.8	54571.8	53549.5	54775.2	940.48	114987	113357	114932	113272	115017							905.48	46747.9	46041.4	46042.2	46041.4	46085.4	46041.4	46044.4	46202.6	46543	46041.4	46751.8	905.48	102668	96149
24.84	27550	45225		471.38	17725.8	17799.9	17645.3	17625.5	17819.6	471.38	21479.5	21424.7	21325.4	21298	21452.2		940.38	55305.3	53742.5	54496.2	53531.5	54707.2	940.38	114501	113342	114880	113252	114970							905.38	46694.9	46028.5	46029.3	46028.5	46073.5	46028.5	46031.5	46199.4	46502.2	46028.5	46722.2	905.38	102486	96075.8
24.86	27787.5	46500		471.28	17765.6	17802.2	17644.8	17625.3	17821.7	471.28	21280	21428.6	21324.8	21297.8	21455.7		940.28	55127.5	53733.8	54422.1	53514.8	54641.1	940.28	114950	113327	114823	113231	114918							905.28	46601.3	46014.1	46015.2	46014.1	46060.5	46014.1	46017.3	46195.8	46461.8	46014.1	46694	905.28	102391	96002.8
24.88	27262.5	43537.5		471.18	17805.4	17804.6	17644.3	17625.1	17823.9	471.18	21569.6	21432.7	21324.1	21297.5	21459.4		940.18	54503.6	53725.2	54348.1	53497.9	54575.5	940.18	114883	113312	114761	113211	114862							905.18	46976.7	45998.9	46000.2	45998.9	46046.8	45998.9	46002.2	46192.3	46422.1	45998.9	46667.8	905.18	102417	95931.3
24.9	28187.5	46050		471.08	17609.3	17807.1	17643.9	17624.9	17826.1	471.08	21533	21436.9	21323.5	21297.2	21463.2		940.08	54888.6	53715.2	54273.2	53479.2	54509.3	940.08	115261	113298	114696	113191	114802							905.08	46708.7	45983.6	45985.1	45983.6	46033.2	45983.6	45986.9	46189.6	46383.9	45983.6	46644.3	905.08	101524	95861.1
24.92	27725	47062.5		470.98	17804.6	17809.7	17643.3	17624.6	17828.4	470.98	21426.5	21441.4	21322.8	21297	21467.2		939.98	55075.1	53706.9	54200.8	53461.8	54446	939.98	115006	113282	114625	113170	114738							904.98	46700.1	45967.7	45969.5	45967.7	46019.4	45967.7	45971.1	46187.4	46346.6	45967.7	46623.2	904.98	101570	95792
24.94	27187.5	45675		470.88	17908.2	17812.2	17642.7	17624.2	17830.7	470.88	21464.1	21445.9	21322.1	21296.6	21471.4		939.88	54609.9	53700.4	54131.2	53445.8	54385.8	939.88	114866	113269	114552	113149	114671							904.88	46807.6	45952.1	45954.2	45952.1	46006.2	45952.1	45955.6	46186.8	46311	45952.1	46605.3	904.88	101371	95724.4
24.96	26900	45712.5		470.78	18022.1	17814.8	17642	17623.8	17833	470.78	21580.2	21450.7	21321.4	21296.3	21475.8		939.78	54445.9	53693.4	54062.4	53428.9	54326.9	939.78	114352	113257	114478	113131	114604							904.78	46392.3	45938.2	45940.7	45938.2	45995	45938.2	45941.8	46189.1	46278.4	45938.2	46592.1	904.78	101240	95657.5
24.98	28400	45300		470.68	18026.3	17817.4	17641.2	17623.2	17835.3	470.68	21341.5	21455.8	21320.8	21296.1	21480.6		939.68	54776.7	53687.8	53996.4	53412.9	54271.2	939.68	114115	113246	114403	113113	114536							904.68	46243.5	45924.5	45927.4	45924.5	45984.4	45924.5	45928.2	46192.9	46247.1	45924.5	46582.1	904.68	101595	95590.4
25	26987.5	45262.5		470.58	17985.8	17820.1	17640.4	17622.7	17837.8	470.58	21356	21461.2	21320.3	21295.9	21485.6		939.58	54428.1	53685.3	53935.2	53399.6	54220.8	939.58	114797	113238	114328	113097	114468							904.58	46551.2	45910.8	45914.2	45910.8	45974.4	45910.8	45914.5	46198.2	46217.1	45910.8	46575.4	904.58	101265	95523.3
25.02	27662.5	44100		470.48	17686.9	17823.1	17639.7	17622.2	17840.5	470.48	21290	21466.7	21319.7	21295.6	21490.8		939.48	53736.7	53684.4	53877.3	53387.4	54174.3	939.48	114081	113232	114253	113083	114402							904.48	46590.5	45899.2	45903.2	45899.2	45967.1	45899.2	45903.1	46207.2	46190.2	45899.2	46574	904.48	101227	95456
25.04	28175	48900		470.38	17753	17826.2	17639	17621.8	17843.5	470.38	21595.3	21472.6	21319.2	21295.5	21496.3		939.38	54051.6	53684.7	53822.3	53375.8	54131.2	939.38	114098	113226	114178	113069	114335							904.38	45908.7	45886.8	45891.5	45886.8	45959.6	45886.8	45890.8	46217	46163.5	45886.8	46575.1	904.38	101119	95388.7
25.06	29250	48150		470.28	17737.3	17829.6	17638.5	17621.5	17846.6	470.28	21307.4	21478.6	21318.7	21295.3	21502		939.28	54102.7	53687.3	53771.7	53366.1	54092.9	939.28	114099	113221	114101	113055	114267							904.28	46618	45872	45877.5	45872	45950.4	45872	45876	46225.8	46135.2	45872	46577	904.28	100871	95322.9
25.08	27825	48000		470.18	17741.7	17833.2	17638.1	17621.3	17850	470.18	21466.5	21485	21318.2	21295.1	21508.1		939.18	53866.4	53691.9	53724.9	53357.7	54059.1	939.18	114297	113217	114026	113041	114201							904.18	47098.4	45857	45863.4	45857	45941.8	45857	45861.1	46236.1	46107.6	45857	46582.2	904.18	100405	95256.2
25.1	26962.5	45975		470.08	17738	17837	17637.6	17621.1	17853.5	470.08	21342.2	21491.6	21317.6	21294.8	21514.3		939.08	53751.4	53696.1	53679.5	53348.3	54027.3	939.08	114505	113212	113950	113027	114135							904.08	46514.9	45842.4	45849.9	45842.4	45934.8	45842.4	45846.7	46248.3	46081.3	45842.4	46591.3	904.08	101360	95188.6
25.12	27162.5	47850		469.98	17772	17840.9	17637.1	17620.8	17857.2	469.98	21591	21498.4	21317	21294.6	21520.9		938.98	54154.1	53700.6	53636.3	53338.5	53998.4	938.98	114239	113209	113875	113013	114071							903.98	46315	45825.2	45833.9	45825.2	45926.1	45825.2	45829.6	46259	46053	45825.2	46600.8	903.98	101404	95120.5
25.14	27450	48562.5		469.88	17855.7	17844.8	17636.5	17620.4	17861	469.88	21525.7	21505.6	21316.4	21294.3	21527.8		938.88	54138.3	53706.9	53596.6	53329.9	53973.7	938.88	113926	113207	113803	113000	114010							903.88	46844.9	45807.6	45817.8	45807.6	45918.3	45807.6	45812.1	46270.5	46025	45807.6	46613.2	903.88	101046	95051.4
25.16	27812.5	48375		469.78	18053.2	17848.9	17635.9	17619.9	17864.8	469.78	21338.3	21513.2	21315.9	21294.1	21535		938.78	53564	53714.2	53559.5	53321.4	53952.3	938.78	113451	113207	113734	112989	113952							903.78	46643.7	45790.4	45802.2	45790.4	45912.3	45790.4	45795.1	46282.8	45998	45790.4	46628.8	903.78	101093	94980.9
25.18	27175	47400		469.68	17942.5	17853.1	17635.2	17619.5	17868.9	469.68	21224.5	21521.1	21315.4	21293.9	21542.6		938.68	53707.7	53722.1	53524.7	53312.8	53933.9	938.68	113730	113211	113669	112980	113899							903.68	46844	45772.9	45786.6	45772.9	45907.6	45772.9	45777.6	46294.9	45971.3	45772.9	46646.5	903.68	100792	94909.6
25.2	28000	45675		469.58	17766.7	17857.6	17634.6	17619.1	17873.2	469.58	21434.2	21529.4	21315	21293.7	21550.7		938.58	53764.1	53732	53493.2	53305.4	53919.8	938.58	113322	113216	113608	112973	113851							903.58	46547.3	45753.7	45769.6	45753.7	45903.2	45753.7	45758.6	46304.8	45943.5	45753.7	46664.6	903.58	101462	94837.4
25.22	27725	45225		469.48	17676.4	17862.3	17634	17618.6	17877.7	469.48	21451.5	21538.1	21314.5	21293.5	21559		938.48	53560.7	53743.6	53464.7	53298.7	53909.5	938.48	113548	113223	113549	112966	113806							903.48	46828.1	45733.2	45751.5	45733.2	45899.4	45733.2	45738.2	46311.8	45914.8	45733.2	46682.9	903.48	101603	94763.4
25.24	27300	42637.5		469.38	17799.6	17867.4	17633.5	17618.3	17882.5	469.38	21576.1	21547.1	21313.9	21293.2	21567.8		938.38	53731.8	53755.6	53437.8	53291.7	53901.8	938.38	113791	113230	113492	112959	113763							903.38	47257.5	45711.9	45733	45711.9	45897.3	45711.9	45717	46315.7	45885.8	45711.9	46701.2	903.38	101646	94687.6
25.26	26675	47362.5		469.28	17803.2	17872.7	17633	17618	17887.7	469.28	21573.1	21556.4	21313.3	21292.9	21576.8		938.28	53723.2	53767.8	53411.9	53283.7	53896	938.28	113481	113239	113439	112952	113725							903.28	46831.2	45690.4	45714.8	45690.4	45897.7	45690.4	45695.7	46316.2	45857.1	45690.4	46719.8	903.28	101750	94609.1
25.28	27862.5	47137.5		469.18	17828	17878.1	17632.4	17617.6	17892.9	469.18	21467.8	21566.1	21312.6	21292.5	21586.3		938.18	54070.6	53780.8	53387.5	53275.4	53892.9	938.18	113366	113248	113388	112946	113690							903.18	46762.5	45669.6	45697.6	45669.6	45901.9	45669.6	45675	46313.3	45829.4	45669.6	46738.9	903.18	101943	94528.8
25.3	28087.5	45150		469.08	18210.1	17883.7	17631.6	17617	17898.3	469.08	21660.3	21576.3	21311.9	21292	21596.2		938.08	53835.6	53794.1	53364	53266.4	53891.8	938.08	113378	113258	113339	112939	113658							903.08	46196.6	45649	45681.2	45649	45909.9	45649	45654.5	46306	45802.4	45649	46758.1	903.08	102121	94446.9
25.32	27337.5	45637.5		468.98	18134.2	17889.5	17630.8	17616.3	17903.9	468.98	21591.6	21586.9	21311.2	21291.6	21606.6		937.98	53854.8	53808.7	53342.1	53257.3	53893.5	937.98	113718	113271	113295	112934	113632							902.98	46610.8	45629.7	45666.7	45629.7	45923.3	45629.7	45635.4	46295.3	45777	45629.7	46778.8	902.98	102091	94363.3
25.34	27712.5	45675		468.88	17945.5	17895.6	17629.9	17615.7	17909.8	468.88	21557.4	21598.1	21310.5	21291.1	21617.5		937.88	53680.9	53824.4	53321.5	53248.1	53897.8	937.88	112835	113285	113254	112929	113610							902.88	46637.5	45609.7	45652.2	45609.7	45940.7	45609.7	45615.6	46279.5	45751.2	45609.7	46800.1	902.88	102189	94277.5
25.36	27512.5	45900		468.78	17836.7	17901.9	17629	17614.9	17916	468.78	21547.2	21609.8	21309.8	21290.6	21628.9		937.78	53747.9	53842.1	53302.9	53239.6	53905.4	937.78	113493	113301	113216	112925	113592							902.78	46989.3	45589.7	45638.3	45589.7	45963.3	45589.7	45595.7	46260.6	45725.8	45589.7	46824.7	902.78	102623	94190.2
25.38	27950	45450		468.68	18171	17908.7	17628.2	17614.3	17922.6	468.68	21747.9	21622.1	21309.1	21290.2	21641		937.68	53703.7	53860.6	53284.6	53230.3	53915	937.68	112869	113319	113181	112921	113579							902.68	46659.7	45567.4	45622.9	45567.4	45989.7	45567.4	45573.5	46237	45698.2	45567.4	46851.7	902.68	102349	94102
25.4	27925	43987.5		468.58	17646.6	17916.1	17627.6	17613.9	17929.8	468.58	21148.9	21635.1	21308.5	21289.8	21653.7		937.58	54128.3	53881	53267.9	53221.3	53927.6	937.58	113133	113337	113148	112917	113568							902.58	46980.9	45543.5	45607	45543.5	46021.5	45543.5	45549.8	46206.3	45669.4	45543.5	46879.9	902.58	102241	94011.9
25.42	28237.5	46125		468.48	17649.5	17923.8	17627	17613.4	17937.4	468.48	21730.9	21648.7	21307.9	21289.4	21667.1		937.48	53628.8	53903.5	53252.5	53212.7	53943.2	937.48	114204	113356	113117	112912	113561							902.48	47046.7	45518.2	45590.6	45518.2	46059.9	45518.2	45524.6	46168.5	45639.4	45518.2	46910.3	902.48	102698	93919.8
25.44	27162.5	44512.5		468.38	18130.7	17931.9	17626.3	17612.9	17945.3	468.38	21423.5	21663.1	21307.4	21289.2	21681.3		937.38	53459.4	53928	53238.2	53204.4	53961.8	937.38	112929	113378	113090	112909	113559							902.38	47075.5	45493.1	45575.6	45493.1	46107.7	45493.1	45499.7	46126	45609.9	45493.1	46946.5	902.38	102937	93826.4
25.46	27225	47175		468.28	17903.8	17940.5	17625.6	17612.3	17953.7	468.28	21241.7	21678.3	21306.9	21288.9	21696.3		937.28	53610.3	53954.6	53224.9	53196.2	53983.3	937.28	112801	113401	113065	112905	113561							902.28	46759.9	45467.3	45561.1	45467.3	46165.3	45467.3	45474.1	46078.7	45579.9	45467.3	46989.8	902.28	102890	93730.4
25.48	27050	44325		468.18	18207.5	17949.3	17624.8	17611.6	17962.4	468.18	21480.4	21694.1	21306.3	21288.5	21711.8		937.18	53544.6	53983.2	53212.1	53187.9	54007.4	937.18	113032	113426	113043	112902	113566							902.18	46813.7	45440.7	45547.4	45440.7	46234	45440.7	45447.6	46027.3	45549.3	45440.7	47042.7	902.18	103375	93631.1
25.5	26575	43125		468.08	18152.4	17958.6	17623.8	17610.8	17971.5	468.08	21911.2	21710.6	21305.6	21288.1	21728.1		937.08	54152.8	54014.1	53200	53179.7	54034.5	937.08	112802	113454	113023	112900	113576							902.08	47130.1	45412.3	45533.4	45412.3	46314.5	45412.3	45419.4	45971.8	45517	45412.3	47106.9	902.08	103680	93529.9
25.52	27337.5	46087.5		467.98	17982.5	17968.5	17622.9	17610.1	17981.3	467.98	21782.1	21727.8	21304.8	21287.5	21745.2		936.98	53521.7	54046.5	53187.6	53170.5	54063.5	936.98	112947	113482	113004	112897	113589							901.98	47604.6	45382.8	45520.1	45382.8	46409.1	45382.8	45390.1	45913.8	45483.9	45382.8	47185.8	901.98	103293	93426.9
25.54	27250	46612.5		467.88	17865.9	17978.9	17622	17609.3	17991.5	467.88	21967.7	21745.6	21303.7	21286.5	21762.8		936.88	53851.1	54080.2	53174.4	53160.1	54094.5	936.88	113101	113512	112986	112893	113605							901.88	47332.9	45352.1	45507.6	45352.1	46519.5	45352.1	45359.5	45853.9	45449.7	45352.1	47282	901.88	103498	93321.3
25.56	27787.5	47962.5		467.78	18128.7	17990.1	17621.2	17608.6	18002.6	467.78	22340.4	21764.2	21302.4	21285.4	21781.2		936.78	54090.2	54115.9	53160.8	53148.9	54127.8	936.78	113250	113543	112969	112889	113624							901.78	47094.4	45318.2	45494.3	45318.2	46645.3	45318.2	45325.9	45791	45412.5	45318.2	47396	901.78	103903	93212.2
25.58	27237.5	46162.5		467.68	17759.1	18002	17620.5	17608.1	18014.4	467.68	21926.5	21783.9	21301.1	21284.4	21800.6		936.68	53831.5	54155.7	53148.8	53139	54165.6	936.68	113251	113577	112954	112884	113646							901.68	47828.8	45282.7	45481.7	45282.7	46789.1	45282.7	45290.6	45726.9	45373.9	45282.7	47531.2	901.68	104839	93099.7
25.6	26600	45900		467.58	17894.5	18014.7	17619.8	17607.6	18027	467.58	21894.6	21804.5	21299.8	21283.2	21821		936.58	53560.1	54197.4	53135.8	53127.6	54205.5	936.58	112658	113613	112940	112880	113673							901.58	47600.1	45244.8	45469.5	45244.8	46950.5	45244.8	45252.8	45661.3	45332.9	45244.8	47687.8	901.58	105140	92983.1
25.62	26575	43875		467.48	17862	18028.1	17619	17606.9	18040.2	467.48	22042.9	21826.3	21298.4	21282.1	21842.7		936.48	54086.1	54242	53122.6	53115.9	54248.8	936.48	112637	113653	112928	112877	113704							901.48	48352.7	45204.4	45458	45204.4	47128.4	45204.4	45212.7	45594.4	45289.7	45204.4	47865.4	901.48	105150	92861.7
25.64	27850	46087.5		467.38	18176.6	18042.3	17618.3	17606.3	18054.3	467.38	21844.3	21849.5	21297.3	21281.1	21865.6		936.38	53967.6	54290.2	53109.5	53103.9	54295.7	936.38	112825	113694	112917	112873	113738							901.38	48078.1	45161.8	45447.6	45161.8	47319.7	45161.8	45170.2	45526.6	45244.3	45161.8	48061.4	901.38	105699	92734.6
25.66	27912.5	45187.5		467.28	18161.3	18057.3	17617.3	17605.5	18069.1	467.28	21814.5	21873.9	21296.2	21280.2	21889.9		936.28	54093.9	54342.9	53097.2	53092.7	54347.4	936.28	113661	113738	112906	112869	113775							901.28	47782.1	45116.8	45438.7	45116.8	47518.2	45116.8	45125.4	45458	45196.6	45116.8	48269.9	901.28	106640	92602.1
25.68	26625	45112.5		467.18	18176.8	18073.1	17616.4	17604.6	18084.9	467.18	21767.9	21899.7	21295.1	21279.3	21915.5		936.18	53457.4	54398.4	53083.7	53080	54402.1	936.18	113165	113785	112895	112864	113816							901.18	48515	45068.7	45431	45068.7	47713.1	45068.7	45077.6	45387.7	45146	45068.7	48480.8	901.18	107367	92463.5
25.7	27900	46012.5		467.08	18114.9	18089.9	17615.2	17603.6	18101.5	467.08	21935.6	21926.9	21294	21278.4	21942.5		936.08	54139.4	54457.7	53069.7	53066.7	54460.7	936.08	112971	113833	112884	112857	113860							901.08	48560.8	45018.1	45425.6	45018.1	47891.1	45018.1	45027.2	45316.6	45093.1	45018.1	48681	901.08	107993	92317.3
25.72	27125	47025		466.98	18294.8	18107.7	17614.1	17602.6	18119.2	466.98	22085.1	21955.7	21292.9	21277.5	21971.1		935.98	54338.9	54520.8	53054.7	53052.3	54523.3	935.98	113404	113885	112872	112850	113907							900.98	49067.3	44965.6	45423.4	44965.6	48035.1	44965.6	44974.9	45244.8	45038.2	44965.6	48854.1	900.98	108923	92163.5
25.74	27512.5	46125		466.88	18131	18126.9	17613	17601.7	18138.2	466.88	21660.6	21985.9	21291.7	21276.4	22001.1		935.88	54332.1	54588.8	53039.7	53037.7	54590.8	935.88	113000	113941	112862	112843	113960							900.88	48621.6	44908.6	45422.7	44908.6	48124.4	44908.6	44918.2	45170	44979	44908.6	48979.9	900.88	109459	92001.9
25.76	27737.5	46350		466.78	17988.9	18147.4	17612.1	17600.8	18158.6	466.78	22274.5	22017.7	21290.4	21275.3	22032.8		935.78	54125.1	54659.9	53022.4	53020.8	54661.5	935.78	113273	114001	112852	112837	114017							900.78	49221.7	44849.6	45426.5	44849.6	48145.4	44849.6	44859.4	45094.5	44917.8	44849.6	49045.4	900.78	110437	91832.9
25.78	26687.5	46987.5		466.68	17891.5	18169.3	17611	17599.9	18180.4	466.68	22068.4	22051.2	21289.1	21274.2	22066.1		935.68	54441.9	54735.9	53004.3	53003	54737.1	935.68	113089	114064	112842	112828	114077							900.68	49043.7	44788.9	45435.9	44788.9	48088.9	44788.9	44798.9	45018.6	44855.1	44788.9	49041.9	900.68	110915	91655.3
25.8	27687.5	45262.5		466.58	18240.5	18192.8	17610.2	17599.2	18203.8	466.58	22037.7	22086.6	21287.8	21273	22101.3		935.58	54443.5	54817.2	52985.6	52984.6	54818.2	935.58	113773	114133	112831	112820	114143							900.58	48928.3	44728.3	45453.4	44728.3	47955.4	44728.3	44738.6	44943.9	44792.5	44728.3	48970.7	900.58	112143	91469.5
25.82	27162.5	46350		466.48	17906.8	18217.9	17609.3	17598.4	18228.8	466.48	22125.4	22123.8	21286.3	21271.7	22138.4		935.48	54547.6	54903.5	52965.5	52964.7	54904.3	935.48	113339	114205	112819	112810	114214							900.48	48765.8	44665.8	45478	44665.8	47751.6	44665.8	44676.3	44868.4	44728.2	44665.8	48839.4	900.48	112919	91274
25.84	27062.5	47850		466.38	18174.9	18244.7	17608.3	17597.6	18255.5	466.38	22156.7	22163	21284.8	21270.3	22177.5		935.38	54896	54994.9	52943.9	52943.3	54995.6	935.38	113725	114281	112806	112798	114288							900.38	49058.1	44604.9	45514.2	44604.9	47496.6	44604.9	44615.7	44795.4	44665.4	44604.9	48667.9	900.38	114294	91068.7
25.86	28050	46275		466.28	18156.5	18273.2	17607.2	17596.5	18283.9	466.28	22394.5	22204.4	21283.1	21268.9	22218.6		935.28	54724.1	55090.8	52919.9	52919.4	55091.3	935.28	114085	114361	112790	112784	114367							900.28	48356.1	44544.8	45562.3	44544.8	47208	44544.8	44555.9	44724.2	44603.6	44544.8	48474.9	900.28	115136	90854.2
25.88	27412.5	46725		466.18	18446.5	18303.6	17606	17595.4	18314.2	466.18	22524.6	22247.9	21281.4	21267.3	22262		935.18	55451.6	55191.3	52893.5	52893.1	55191.7	935.18	114153	114446	112774	112769	114451							900.18	48457.6	44486.8	45624.7	44486.8	46905.1	44486.8	44498.2	44656	44544	44486.8	48280.8	900.18	115425	90631
25.9	27325	46237.5		466.08	18510.1	18336.1	17604.5	17594.1	18346.5	466.08	22150.4	22293.8	21279.6	21265.6	22307.7		935.08	55399.8	55296.6	52864.9	52864.5	55296.9	935.08	114218	114536	112754	112750	114540							900.08	47852.3	44430.3	45702.3	44430.3	46601.7	44430.3	44442	44590	44485.9	44430.3	48100.7	900.08	116185	90400.7
25.92	28100	46950		465.98	18489.9	18370.6	17602.9	17592.6	18381	465.98	22685.4	22342	21277.6	21263.8	22355.8		934.98	55474.6	55407.1	52834.2	52834	55407.3	934.98	115086	114630	112731	112727	114634							899.98	47929.7	44376.1	45797.2	44376.1	46309.4	44376.1	44388.1	44527	44430.1	44376.1	47947.3	899.98	116060	90166
25.94	26812.5	44925		465.88	18718.2	18407.5	17601.1	17590.8	18417.7	465.88	22702.1	22392.9	21275.6	21262	22406.6		934.88	55677	55521.7	52800.9	52800.7	55521.9	934.88	115190	114732	112706	112703	114735							899.88	47950.5	44322.8	45909.5	44322.8	46033.3	44322.8	44335.1	44465.5	44375.3	44322.8	47827.5	899.88	115866	89928.2
25.96	27462.5	45262.5		465.78	18878	18446.9	17599.1	17589	18457.1	465.78	22301.5	22446.8	21273.7	21260.2	22460.3		934.78	55812.3	55640.7	52765.2	52765.1	55640.8	934.78	114637	114843	112681	112678	114845							899.78	47767.8	44270.9	46041.4	44270.9	45777.6	44270.9	44283.5	44406.1	44322	44270.9	47746.9	899.78	115861	89690.3
25.98	27812.5	45787.5		465.68	18592.2	18489.3	17597.2	17587.2	18499.3	465.68	22221	22503.4	21271.7	21258.3	22516.7		934.68	56350.6	55763.5	52727.6	52727.5	55763.6	934.68	114595	114963	112654	112652	114965							899.68	47671.8	44218.7	46192.7	44218.7	45541.7	44218.7	44231.6	44346.8	44268.4	44218.7	47706.4	899.68	114498	89454.6
26	26862.5	47962.5		465.58	18496.4	18534.6	17595.2	17585.3	18544.5	465.58	22754.5	22563	21269.6	21256.3	22576.2		934.58	56148.2	55888.5	52687	52686.9	55888.6	934.58	114548	115094	112626	112625	115095							899.58	47774	44166	46365	44166	45325.3	44166	44179.2	44287.5	44214.3	44166	47707.5	899.58	113926	89223.5
26.02	28237.5	48600		465.48	18849.4	18583.1	17593.2	17583.4	18592.9	465.48	22702.3	22625.9	21267.5	21254.4	22639		934.48	56639.5	56015	52644.1	52644.1	56015.1	934.48	115720	115235	112597	112595	115236							899.48	47869.7	44114	46560.9	44114	45128.6	44114	44127.5	44229.5	44161.1	44114	47751.6	899.48	112331	88998
26.04	27525	45937.5		465.38	18618.3	18635.1	17591.3	17581.6	18644.8	465.38	22607.7	22691.9	21265.3	21252.4	22704.9		934.38	56545.1	56141.2	52598.7	52598.6	56141.3	934.38	115813	115386	112563	112562	115387							899.38	47428.6	44061.5	46780.5	44061.5	44948.8	44061.5	44075.4	44171.3	44107.4	44061.5	47837.3	899.38	111712	88780
26.06	28637.5	46875		465.28	18651.1	18690.5	17589.2	17579.6	18700.1	465.28	22881.3	22761.3	21262.9	21250.1	22774.1		934.28	56794.1	56265.2	52550.7	52550.7	56265.3	934.28	116487	115548	112525	112525	115549							899.28	47718.1	44007.6	47023.6	44007.6	44783.1	44007.6	44021.8	44112.1	44052.2	44007.6	47962.4	899.28	110508	88568.2
26.08	27887.5	44137.5		465.18	18943.3	18749.4	17587	17577.5	18758.9	465.18	22714	22834.2	21260.5	21247.8	22846.9		934.18	57269.2	56384.4	52500.1	52500.1	56384.5	934.18	116290	115721	112482	112481	115722							899.18	48014.2	43951.8	47290	43951.8	44629.5	43951.8	43966.4	44051.4	43995.3	43951.8	48125.2	899.18	109997	88364.9
26.1	27200	46500		465.08	18956.7	18811.9	17584.7	17575.2	18821.3	465.08	22896.7	22910.6	21258	21245.4	22923.2		934.08	57174.5	56497.2	52448	52447.9	56497.2	934.08	117218	115908	112434	112434	115908							899.08	48233.7	43893.2	47577.8	43893.2	44485.2	43893.2	43908.1	43988.1	43935.5	43893.2	48322.1	899.08	108151	88166
26.12	26887.5	43650		464.98	19314.4	18878.1	17582.2	17572.9	18887.4	464.98	23179.9	22990.7	21255.3	21242.9	23003.2		933.98	57100	56601.1	52395.1	52395	56601.1	933.98	117685	116110	112382	112382	116110							898.98	48721.3	43830.4	47883.6	43830.4	44347.6	43830.4	43845.8	43921.1	43871.7	43830.4	48548	898.98	108878	87972.1
26.14	28325	47887.5		464.88	18917.2	18947.8	17579.6	17570.4	18957.1	464.88	23049.1	23074.6	21252.5	21240.2	23086.9		933.88	56663	56693.2	52341.8	52341.8	56693.2	933.88	117424	116331	112328	112328	116331							898.88	48729	43762.4	48202	43762.4	44214.2	43762.4	43778.1	43849	43802.6	43762.4	48796.3	898.88	107986	87780.1
26.16	27987.5	46912.5		464.78	19004.6	19021.1	17577	17567.9	19030.3	464.78	23369.2	23162.2	21249.5	21237.3	23174.4		933.78	56721.3	56770.1	52288.5	52288.5	56770.1	933.78	117482	116570	112269	112269	116570							898.78	49473.5	43689.1	48526.7	43689.1	44083.7	43689.1	43705.2	43771.9	43728.3	43689.1	49059.4	898.78	108514	87588.8
26.18	27950	45862.5		464.68	18961.7	19097.6	17574.3	17565.3	19106.6	464.68	23151.6	23253.7	21246.4	21234.3	23265.7		933.68	57051.6	56829.2	52236	52236	56829.2	933.68	118211	116831	112208	112208	116831							898.68	49740.2	43612.5	48851	43612.5	43957.1	43612.5	43629.1	43691.8	43650.8	43612.5	49329.5	898.68	108831	87394.2
26.2	28300	47737.5		464.58	19149.5	19176.9	17571.7	17562.7	19185.9	464.58	23378.1	23349.1	21243.3	21231.3	23361		933.58	56621.2	56866.6	52183.6	52183.6	56866.6	933.58	118172	117116	112144	112144	117117							898.58	49148.3	43533.2	49163.6	43533.2	43833.9	43533.2	43550.1	43609	43570.4	43533.2	49594.5	898.58	109233	87195
26.22	27637.5	44587.5		464.48	19169.6	19258.2	17568.8	17559.9	19267.1	464.48	23244.1	23448.2	21240	21228.1	23460.1		933.48	56771.5	56880	52132	52132	56880	933.48	118739	117425	112075	112075	117425							898.48	49481.7	43449.3	49448.8	43449.3	43711.8	43449.3	43466.7	43522	43485.7	43449.3	49837.8	898.48	110715	86986.5
26.24	27650	45712.5		464.38	19662	19340.6	17565.8	17557	19349.4	464.38	23565.4	23551.2	21236.6	21224.9	23562.9		933.38	56119.3	56866.7	52080.5	52080.5	56866.7	933.38	119363	117758	112001	112001	117758							898.38	50108.6	43362	49691.2	43362	43591	43362	43379.9	43431.8	43397.5	43362	50043.2	898.38	112501	86768.3
26.26	29325	47437.5		464.28	19529.6	19423.1	17562.5	17553.8	19431.9	464.28	23658.4	23657.6	21233	21221.5	23669.1		933.28	56443.5	56826.3	52030	52030	56826.3	933.28	119803	118116	111922	111922	118116							898.28	50409.6	43272.3	49872	43272.3	43471.9	43272.3	43290.6	43339.3	43306.9	43272.3	50191.4	898.28	113242	86538.2
26.28	28100	46537.5		464.18	19551.3	19504.4	17559.1	17550.4	19513.1	464.18	23719.5	23767.1	21229.2	21217.8	23778.6		933.18	56353.2	56758.1	51980.1	51980.1	56758.1	933.18	120330	118500	111837	111836	118500							898.18	50326.2	43178.7	49966.3	43178.7	43352.6	43178.7	43197.4	43243	43212.5	43178.7	50257	898.18	114735	86294.5
26.3	28000	47662.5		464.08	19590.5	19583	17555.6	17547	19591.6	464.08	24217.1	23879.6	21225.3	21213.9	23890.9		933.08	56122.4	56663.1	51931.4	51931.4	56663.1	933.08	120680	118910	111747	111746	118910							898.08	50256.3	43081.1	49952.2	43081.1	43232.5	43081.1	43100.3	43142.9	43114.1	43081.1	50217.6	898.08	116213	86036.6
26.32	28400	45000		463.98	19458.6	19657	17551.9	17543.4	19665.5	463.98	23831.3	23994.4	21221	21209.8	24005.6		932.98	56019	56541.7	51882.5	51882.5	56541.7	932.98	120630	119346	111653	111653	119346							897.98	50615.7	42983.1	49851.2	42983.1	43114.8	42983.1	43002.8	43042.6	43015.3	42983.1	50094.2	897.98	117853	85765.6
26.34	27537.5	44550		463.88	20091	19724.7	17548.2	17539.7	19733.1	463.88	24338.1	24111.1	21216.7	21205.5	24122.2		932.88	56007.1	56397	51834.3	51834.3	56397	932.88	120664	119808	111557	111557	119808							897.88	49839.6	42887.4	49666	42887.4	43001.8	42887.4	42907.6	42944.6	42918.8	42887.4	49889.3	897.88	118978	85482.2
26.36	28075	47550		463.78	19718.2	19783.9	17544.3	17536	19792.3	463.78	24173.8	24228.9	21212.2	21201.1	24239.9		932.78	55956.8	56231.3	51786	51786	56231.3	932.78	120528	120289	111459	111459	120289							897.78	49175	42792.9	49393.2	42792.9	42892.3	42792.9	42813.6	42848	42823.6	42792.9	49599.2	897.78	119252	85186.6
26.38	28637.5	45975		463.68	19753	19832.9	17540.5	17532.2	19841.2	463.68	24240.2	24347	21207.5	21196.5	24357.9		932.68	56148.1	56048.9	51738.6	51738.6	56048.9	932.68	121122	120785	111357	111357	120785							897.68	49446.2	42701.4	49046.7	42701.4	42787.6	42701.4	42722.7	42754.5	42731.4	42701.4	49237.3	897.68	120702	84881
26.4	28775	46087.5		463.58	19668.8	19869.7	17536.5	17528.3	19877.9	463.58	24763.4	24464.1	21202.5	21191.7	24474.9		932.58	55501.2	55852	51690.7	51690.7	55852	932.58	121514	121283	111252	111252	121283							897.58	48727	42615.6	48644.6	42615.6	42690.3	42615.6	42637.4	42666.8	42644.9	42615.6	48821.6	897.58	120716	84568.7
26.42	28262.5	47737.5		463.48	19789.6	19893.2	17532.7	17524.6	19901.3	463.48	24592.8	24579.3	21197.5	21186.8	24590		932.48	56036.4	55645.8	51644	51644	55645.8	932.48	122042	121771	111142	111142	121771							897.48	48077.7	42534.5	48203.4	42534.5	42599.1	42534.5	42556.8	42583.9	42563.1	42534.5	48368.5	897.48	120448	84251
26.44	29050	48262.5		463.38	19625.5	19902.2	17529	17521	19910.3	463.38	24511	24690.8	21192.3	21181.7	24701.5		932.38	55276.7	55432.7	51597.6	51597.6	55432.7	932.38	122885	122233	111026	111026	122233							897.38	47700.3	42457.3	47739.3	42457.3	42513.1	42457.3	42480.3	42505	42485.3	42457.3	47893.7	897.38	120878	83929
26.46	29750	46462.5		463.28	19442.8	19896.2	17525.3	17517.3	19904.2	463.28	24907.2	24797.3	21187	21176.4	24807.8		932.28	55641	55216.5	51552.1	51552.1	55216.5	932.28	122532	122656	110907	110907	122656							897.28	47337.2	42385.9	47269.1	42385.9	42434.1	42385.9	42409.5	42432	42413.3	42385.9	47414.3	897.28	120352	83608.2
26.48	28887.5	47250		463.18	19653.9	19874.8	17521.6	17513.7	19882.7	463.18	24833	24897.1	21181.6	21171.2	24907.5		932.18	55514.7	54998.9	51506.6	51506.6	54998.9	932.18	122165	123019	110784	110784	123019							897.18	46923	42319.6	46804.7	42319.6	42361.2	42319.6	42343.8	42364.2	42346.4	42319.6	46941.7	897.18	118753	83291.8
26.5	28962.5	47550		463.08	19710.1	19838.7	17517.8	17510	19846.5	463.08	24668.8	24988.4	21176.1	21165.8	24998.8		932.08	55299.8	54784.7	51463.6	51463.6	54784.7	932.08	123002	123301	110656	110656	123301							897.08	46498.2	42257.3	46354.6	42257.3	42293	42257.3	42282.1	42300.4	42283.4	42257.3	46484.3	897.08	116869	82983
26.52	29325	47700		462.98	19878.5	19789	17514	17506.3	19796.8	462.98	24959.5	25069.7	21170.5	21160.3	25079.9		931.98	54732.3	54574.2	51421.5	51421.5	54574.2	931.98	123562	123487	110525	110525	123487							896.98	46304.1	42200.5	45927.1	42200.5	42231.2	42200.5	42225.9	42242.2	42226	42200.5	46050.5	896.98	114734	82686.3
26.54	29412.5	48525		462.88	19771.7	19727.4	17510.2	17502.5	19735.1	462.88	24783.3	25139.3	21164.9	21154.8	25149.5		931.88	54689	54369.7	51381.1	51381.1	54369.7	931.88	123955	123562	110392	110392	123562							896.88	45326	42149.1	45526.6	42149.1	42175.5	42149.1	42175.2	42189.5	42174.1	42149.1	45644.4	896.88	112680	82405.2
26.56	29700	49162.5		462.78	19612.5	19655.8	17506.3	17498.7	19663.4	462.78	25113.2	25196.1	21159	21148.9	25206.1		931.78	54661.7	54173.3	51343.5	51343.5	54173.3	931.78	122978	123513	110256	110256	123513							896.78	45041.2	42101.5	45153.9	42101.5	42124	42101.5	42128.2	42140.5	42125.9	42101.5	45266.7	896.78	110118	82141
26.58	30025	47250		462.68	19712.1	19576.4	17502.6	17495	19584	462.68	25755.6	25239.3	21152.9	21142.9	25249.3		931.68	54089.3	53986.6	51309.5	51309.5	53986.6	931.68	123214	123339	110119	110119	123339							896.68	45305.7	42056.7	44809.1	42056.7	42076	42056.7	42084.1	42094.5	42080.6	42056.7	44917.6	896.68	107804	81895.3
26.6	28600	49875		462.58	19177.3	19491.3	17499	17491.5	19498.8	462.58	25370.9	25269.3	21146.6	21136.7	25279.1		931.58	53490.5	53808.1	51277	51277	53808.1	931.58	122543	123045	109984	109984	123045							896.58	45197.1	42016.7	44494.2	42016.7	42033.1	42016.7	42044.8	42053.4	42040	42016.7	44598.9	896.58	105162	81668.5
26.62	29937.5	48975		462.48	19463.2	19402.4	17495.6	17488.2	19409.8	462.48	25378.9	25286.6	21140.1	21130.3	25296.4		931.48	53934.2	53638.8	51246.6	51246.6	53638.8	931.48	122240	122640	109852	109852	122640							896.48	44305.7	41980	44206.9	41980	41994	41980	42008.9	42015.6	42002.9	41980	44308.2	896.48	102769	81461.3
26.64	30550	49012.5		462.38	19278.9	19311.3	17492.2	17484.9	19318.7	462.38	25644.6	25293.4	21133.6	21123.9	25303		931.38	53573.3	53479.8	51219.5	51219.5	53479.8	931.38	121381	122138	109724	109724	122138							896.38	43890.8	41946	43945.3	41946	41958	41946	41975.7	41980.5	41968.4	41946	44043.8	896.38	100458	81274.9
26.66	28612.5	48525		462.28	19498.2	19219.7	17488.9	17481.6	19227	462.28	24885.4	25292.2	21127.2	21117.6	25301.7		931.28	53045.3	53329.7	51194	51194	53329.7	931.28	120831	121557	109601	109601	121557							896.28	43864.7	41916.2	43709.5	41916.2	41926.4	41916.2	41946.7	41949.7	41938.1	41916.2	43805.5	896.28	97249.8	81108.4
26.68	30275	49987.5		462.18	19611.6	19128.7	17485.5	17478.3	19135.9	462.18	25374.7	25282.8	21120.9	21111.4	25292.3		931.18	53223.9	53187.8	51169.8	51169.8	53187.8	931.18	120424	120918	109483	109483	120918							896.18	43572	41890.9	43498.2	41890.9	41899.5	41890.9	41922.2	41923.5	41912.3	41890.9	43592	896.18	95583.6	80960.8
26.7	28425	47400		462.08	19191.4	19039.4	17482.2	17475.1	19046.6	462.08	25309	25242.8	21114.6	21105.2	25252.3		931.08	52790.6	53054.9	51147.8	51147.8	53054.9	931.08	119283	120242	109372	109372	120242							896.08	43361.2	41867.2	43306.9	41867.2	41874.5	41867.2	41899.3	41898.8	41888.2	41867.2	43398.7	896.08	93573.4	80829.7
26.72	29162.5	48675		461.98	19164.5	18952.7	17479.1	17472	18959.8	461.98	25096.1	25168.8	21108.4	21099.1	25178.1		930.98	52846	52929.2	51126.4	51126.4	52929.2	930.98	118177	119547	109269	109269	119547							895.98	43599	41844.3	43133	41844.3	41850.5	41844.4	41877.3	41875	41864.9	41844.3	43223.3	895.98	92606.7	80715.2
26.74	28837.5	47362.5		461.88	18962.2	18869.4	17476.2	17469.1	18876.4	461.88	25288.8	25063.4	21102.3	21093	25072.7		930.88	53209.4	52810.8	51106	51106	52810.8	930.88	117417	118848	109174	109174	118848							895.88	43478.9	41823.4	42976.3	41823.4	41828.6	41823.4	41857.2	41853.2	41843.5	41823.4	43065.2	895.88	90351	80612.3
26.76	28937.5	49837.5		461.78	18812.2	18789.7	17473.5	17466.5	18796.7	461.78	24806	24930.8	21096.4	21087.2	24940		930.78	52488.6	52699.3	51086.5	51086.5	52699.3	930.78	116458	118161	109087	109087	118161							895.78	43038.4	41804.8	42835.7	41804.8	41809.1	41804.8	41839.5	41833.8	41824.4	41804.8	42923.5	895.78	90093.1	80519.7
26.78	29487.5	47175		461.68	18801.6	18714	17471	17464.1	18720.9	461.68	24596.6	24775.3	21090.5	21081.4	24784.4		930.68	52748.3	52593.8	51067.4	51067.4	52593.8	930.68	115989	117495	109009	109009	117495							895.68	42600.7	41788.5	42710	41788.5	41792.2	41788.6	41824.2	41816.7	41807.8	41788.5	42796.7	895.68	89224.5	80437.1
26.8	30937.5	47437.5		461.58	18622.7	18642.3	17468.7	17461.9	18649.1	461.58	25089.5	24602.3	21084.9	21075.9	24611.3		930.58	52489	52494.1	51048.8	51048.8	52494.1	930.58	114565	116857	108937	108937	116857							895.58	42367.5	41775.4	42598.5	41775.4	41778.5	41775.4	41812	41802.8	41794.2	41775.4	42684.5	895.58	87394.9	80363.6
26.82	29762.5	46687.5		461.48	18737.1	18574.4	17466.4	17459.6	18581.2	461.48	24043.1	24416.8	21079.7	21070.8	24425.7		930.48	52581.6	52402.3	51033	51033	52402.3	930.48	114458	116251	108873	108873	116251							895.48	42355.7	41765.6	42500.4	41765.6	41768.1	41765.6	41803.2	41792.3	41784.1	41765.6	42585.8	895.48	86976.2	80297.7
26.84	30075	46350		461.38	18961.5	18510.5	17464.1	17457.4	18517.2	461.38	24083	24223.2	21074.7	21065.8	24232.1		930.38	51833.6	52316.1	51018.1	51018.1	52316.1	930.38	113635	115682	108817	108817	115682							895.38	42153	41757	42412.7	41757	41759.1	41757	41795.5	41783	41775	41757	42497.5	895.38	85753.7	80239.3
26.86	29800	46462.5		461.28	18728.8	18450.3	17461.9	17455.2	18457	461.28	24115.3	24026	21069.9	21061.1	24034.8		930.28	52005	52234.6	51003.5	51003.5	52234.6	930.28	112610	115150	108767	108767	115150							895.28	42556.6	41748.3	42333.1	41748.3	41750.1	41748.4	41787.9	41773.7	41766	41748.3	42417.6	895.28	85409.2	80188.4
26.88	29887.5	48150		461.18	18560.9	18393.9	17459.8	17453.2	18400.5	461.18	23900.9	23828.9	21065.5	21056.7	23837.6		930.18	52554.1	52158.2	50989.9	50989.9	52158.2	930.18	112632	114652	108720	108720	114652							895.18	42564.1	41739.8	42261	41739.8	41741.3	41739.9	41780.5	41764.5	41757.2	41739.8	42345.3	895.18	84691.5	80142.2
26.9	29550	48337.5		461.08	18122.6	18341	17457.9	17451.3	18347.6	461.08	23694	23634.7	21061.2	21052.6	23643.4		930.08	51956.7	52087	50977.7	50977.7	52087	930.08	112553	114189	108676	108676	114189							895.08	42279.1	41731.7	42195.8	41731.7	41732.9	41731.9	41773.5	41755.8	41748.7	41731.7	42280.1	895.08	84498.5	80102.6
26.92	30250	47550		460.98	18500.9	18291.7	17456.2	17449.6	18298.2	460.98	23534.1	23445.9	21057.2	21048.6	23454.5		929.98	51929.4	52019.5	50965.6	50965.6	52019.5	929.98	112845	113759	108635	108635	113759							894.98	42172.4	41724	42137.1	41724	41725	41724.2	41767	41747.5	41740.7	41724	42221.4	894.98	82982.5	80067
26.94	30937.5	47775		460.88	18188.2	18245.5	17454.5	17448.1	18252	460.88	23256.7	23264.2	21053.4	21044.9	23272.7		929.88	51721	51955.2	50953.3	50953.3	51955.2	929.88	112386	113358	108594	108594	113358							894.88	41961.4	41716.3	42083.7	41716.3	41717.1	41716.6	41760.5	41739.2	41732.6	41716.3	42168.1	894.88	83232	80035.4
26.96	30812.5	49275		460.78	18472.8	18202.4	17453	17446.6	18208.8	460.78	23296.9	23090.9	21050	21041.5	23099.4		929.78	52015.2	51895.6	50942.7	50942.7	51895.6	929.78	111939	112986	108556	108556	112986							894.78	42532.3	41709.6	42036.1	41709.6	41710.3	41710	41755	41732	41725.6	41709.6	42120.8	894.78	82984.6	80006.7
26.98	29637.5	48562.5		460.68	18216.5	18162.1	17451.6	17445.2	18168.4	460.68	22793.3	22927	21046.8	21038.4	22935.3		929.68	51761.1	51839.6	50932.6	50932.6	51839.6	929.68	111180	112643	108521	108521	112643							894.68	42140.5	41703	41992.9	41703	41703.6	41703.5	41749.7	41724.8	41718.7	41703	42078	894.68	82873.2	79982.5
27	30250	47700		460.58	17873.1	18124.4	17450.3	17444	18130.7	460.58	22678	22772.6	21043.9	21035.6	22780.9		929.58	51638.2	51786.6	50923	50923	51786.6	929.58	111410	112325	108488	108488	112325							894.58	42224.4	41696	41953.2	41696	41696.5	41696.6	41743.9	41717.3	41711.4	41696	42038.8	894.58	81801.8	79960.2
27.02	31025	46125		460.48	18163.1	18089.2	17449.1	17442.9	18095.5	460.48	22677.1	22628.2	21041.2	21033	22636.4		929.48	51719.2	51736.4	50913.7	50913.7	51736.4	929.48	111261	112033	108457	108457	112033							894.48	42298.3	41688.5	41916.4	41688.5	41688.9	41689.3	41737.7	41709.2	41703.5	41688.5	42002.6	894.48	81793.4	79940.5
27.04	30587.5	45937.5		460.38	17707.8	18056.4	17448.2	17442	18062.6	460.38	22434.5	22493.5	21038.9	21030.7	22501.7		929.38	51528.8	51689.8	50905.4	50905.4	51689.8	929.38	110993	111763	108429	108429	111763							894.38	42138	41683.2	41885.1	41683.2	41683.5	41684.2	41733.9	41703.5	41698	41683.2	41972.1	894.38	81574.4	79922.9
27.06	30750	45787.5		460.28	17933.3	18025.8	17447.4	17441.2	18032	460.28	22250.8	22368.4	21036.7	21028.6	22376.5		929.28	51467.5	51646.3	50898.3	50898.3	51646.3	929.28	110813	111511	108401	108401	111511							894.28	41634.3	41678.7	41857.3	41678.7	41679	41680	41730.8	41698.5	41693.2	41678.7	41945.2	894.28	81783.5	79908.7
27.08	31900	47287.5		460.18	17651.1	17997.2	17446.6	17440.5	18003.3	460.18	22354.8	22252.4	21034.6	21026.6	22260.4		929.18	51253.4	51605	50891.2	50891.2	51605	929.18	110845	111278	108374	108374	111278							894.18	41832.8	41675.5	41833.3	41675.5	41675.7	41677.2	41729	41694.8	41689.7	41675.5	41922.3	894.18	80777.4	79896.5
27.1	30387.5	45337.5		460.08	17845.6	17970.4	17446	17439.9	17976.5	460.08	22181	22145.1	21032.6	21024.7	22153.1		929.08	51571.1	51565.3	50883.8	50883.8	51565.3	929.08	110889	111061	108347	108347	111061							894.08	41713	41674.1	41813.5	41674.1	41674.3	41676.3	41729.2	41693	41688	41674.1	41903.7	894.08	80624.5	79886.3
27.12	31637.5	45487.5		459.98	17886.9	17945.2	17445.3	17439.2	17951.2	459.98	22222.3	22046.1	21030.8	21022.9	22054		928.98	51814.5	51527.5	50876.6	50876.6	51527.5	928.98	110940	110858	108321	108321	110858							893.98	41580.8	41673.5	41796.3	41673.5	41673.6	41676.2	41730.1	41691.9	41687.1	41673.5	41888	893.98	80550.6	79878.5
27.14	30725	49050		459.88	17797.7	17921.6	17444.6	17438.6	17927.6	459.88	22051.1	21954.9	21029	21021.2	21962.7		928.88	51410.1	51490.7	50868.6	50868.6	51490.7	928.88	110743	110670	108296	108296	110670							893.88	41860.7	41672.3	41780.6	41672.3	41672.4	41675.9	41730.6	41690.3	41685.7	41672.3	41873.9	893.88	80170.9	79873.3
27.16	31275	48187.5		459.78	17818.3	17899.3	17443.9	17438	17905.3	459.78	22112.5	21870.9	21027.3	21019.5	21878.6		928.78	51791.8	51454.7	50860	50860	51454.7	928.78	110020	110495	108271	108271	110495							893.78	41380	41671.1	41766.3	41671.1	41671.2	41675.6	41731	41688.7	41684.2	41671.1	41861.7	893.78	80235	79869.7
27.18	31337.5	47550		459.68	17698.5	17878.4	17443.3	17437.4	17884.3	459.68	22064.7	21793.8	21025.8	21018.1	21801.5		928.68	51524.6	51419.2	50850.3	50850.3	51419.2	928.68	110495	110332	108248	108248	110332							893.68	41848.7	41669.3	41753	41669.3	41669.3	41675	41731	41686.5	41682.1	41669.3	41850.6	893.68	79829.1	79866.3
27.2	31887.5	49687.5		459.58	17748.3	17858.8	17442.7	17436.8	17864.6	459.58	21400.8	21723.3	21024.6	21016.9	21730.9		928.58	52000	51385.1	50840.7	50840.7	51385.1	928.58	110024	110181	108227	108227	110181							893.58	42028.5	41667.2	41740.7	41667.2	41667.2	41674.4	41730.7	41684.1	41679.8	41667.2	41841	893.58	80532.1	79863.5
27.22	31562.5	47887.5		459.48	17693.6	17840.3	17442.1	17436.3	17846.1	459.48	21469.8	21658.6	21023.5	21015.9	21666.2		928.48	51749.8	51352	50830.9	50830.9	51352	928.48	109742	110040	108207	108207	110040							893.48	41716.3	41665.5	41730	41665.5	41665.6	41674.6	41730.9	41682.1	41677.9	41665.5	41833.3	893.48	80172.4	79860.9
27.24	33175	49050		459.38	17861.6	17822.9	17441.5	17435.8	17828.6	459.38	21586	21599.4	21022.5	21015	21606.9		928.38	51465.1	51321.3	50822.2	50822.2	51321.3	928.38	110431	109908	108187	108187	109908							893.38	41582.8	41663.4	41719.8	41663.4	41663.4	41674.6	41730.7	41679.6	41675.5	41663.4	41826.7	893.38	80057.8	79858.7
27.26	33275	48750		459.28	17669.4	17806.4	17441	17435.3	17812.1	459.28	21670.3	21545.3	21021.6	21014.2	21552.8		928.28	51234.3	51291.6	50813.4	50813.4	51291.6	928.28	109975	109784	108167	108167	109784							893.28	41640.2	41661.7	41711.1	41661.7	41661.7	41675.7	41731	41677.5	41673.6	41661.7	41822.1	893.28	79938.8	79856.3
27.28	32975	49800		459.18	17617.4	17790.9	17440.5	17434.9	17796.6	459.18	21631.8	21495.8	21020.8	21013.4	21503.2		928.18	51531.6	51263.7	50805.4	50805.4	51263.7	928.18	110314	109667	108147	108147	109667							893.18	41568.9	41660.3	41703.4	41660.3	41660.3	41677.5	41731.7	41675.8	41672	41660.3	41819.2	893.18	80016.2	79853.8
27.3	33725	48637.5		459.08	17615.2	17776.3	17440.1	17434.4	17782	459.08	21372.2	21450.5	21020	21012.7	21457.8		928.08	51599.4	51237.4	50798	50798	51237.4	928.08	109885	109555	108125	108125	109555							893.08	41825.6	41658.4	41696	41658.4	41658.4	41679.6	41731.9	41673.6	41669.8	41658.4	41817.4	893.08	80497.4	79852.5
27.32	34375	49050		458.98	17594	17762.7	17439.8	17434.2	17768.3	458.98	21144.9	21409.3	21019.4	21012.1	21416.5		927.98	51477.1	51211.9	50790.5	50790.5	51211.9	927.98	110322	109450	108104	108104	109450							892.98	41991.3	41656.3	41689	41656.3	41656.3	41682.2	41732	41671.1	41667.5	41656.3	41816.8	892.98	79532.7	79851.6
27.34	33925	48675		458.88	17400	17749.8	17439.5	17434	17755.3	458.88	21031.7	21371.7	21018.9	21011.7	21378.9		927.88	51452.9	51187.7	50783.3	50783.3	51187.7	927.88	110015	109351	108084	108084	109351							892.88	41688.8	41653.7	41682.2	41653.7	41653.7	41685.4	41731.8	41668.3	41664.8	41653.7	41817.5	892.88	79787.6	79847.2
27.36	33525	48750		458.78	17522.1	17737.6	17439.2	17433.8	17743	458.78	21355.2	21337.5	21018.6	21011.4	21344.7		927.78	51052.6	51164.8	50776.7	50776.7	51164.8	927.78	109429	109259	108066	108066	109259							892.78	41844.4	41650.7	41675.4	41650.7	41650.7	41689	41731.1	41664.9	41661.5	41650.7	41819.3	892.78	79424.1	79842.1
27.38	33512.5	48487.5		458.68	17747.9	17725.9	17439	17433.5	17731.4	458.68	21061.7	21306.3	21018.2	21011.1	21313.4		927.68	51251.2	51144	50771.4	50771.4	51144	927.68	109744	109173	108048	108048	109173							892.68	41856.9	41647.4	41668.9	41647.4	41647.4	41693.8	41730.3	41661.4	41658	41647.4	41822.8	892.68	80451.7	79836.5
27.4	34825	48412.5		458.58	17652	17714.8	17438.6	17433.2	17720.2	458.58	21496.1	21277.8	21017.9	21010.8	21284.9		927.58	50952	51123.5	50765.7	50765.7	51123.5	927.58	108941	109094	108034	108034	109094							892.58	41882.9	41644.6	41663.2	41644.6	41644.6	41700.3	41730	41658.3	41655	41644.6	41828.5	892.58	80730.6	79829.7
27.42	35650	48412.5		458.48	17820.6	17704.2	17438.2	17432.8	17709.6	458.48	21166	21251.8	21017.4	21010.4	21258.8		927.48	51667.9	51104.9	50761.1	50761.1	51104.9	927.48	108892	109021	108022	108022	109021							892.48	41740.6	41641.8	41657.9	41641.8	41641.8	41708.5	41729.9	41655.2	41652	41641.8	41836.4	892.48	80401.4	79822.3
27.44	34600	49275		458.38	17519.5	17694.1	17437.7	17432.3	17699.4	458.38	21168.1	21228.2	21017.1	21010.2	21235.2		927.38	50887	51086.4	50756.1	50756.1	51086.4	927.38	109105	108952	108009	108009	108952							892.38	41638	41638.9	41652.8	41638.9	41638.9	41718.4	41729.8	41652.1	41648.9	41638.9	41846.4	892.38	80080.2	79812.8
27.46	35437.5	48712.5		458.28	17801.7	17684.4	17437.2	17431.9	17689.7	458.28	21040.8	21206.7	21016.8	21009.9	21213.6		927.28	51282.9	51068.5	50751	50751	51068.5	927.28	109312	108889	107998	107998	108889							892.28	41843.7	41636.2	41648.2	41636.2	41636.2	41730.5	41730	41649.2	41646.1	41636.2	41859.1	892.28	80863.7	79802.7
27.48	36087.5	48337.5		458.18	17697.1	17675.2	17436.6	17431.4	17680.4	458.18	21113	21187.2	21016.5	21009.7	21194		927.18	51234.8	51050.5	50745.2	50745.2	51050.5	927.18	108946	108827	107986	107986	108827							892.18	41709.9	41634.3	41644.6	41634.3	41634.3	41745.5	41731	41647	41643.9	41634.3	41875	892.18	80818.2	79792.4
27.5	37250	49725		458.08	17783.7	17666.4	17436.2	17431	17671.6	458.08	21294.1	21169.4	21016.2	21009.4	21176.2		927.08	51228.1	51033.3	50739.7	50739.7	51033.3	927.08	109529	108768	107974	107974	108768							892.08	41451.8	41632.1	41641	41632.1	41632.1	41762.9	41732	41644.6	41641.6	41632.1	41893.6	892.08	80766.3	79781.6
27.52	37350	52500		457.98	17517	17658.1	17435.7	17430.6	17663.3	457.98	21355.8	21153.2	21015.9	21009.2	21160		926.98	51548.2	51016.2	50733.7	50733.7	51016.2	926.98	108885	108712	107962	107962	108712							891.98	41822.1	41629.6	41637.2	41629.6	41629.6	41782.6	41732.7	41641.8	41638.9	41629.6	41914.9	891.98	80703.9	79768.8
27.54	37175	47400		457.88	17548.5	17650.2	17435.3	17430.2	17655.3	457.88	21030.2	21138.4	21015.5	21008.8	21145.1		926.88	51031.5	50999.7	50727.9	50727.9	50999.7	926.88	108718	108659	107950	107950	108659							891.88	41804.2	41626.4	41632.9	41626.4	41626.4	41804.6	41732.9	41638.4	41635.5	41626.4	41938.8	891.88	81368.2	79755.8
27.56	37575	52950		457.78	17787	17642.5	17434.8	17429.7	17647.6	457.78	21391	21125	21015.2	21008.5	21131.7		926.78	51221.8	50983.2	50721.6	50721.6	50983.2	926.78	109264	108608	107938	107938	108608							891.78	42223	41622.4	41627.9	41622.3	41622.3	41829	41732.3	41634.1	41631.3	41622.3	41965.4	891.78	80941	79742.2
27.58	37375	52012.5		457.68	17770.1	17635.4	17434.5	17429.4	17640.4	457.68	20986	21112.9	21014.9	21008.3	21119.5		926.68	51430	50967.7	50715.9	50715.9	50967.7	926.68	109123	108562	107928	107928	108562							891.68	42189.4	41617.1	41621.9	41617.1	41617.1	41855.6	41730.8	41628.7	41625.9	41617.1	41994.5	891.68	81132.1	79728.1
27.6	39250	51900		457.58	17430	17628.5	17434.1	17429.1	17633.5	457.58	21157.6	21102	21014.6	21008	21108.5		926.58	50916.4	50954.4	50712	50712	50954.4	926.58	108399	108517	107918	107918	108517							891.58	42093.4	41611.8	41615.8	41611.7	41611.7	41885.8	41729.2	41623.1	41620.4	41611.7	42027.4	891.58	80988.2	79713.9
27.62	38925	49425		457.48	17496.1	17621.9	17433.8	17428.8	17626.9	457.48	21256.9	21092	21014.3	21007.8	21098.5		926.48	50714.7	50940.8	50707.3	50707.3	50940.8	926.48	109160	108474	107908	107908	108474							891.48	41851.1	41605.6	41609	41605.6	41605.6	41919.1	41727	41616.7	41614.1	41605.6	42063.7	891.48	80667.8	79699.5
27.64	40062.5	54825		457.38	17630.6	17615.7	17433.5	17428.5	17620.7	457.38	20961.4	21083.1	21014.1	21007.7	21089.6		926.38	51374.8	50928.3	50703.5	50703.5	50928.3	926.38	108584	108434	107898	107898	108434							891.38	42245.2	41599.6	41602.5	41599.5	41599.5	41956.6	41725.1	41610.5	41607.9	41599.5	42104.5	891.38	81382	79683.8
27.66	40037.5	54675		457.28	17527.4	17609.8	17433.3	17428.4	17614.8	457.28	21135.6	21075.1	21014	21007.6	21081.5		926.28	50819.9	50917.1	50700.5	50700.5	50917.1	926.28	108564	108398	107891	107891	108398							891.28	42084.7	41593.9	41596.4	41593.8	41593.8	41998.5	41723.7	41604.6	41602	41593.8	42150	891.28	81788.4	79666.1
27.68	40212.5	52387.5		457.18	17586.3	17604.1	17433	17428.1	17609	457.18	20895.3	21067.9	21013.9	21007.5	21074.2		926.18	51004.1	50905.8	50697.1	50697.1	50905.8	926.18	108374	108362	107882	107882	108362							891.18	41957.7	41587.9	41589.9	41587.8	41587.8	42044.5	41722.2	41598.3	41595.8	41587.8	42199.7	891.18	82408.2	79646.4
27.7	40675	52687.5		457.08	17614.2	17598.6	17432.6	17427.8	17603.4	457.08	20997	21060.2	21012.6	21006.3	21066.5		926.08	51113.9	50894.3	50693.2	50693.2	50894.3	926.08	108973	108328	107874	107874	108328							891.08	42258.4	41580.4	41582.1	41580.3	41580.3	42093.3	41719.4	41590.6	41588.2	41580.3	42252.6	891.08	82397.9	79624.6
27.72	41825	53325		456.98	17801.6	17593.2	17432.2	17427.4	17598	456.98	21048.3	21034.1	20992.2	20985.9	21040.3		925.98	50927.3	50884.9	50691	50691	50884.9	925.98	108681	108297	107868	107868	108297							890.98	42660.7	41572.4	41573.7	41572.2	41572.2	42145.9	41716.3	41582.4	41579.9	41572.2	42309.6	890.98	82038.9	79600.4
27.74	42850	54375		456.88	17750.3	17588	17431.8	17427	17592.8	456.88	21140.9	21012.9	20976.2	20970	21019.2		925.88	50574.4	50874.7	50687.8	50687.8	50874.7	925.88	107886	108269	107862	107862	108269							890.88	42510.9	41563.4	41564.5	41563.3	41563.3	42201.9	41712.5	41573.3	41570.9	41563.3	42370.2	890.88	82997.9	79574.6
27.76	43887.5	52912.5		456.78	17394.9	17583.2	17431.5	17426.8	17587.9	456.78	20985.9	20981.2	20949.2	20943	20987.4		925.78	51261.2	50865.4	50685.2	50685.2	50865.4	925.78	108132	108241	107856	107856	108241							890.78	42539.5	41553.4	41554.3	41553.2	41553.2	42260.9	41707.8	41563	41560.6	41553.2	42434.1	890.78	82793.2	79548.1
27.78	43125	53400		456.68	17350.4	17578.6	17431.3	17426.6	17583.3	456.68	20929.7	20955	20927.1	20921	20961.1		925.68	50730.5	50856.6	50682.8	50682.8	50856.6	925.68	108637	108216	107852	107852	108216							890.68	42572.2	41542.4	41543.1	41542.1	41542.1	42322.9	41702.4	41551.8	41549.5	41542.1	42501.3	890.68	82725	79520.1
27.8	43625	53737.5		456.58	17327.4	17574.3	17431.2	17426.5	17578.9	456.58	20819	20934.6	20910.4	20904.4	20940.7		925.58	51004.8	50847.4	50679.8	50679.8	50847.4	925.58	107784	108193	107848	107848	108193							890.58	42745.6	41531.7	41532.1	41531.3	41531.3	42388.8	41697.5	41540.9	41538.5	41531.3	42572.7	890.58	83373.4	79489
27.82	44887.5	55125		456.48	17571.9	17571.3	17432.2	17427.6	17575.9	456.48	20892.8	20930.4	20909.6	20903.6	20936.4		925.48	51211.4	50838.1	50676.4	50676.4	50838.1	925.48	108459	108170	107843	107843	108170							890.48	42468.4	41520.4	41520.7	41520	41520	42457.4	41692.3	41529.4	41527.1	41520	42647.2	890.48	84113.7	79456.3
27.84	45612.5	56925		456.38	17488.1	17568.4	17433.3	17428.7	17573.1	456.38	20894.3	20914.6	20896.7	20890.8	20920.6		925.38	50700.6	50830.5	50674.6	50674.6	50830.5	925.38	108697	108146	107837	107837	108146							890.38	42749.1	41508.5	41508.6	41508.1	41508.1	42528.3	41686.9	41517.3	41515	41508.1	42724.2	890.38	83995.7	79420.9
27.86	46312.5	57000		456.28	17800	17565.8	17434.3	17429.7	17570.3	456.28	21161.8	20900.2	20885	20879.1	20906.1		925.28	50578.8	50822.9	50672.4	50672.4	50822.9	925.28	108768	108123	107830	107830	108123							890.28	42826.8	41496	41495.9	41495.5	41495.5	42600.7	41681.1	41504.5	41502.3	41495.5	42803.2	890.28	84574.7	79382.1
27.88	45450	57300		456.18	17800.3	17563.2	17435.4	17430.8	17567.8	456.18	20847.3	20894.7	20881.9	20876	20900.6		925.18	50857.8	50815.4	50670.2	50670.2	50815.4	925.18	108450	108101	107823	107823	108101							890.18	42881.5	41483.3	41483	41482.6	41482.6	42674.7	41675.4	41491.6	41489.4	41482.6	42884.1	890.18	84968.8	79340.4
27.9	47662.5	58537.5		456.08	17623.1	17560.8	17436.4	17431.9	17565.4	456.08	20621.7	20872.7	20862.1	20856.2	20878.6		925.08	51029.1	50809.7	50669.5	50669.5	50809.7	925.08	108108	108079	107816	107816	108079							890.08	42822.4	41468.2	41467.8	41467.5	41467.5	42747.2	41667.8	41476.2	41474	41467.5	42963.9	890.08	85344.3	79295.8
27.92	48100	57037.5		455.98	17561.8	17558.6	17437.5	17433	17563.1	455.98	21135.4	20845.8	20837.1	20831.2	20851.6		924.98	50464	50804.7	50669.4	50669.4	50804.7	924.98	107608	108059	107810	107810	108059							889.98	43763.6	41452.1	41451.5	41451.3	41451.3	42819.1	41659.5	41459.9	41457.7	41451.3	43043.5	889.98	85961.5	79247.9
27.94	49237.5	57787.5		455.88	17517.4	17556.4	17438.5	17434	17560.9	455.88	20884.2	20830.4	20823.3	20817.5	20836.2		924.88	50458.5	50799.6	50669.1	50669.1	50799.6	924.88	107310	0	0	0	107546							889.88	43243.5	41435.2	41434.4	41434.2	41434.2	42889.5	41650.7	41442.7	41440.5	41434.2	43122.1	889.88	86199.9	79196.8
27.96	51950	58987.5		455.78	17807.2	17554.4	17439.6	17435.1	17558.8	455.78	20873.9	20827.3	20821.7	20815.9	20833		924.78	50812.1	50795.1	50669.1	50669.1	50795.1	924.78	107572	0	0	0	107796							889.78	43276.5	41417.9	41416.9	41416.8	41416.8	42958.1	41642.1	41425.1	41423	41416.8	43199.4	889.78	86688.6	79143.4
27.98	52112.5	59850		455.68	17682.7	17552.5	17440.6	17436.2	17556.9	455.68	20572.6	20766.9	20762.6	20756.9	20772.6		924.68	50808.4	0	0	0	50930	924.68	107882	0	0	0	108094							889.68	42970.8	41400.2	41399	41398.8	41398.8	43024	41633.4	41407.1	41405	41398.8	43274.4	889.68	86399.2	79087.5
28	52100	58987.5		455.58	17738	17550.7	17441.6	17437.3	17555.1	455.58	20814.4	20765	20761.9	20756.2	20770.7		924.58	50802.4	0	0	0	50919.9	924.58	108054	0	0	0	108254							889.58	43029.9	41382.4	41381	41380.8	41380.8	43086.6	41625.1	41388.9	41386.9	41380.8	43346.7	889.58	86788.6	79028.8
28.02	53112.5	58012.5		455.48	17633.5	17549	17442.7	17438.3	17553.3	455.48	20639.5	20759	20756.9	20751.3	20764.6																				889.48	43716.1	41364.4	41362.6	41362.5	41362.5	43144.8	41617	41370.4	41368.4	41362.5	43415.1	889.48	87793.9	78967.2
28.04	53612.5	58050		455.38	17475.1	17547.4	17443.7	17439.4	17551.7	455.38	21070.3	20747.2	20746	20740.4	20752.8																				889.38	43358.4	41345.2	41343.1	41343	41343	43196.9	41608.3	41350.8	41348.8	41343	43478.1	889.38	88047.1	78903
28.06	55250	59287.5		455.28	17725.6	17545.9	17444.8	17440.5	17550.2	455.28	21120.1	20731.5	20731.1	20725.5	20737																				889.28	43830.7	41324.8	41322.3	41322.2	41322.2	43241.8	41599	41329.9	41327.9	41322.2	43534.6	889.28	88253.1	78834.9
28.08	56787.5	59587.5		455.18	17529.7	17544.4	17445.8	17441.6	17548.7	455.18	20705.4	20719.1	20719.4	20713.9	20724.6																				889.18	43635.8	41304.2	41301.3	41301.3	41301.3	43279.9	41590.1	41308.9	41306.9	41301.3	43585	889.18	88897.8	78763.3
28.1	57562.5	63000		455.08	17524	17543.1	17446.9	17442.6	17547.3	455.08	20589.3	20704.1	20705.1	20699.6	20709.6																				889.08	43012.9	41283.6	41280.2	41280.2	41280.2	43310.5	41581.8	41287.6	41285.7	41280.2	43628.7	889.08	89108.9	78688.9
28.12	58100	62025		454.98	17449.2	17541.9	17447.9	17443.7	17546.1	454.98	20705.1	20694.8	20696.2	20690.8	20700.2																				888.98	43712	41262.6	41258.6	41258.6	41258.6	43332.7	41573.8	41265.9	41264	41258.6	43664.7	888.98	89443.4	78610.7
28.14	58550	62175		454.88	17396.8	17540.7	17449	17444.8	17544.9	454.88	20742.5	20689.5	20691.5	20686.1	20694.9																				888.88	43518.5	41241.4	41236.8	41236.8	41236.8	43346.2	41566.3	41244	41242.1	41236.8	43693	888.88	90449.3	78529.4
28.16	57712.5	63562.5		454.78	17478.6	17539.6	17450	17445.9	17543.7	454.78	20882.8	20678.4	20680.8	20675.4	20683.8																				888.78	43854.7	41219.8	41214.4	41214.4	41214.4	43350.3	41559.2	41221.6	41219.6	41214.4	43712.8	888.78	90111.4	78445.2
28.18	59500	64087.5		454.68	17712.9	17538.5	17451.1	17446.9	17542.7	454.68	20957.3	20655.7	20658.4	20653.1	20661																				888.68	43854.2	41197	41190.8	41190.8	41190.8	43343.3	41551.7	41197.8	41195.9	41190.8	43722.6	888.68	90687	78358.2
28.2	61737.5	64162.5		454.58	17863.6	17537.6	17452.1	17448	17541.7	454.58	21083.9	20630.7	20633.7	20628.4	20636																				888.58	43624.2	41174.3	41167.1	41167.1	41167.1	43325.2	41545.2	41174.1	41172.2	41167.1	43722.5	888.58	90726.4	78267.8
28.22	60925	64237.5		454.48	17571.4	17536.7	17453.2	17449.1	17540.7	454.48	20713.2	20610.1	20613.4	20608.2	20615.4																				888.48	43624.5	41151.1	41142.9	41142.9	41142.9	43297.9	41539.2	41149.7	41147.8	41142.9	43714.3	888.48	91522.7	78176.3
28.24	62712.5	62475		454.38	17862.4	17535.8	17454.2	17450.2	17539.9	454.38	20426	20593	20596.5	20591.3	20598.2																				888.38	43733.7	41128.5	41119.1	41119.1	41119.1	43261.4	41534.8	41125.8	41123.9	41119.1	43698.2	888.38	90863.2	78083.1
28.26	63750	63225		454.28	17525.4	17535.1	17455.3	17451.3	17539.1	454.28	20636.2	20584.8	20588.6	20583.4	20590																				888.28	43493.4	41105.8	41094.9	41094.9	41094.9	43215	41531.4	41101.6	41099.7	41094.9	43673.8	888.28	90841.9	77988.2
28.28	64287.5	67875		454.18	17758.8	17534.3	17456.3	17452.3	17538.3	454.18	20464.3	20586.1	20590	20584.8	20591.2																				888.18	43922.9	41082.7	41070.1	41070.1	41070.1	43158.7	41528.6	41076.7	41074.8	41070.1	43640.9	888.18	91471.8	77891.9
28.3	64475	69900		454.08	17613.7	17533.7	17457.4	17453.4	17537.6	454.08	20677.1	20587.4	20591.4	20586.3	20592.5																				888.08	43880.7	41060.3	41046	41046	41046	43094.2	41527.9	41052.4	41050.6	41046	43601.6	888.08	91337.8	77794.6
28.32	66525	67837.5		453.98	17428.7	17533.1	17458.4	17454.5	17537	453.98	20849.1	20588.6	20592.8	20587.7	20593.7																				887.98	43154	41038.4	41022	41022	41022	43021.6	41528.9	41028.3	41026.5	41022	43555.9	887.98	91765.2	77695.1
28.34	67850	68512.5		453.88	17741.3	17532.5	17459.5	17455.6	17536.4	453.88	20764.4	20590	20594.2	20589.1	20595																				887.88	43489.1	41017	40998.2	40998.2	40998.2	42941.6	41531.9	41004.5	41002.7	40998.2	43504.9	887.88	92027.8	77593.9
28.36	67712.5	70125		453.78	17544.4	17532	17460.5	17456.6	17535.9	453.78	20654.6	20591.3	20595.6	20590.6	20596.3																				887.78	43240.3	40997.3	40975.8	40975.8	40975.8	42856	41538.1	40982	40980.2	40975.8	43450.3	887.78	91603.7	77491.9
28.38	66087.5	69900		453.68	17692.3	17531.5	17461.6	17457.7	17535.4	453.68	21021.3	20592.6	20597	20592	20597.6																				887.68	43019.4	40978.9	40954.4	40954.4	40954.4	42765.2	41547.1	40960.5	40958.7	40954.4	43392.8	887.68	91544.2	77389.7
28.4	69212.5	70087.5		453.58	17421	17531.1	17462.6	17458.8	17535	453.58	20774.4	20594	20598.4	20593.5	20599																				887.58	43221.6	40960	40932.1	40932.1	40932.1	42668.2	41557.4	40938.1	40936.3	40932.1	43331.7	887.58	91073.1	77288.4
28.42	69600	68962.5		453.48	17632	17530.7	17463.7	17459.9	17534.6	453.48	21158.2	20595.4	20599.8	20594.9	20600.3																				887.48	43541.4	40942.4	40910.6	40910.6	40910.6	42567.6	41570.8	40916.6	40914.8	40910.6	43269.6	887.48	90522.3	77188.4
28.44	72487.5	69675		453.38	17543.2	17530.4	17464.7	17460.9	17534.2	453.38	20773	20596.7	20601.3	20596.4	20601.6																				887.38	42885.7	40924.8	40888.7	40888.7	40888.7	42463	41586.1	40894.6	40892.8	40888.7	43206.5	887.38	90743.2	77088.9
28.46	69562.5	73762.5		453.28	17736.9	17530.1	17465.8	17462	17533.9	453.28	20517.5	20598.1	20602.7	20597.8	20603																				887.28	43390.7	40907	40866	40866	40866	42355.1	41603.3	40871.8	40870.1	40866	43143.1	887.28	90713.9	76990.2
28.48	70050	74850		453.18	17515.9	17529.8	17466.8	17463.1	17533.6	453.18	20934.2	20599.5	20604.1	20599.3	20604.4																				887.18	43364.6	40890.3	40843.8	40843.8	40843.8	42245.8	41623.6	40849.5	40847.8	40843.8	43081.7	887.18	90532.4	76892.7
28.5	70975	74062.5		453.08	17624.5	17529.6	17467.9	17464.2	17533.4	453.08	20874.2	20600.9	20605.5	20600.7	20605.7																				887.08	42844.1	40875	40822.3	40822.3	40822.3	42136.4	41647.6	40827.9	40826.2	40822.3	43023.9	887.08	89787.8	76794.4
28.52	71200	73687.5		452.98	17700.1	17529.4	17468.9	17465.2	17533.1	452.98	20623.4	20602.3	20606.9	20602.1	20607.1																				886.98	43001	40859.9	40800.2	40800.2	40800.2	42026.4	41674.1	40805.8	40804.1	40800.2	42969.2	886.98	90837.3	76695.5
28.54	72225	73125		452.88	17518.6	17529.3	17470	17466.3	17533	452.88	20936.9	20603.8	20608.3	20603.6	20608.5																				886.88	43114.1	40846.5	40779.1	40779.1	40779.1	41917.9	41704.6	40784.5	40782.8	40779.1	42920.2	886.88	90769	76596.8
28.56	71600	76312.5		452.78	17492.4	17529.2	17471	17467.4	17532.8	452.78	21074.3	20605.2	20609.7	20605	20609.9																				886.78	42774	40834.6	40758.5	40758.5	40758.5	41811.5	41739.2	40763.9	40762.1	40758.5	42877.5	886.78	90357.6	76498.8
28.58	72887.5	77062.5		452.68	17629.6	17529.1	17472.1	17468.5	17532.7	452.68	20910.6	20606.6	20611.2	20606.5	20611.3																				886.68	42906.1	40823.1	40737.3	40737.3	40737.3	41706.6	41776.6	40742.6	40740.9	40737.3	42840.7	886.68	89836.9	76401.7
28.6	72275	77625		452.58	17593.8	17529	17473.1	17469.5	17532.7	452.58	20701.2	20608	20612.6	20607.9	20612.7																				886.58	43089.5	40812.9	40716.2	40716.2	40716.2	41604.4	41817.5	40721.4	40719.7	40716.2	42811.3	886.58	89017.2	76306.7
28.62	70575	76237.5		452.48	17488.5	17529	17474.2	17470.6	17532.6	452.48	20678.9	20609.5	20614	20609.4	20614.1																				886.48	42854.2	40804.6	40695.6	40695.6	40695.6	41505.8	41862.6	40700.8	40699.1	40695.6	42790.4	886.48	89362.4	76214
28.64	70775	78900		452.38	17713.5	17529	17475.2	17471.7	17532.6	452.38	20209.7	20611.6	20616.1	20611.5	20616.2																				886.38	42678	40797	40674.4	40674.4	40674.4	41410.1	41910.4	40679.5	40677.8	40674.4	42777.2	886.38	89153	76123.1
28.66	71100	78675		452.28	17538	17529.1	17476.3	17472.8	17532.6	452.28	20546.5	20616.3	20620.8	20616.3	20620.9																				886.28	43049.7	40790.6	40652.9	40652.9	40652.9	41317.9	41961.1	40657.9	40656.2	40652.9	42772.4	886.28	89392.6	76034.3
28.68	70075	80062.5		452.18	17922	17529.1	17477.4	17473.8	17532.7	452.18	20921.2	20621.1	20625.6	20621.1	20625.7																				886.18	43008	40785.7	40631	40631	40631	41229.5	42014.5	40636	40634.4	40631	42776	886.18	88934.8	75946.8
28.7	69225	82575		452.08	17276	17529.2	17478.4	17474.9	17532.7	452.08	20900.9	20625.9	20630.4	20625.9	20630.4																				886.08	43134.8	40782.3	40608.8	40608.8	40608.8	41144.9	42070	40613.7	40612.1	40608.8	42787.8	886.08	88891.3	75862
28.72	69225	79650		451.98	17171.8	17529.3	17479.5	17476	17532.8	451.98	21130.6	20630.7	20635.1	20630.7	20635.2																				885.98	42995.7	40780.3	40585.9	40585.9	40585.9	41064	42126.7	40590.8	40589.1	40585.9	42807.3	885.98	88638.9	75780.6
28.74	69137.5	81075		451.88	17674.3	17529.5	17480.5	17477.1	17532.9	451.88	20848.6	20635.5	20639.9	20635.5	20639.9																				885.88	42950.2	40780.7	40562.9	40562.9	40562.9	40987.4	42184.3	40567.7	40566.1	40562.9	42834.5	885.88	88278.3	75702
28.76	68687.5	78000		451.78	17945.1	17529.6	17481.6	17478.1	17533.1	451.78	20748.8	20640.3	20644.7	20640.3	20644.7																				885.78	42974.7	40783.8	40540.1	40540.1	40540.1	40915.2	42242.1	40544.9	40543.2	40540.1	42868.7	885.78	89504	75626.7
28.78	66912.5	79050		451.68	17519.1	17529.8	17482.6	17479.2	17533.2	451.68	20728.6	20645.1	20649.4	20645	20649.5																				885.68	42809.5	40790.1	40517.6	40517.6	40517.6	40847.6	42298.9	40522.3	40520.7	40517.6	42909	885.68	89370.5	75554.7
28.8	67062.5	82012.5		451.58	17177.4	17530	17483.7	17480.3	17533.4	451.58	20512.5	20649.9	20654.2	20649.8	20654.2																				885.58	42844.6	40799.4	40494.9	40494.9	40494.9	40783.9	42352.6	40499.5	40497.9	40494.9	42953.7	885.58	90027.2	75488
28.82	66625	83325		451.48	17614.4	17530.3	17484.7	17481.4	17533.6	451.48	20884.7	20654.6	20659	20654.6	20659																				885.48	43012.2	40812.7	40472.7	40472.7	40472.7	40724.6	42402.3	40477.2	40475.6	40472.7	43001.7	885.48	89153	75426.9
28.84	64137.5	81712.5		451.38	17577.4	17530.5	17485.8	17482.4	17533.9	451.38	20685.1	20659.4	20663.7	20659.4	20663.8																				885.38	42563.9	40829.8	40450.4	40450.4	40450.4	40669	42445.6	40454.9	40453.2	40450.4	43051.1	885.38	89803	75375.2
28.86	64075	82125		451.28	17539.7	17530.8	17486.9	17483.5	17534.1	451.28	20710.4	20664.2	20668.5	20664.2	20668.5																				885.28	42896.1	40850.7	40427.5	40427.5	40427.5	40616.4	42480.3	40432	40430.4	40427.5	43099.7	885.28	89464.9	75334
28.88	63012.5	79687.5		451.18	17632.5	17531.1	17487.9	17484.6	17534.4	451.18	20632.6	20669	20673.3	20669	20673.3																				885.18	43003.1	40875.7	40404	40404	40404	40566.5	42504.3	40408.4	40406.8	40404	43145.6	885.18	89925.3	75305.9
28.9	63500	81075		451.08	17526.5	17531.4	17489	17485.7	17534.7	451.08	20637.7	20678.6	20682.8	20678.6	20682.8																				885.08	43146.2	40905.9	40380.4	40380.4	40380.4	40519.5	42516.8	40384.8	40383.2	40380.4	43188.4	885.08	90518	75292.8
28.92	61650	81487.5		450.98	17644.9	17531.7	17490	17486.7	17535	450.98	20679.3	20688.2	20692.4	20688.2	20692.4																				884.98	42920.9	40940.6	40355.6	40355.6	40355.6	40474.1	42515.1	40359.8	40358.3	40355.6	43225.7	884.98	90197.7	75299.1
28.94	59425	76987.5		450.88	17188.2	17532	17491.1	17487.8	17535.3	450.88	20830.5	20697.7	20701.9	20697.7	20701.9																				884.88	43227.1	40980.7	40329.6	40329.6	40329.6	40430.2	42498.7	40333.8	40332.3	40329.6	43257.3	884.88	90081.5	75327.4
28.96	60000	78375		450.78	17527.4	17532.4	17492.1	17488.9	17535.6	450.78	20890.7	20707.3	20711.5	20707.3	20711.5																				884.78	43387.8	41027.4	40303.1	40303.1	40303.1	40388.1	42467.7	40307.3	40305.7	40303.1	43283.7	884.78	90309	75381.5
28.98	59662.5	81337.5		450.68	17701.7	17532.8	17493.2	17490	17536	450.68	20647.9	20716.9	20721	20716.9	20721																				884.68	43190.8	41082	40276.6	40276.6	40276.6	40348	42422.8	40280.7	40279.2	40276.6	43306.3	884.68	91001.8	75466.8
29	58075	80512.5		450.58	17584.3	17533.1	17494.2	17491	17536.4	450.58	20844.6	20726.4	20730.6	20726.4	20730.6																				884.58	43054.9	41143.8	40248.6	40248.6	40248.6	40308.4	42363.3	40252.7	40251.2	40248.6	43324.8	884.58	91044.9	75588
29.02	56100	78300		450.48	17479.4	17533.6	17495.3	17492.1	17536.7	450.48	20909	20736	20740.1	20736	20740.1																				884.48	43627.7	41214.5	40220	40220	40220	40269.8	42291	40224	40222.5	40220	43341.9	884.48	90887.3	75750.2
29.04	54587.5	74100		450.38	17552.7	17534	17496.4	17493.2	17537.1	450.38	20610.6	20745.6	20749.6	20745.6	20749.6																				884.38	43498	41295.5	40191	40191	40191	40232.3	42207.9	40195	40193.4	40191	43360.2	884.38	91030.8	75959.2
29.06	52925	77475		450.28	17760.1	17534.4	17497.4	17494.3	17537.6	450.28	20857.9	20755.1	20759.2	20755.1	20759.2																				884.28	43466.8	41387.6	40161.4	40161.4	40161.4	40195.5	42115.4	40165.3	40163.8	40161.4	43382	884.28	91500.7	76221.8
29.08	53575	75712.5		450.18	17755.3	17534.9	17498.5	17495.3	17538	450.18	20625.7	20764.7	20768.7	20764.7	20768.7																				884.18	43389.1	41491.8	40131.1	40131.1	40131.1	40159.1	42015.2	40135	40133.4	40131.1	43410.2	884.18	91746.1	76545.6
29.1	50787.5	76387.5		450.08	17668.3	17535.3	17499.5	17496.4	17538.4	450.08	20903.4	20774.9	20778.9	20774.9	20778.9																				884.08	43322.7	41609.8	40100.6	40100.6	40100.6	40123.5	41909.6	40104.4	40102.9	40100.6	43447.9	884.08	91099.2	76937.4
29.12	49650	73575		449.98	17575.2	17535.8	17500.6	17497.5	17538.9	449.98	20826	20785	20789	20785	20789																				883.98	43626.7	41742	40069	40069	40069	40087.7	41799.6	40072.8	40071.3	40069	43497.4	883.98	91162.3	77402.7
29.14	50237.5	70462.5		449.88	17468.7	17536.3	17501.6	17498.6	17539.4	449.88	20807.2	20814.5	20818.4	20814.5	20818.4																				883.88	43980.3	41890.3	40036.8	40036.8	40036.8	40052	41687.2	40040.6	40039	40036.8	43561.8	883.88	92249.8	77948.9
29.16	49150	70612.5		449.78	17487.7	0	0	0	17528	449.78	20941.1	0	0	0	20945																				883.78	43657.1	42056.4	40004.6	40004.6	40004.6	40016.9	41574.3	40008.3	40006.8	40004.6	43644.2	883.78	92432.8	78583.3
29.18	49000	69487.5		449.68	17292.8	0	0	0	17332.5	449.68	20594.7	0	0	0	20598.6																				883.68	43253.3	42240.4	39971.2	39971.2	39971.2	39981	41460.8	39974.9	39973.4	39971.2	43745.7	883.68	92255.9	79309.4
29.2	48112.5	69675		449.58	17614.9	0	0	0	17654	449.58	20831.8	0	0	0	20835.7																				883.58	43886	42443	39936.3	39936.3	39936.3	39944.2	41347.5	39940	39938.4	39936.3	43867.7	883.58	93301.4	80133.1
29.22	46875	67725		449.48	17763.6	0	0	0	17802.1	449.48	20858.9	0	0	0	20862.8																				883.48	44336.4	42664.8	39900	39900	39900	39906.3	41235	39903.6	39902.1	39900	44011.7	883.48	92859.5	81059.9
29.24	46350	64087.5		449.38	17649.5	0	0	0	17687.5	449.38	21044.5	0	0	0	21048.3																				883.38	44638	42905.6	39861.8	39861.8	39861.8	39866.8	41123.4	39865.4	39863.9	39861.8	44177.7	883.38	92814.3	82090.8
29.26	45537.5	64762.5		449.28	17651.8	0	0	0	17689.2	449.28	20847.8	0	0	0	20851.7																				883.28	44614.6	43164.6	39821.7	39821.7	39821.7	39825.6	41013	39825.2	39823.7	39821.7	44365.4	883.28	93912.9	83226.3
29.28	44425	64687.5		449.18	17738.2	0	0	0	17775.1	449.18	20843	0	0	0	20846.8																				883.18	44210.6	43441	39780.3	39780.3	39780.3	39783.3	40904.8	39783.7	39782.2	39780.3	44574.1	883.18	93578.4	84464.4
29.3	43312.5	63525		449.08	17656.5	0	0	0	17693	449.08	20782.3	0	0	0	20786.1																				883.08	44458.5	43731.4	39737.2	39737.2	39737.2	39739.6	40798.4	39740.7	39739.2	39737.2	44800.4	883.08	94551.6	85798.9
29.32	43562.5	64987.5		448.98	17643	0	0	0	17678.9	448.98	20627.4	0	0	0	20631.2																				882.98	45071.7	44031.5	39692.9	39692.9	39692.9	39694.8	40694.3	39696.3	39694.9	39692.9	45040	882.98	94933	87220.6
29.34	42150	62512.5		448.88	17540.3	0	0	0	17575.7	448.88	21044.2	0	0	0	21047.9																				882.88	45193.1	44334.1	39647	39647	39647	39648.5	40592	39650.4	39648.9	39647	45285.8	882.88	95478.3	88718.7
29.36	41425	64875		448.78	17564.1	0	0	0	17599.1	448.78	20948.3	0	0	0	20952																				882.78	45368.6	44628.9	39597.9	39597.9	39597.9	39599	40489.9	39601.2	39599.7	39597.9	45527.2	882.78	95917.7	90275.6
29.38	40825	59662.5		448.68	17622.7	0	0	0	17657.2	448.68	20901.4	0	0	0	20905.1																				882.68	45884.7	44904.7	39545.4	39545.4	39545.4	39546.3	40387.7	39548.7	39547.2	39545.4	45753	882.68	97015.7	91872
29.4	41462.5	64125		448.58	17767	0	0	0	17801	448.58	20825.8	0	0	0	20829.4																				882.58	46190.2	45150.3	39491.1	39491.1	39491.1	39491.7	40286.9	39494.3	39492.9	39491.1	45951.7	882.58	97682.3	93483.5
29.42	40025	57562.5		448.48	17411	0	0	0	17444.6	448.48	20521.2	0	0	0	20524.9																				882.48	45907.9	45351.4	39434.5	39434.5	39434.5	39435	40186.7	39437.7	39436.3	39434.5	46109	882.48	98815.8	95083
29.44	38125	55800		448.38	17763.8	0	0	0	17796.9	448.38	20597.3	0	0	0	20600.9																				882.38	46280.1	45495.7	39376.7	39376.7	39376.7	39377.1	40088.1	39379.9	39378.4	39376.7	46212.4	882.38	99259.4	96639.7
29.46	38775	55200		448.28	17657.8	0	0	0	17690.5	448.28	20608.5	0	0	0	20612.1																				882.28	45840.3	45571.7	39317.8	39317.8	39317.8	39318	39991	39320.9	39319.4	39317.8	46250	882.28	100312	98120.4
29.48	38175	56025		448.18	17599.6	0	0	0	17631.9	448.18	20938.7	0	0	0	20942.3																				882.18	46297.7	45571.7	39258	39258	39258	39258.3	39895.6	39261.1	39259.7	39258	46214.2	882.18	101709	99489.8
29.5	36800	55200		448.08	17683.9	0	0	0	17715.7	448.08	20772.1	0	0	0	20775.6																				882.08	46382.7	45490.7	39197.9	39197.9	39197.9	39198	39802	39200.9	39199.5	39197.9	46099.8	882.08	103205	100714
29.52	36750	53662.5		447.98	17527.7	0	0	0	17559.2	447.98	20869	0	0	0	20872.5																				881.98	45923.4	45332.7	39138.1	39138.1	39138.1	39138.3	39711.1	39141.2	39139.7	39138.1	45910.4	881.98	103994	101760
29.54	36825	55162.5		447.88	17188.6	0	0	0	17219.7	447.88	20622.2	0	0	0	20625.7																				881.88	45741	45103	39078.7	39078.7	39078.7	39078.8	39622.4	39081.7	39080.3	39078.7	45651.4	881.88	104392	102595
29.56	35775	52725		447.78	17548.3	0	0	0	17578.9	447.78	20482.8	0	0	0	20486.3																				881.78	45417.4	44813.7	39021.4	39021.4	39021.4	39021.5	39537.7	39024.4	39022.9	39021.4	45334.7	881.78	105707	103195
29.58	35775	51675		447.68	17760.8	0	0	0	17791	447.68	20804.3	0	0	0	20807.8																				881.68	44814.5	44478	38966.5	38966.5	38966.5	38966.6	39457.3	38969.5	38968.1	38966.5	44973.3	881.68	105982	103538
29.6	35600	50962.5		447.58	17625.9	0	0	0	17655.8	447.58	20800.9	0	0	0	20804.4																				881.58	44695.8	44110.5	38915	38915	38915	38915	39381.7	38917.9	38916.5	38915	44581.7	881.58	106500	103610
29.62	34850	51825																																	881.48	43778.4	43724	38866.2	38866.2	38866.2	38866.2	39310.3	38869.1	38867.6	38866.2	44172.6	881.48	106228	103403
29.64	33537.5	49387.5																																	881.38	43898.6	43330	38819.7	38819.7	38819.7	38819.8	39242.8	38822.6	38821.2	38819.7	43757.4	881.38	105926	102919
29.66	34300	52050																																	881.28	43825.6	42939.3	38776.4	38776.4	38776.4	38776.4	39179.5	38779.2	38777.8	38776.4	43346.7	881.28	105168	102166
29.68	33700	47887.5																																	881.18	42839.2	42559.9	38736.5	38736.5	38736.5	38736.6	39121.1	38739.3	38737.9	38736.5	42948.7	881.18	103684	101161
29.7	32925	48937.5																																	881.08	42423.5	42196.4	38699	38699	38699	38699	39066	38701.8	38700.4	38699	42567.5	881.08	102036	99925.5
29.72	31150	50925																																	880.98	42288.3	41853.3	38664.5	38664.5	38664.5	38664.5	39015	38667.3	38665.9	38664.5	42207.9	880.98	100623	98489.3
29.74	32287.5	49275																																	880.88	41933.4	41533.6	38634	38634	38634	38634	38968.9	38636.7	38635.3	38634	41872.6	880.88	97438.4	96884.5
29.76	32175	48487.5																																	880.78	41426.5	41237.1	38605.8	38605.8	38605.8	38605.8	38926.1	38608.5	38607.1	38605.8	41561.3	880.78	95027.8	95145.3
29.78	32562.5	46687.5																																	880.68	41272.4	40963.6	38579.9	38579.9	38579.9	38579.9	38886.3	38582.6	38581.2	38579.9	41273.9	880.68	92632.5	93307.3
29.8	30812.5	45637.5																																	880.58	41002.6	40712.8	38556.2	38556.2	38556.2	38556.2	38849.6	38558.9	38557.5	38556.2	41010	880.58	90025.7	91406
29.82	30075	49275																																	880.48	40872.6	40483.4	38534.5	38534.5	38534.5	38534.5	38815.5	38537.1	38535.7	38534.5	40768.3	880.48	87783	89472.9
29.84	30487.5	48000																																	880.38	40711.4	40274.4	38514.6	38514.6	38514.6	38514.6	38784	38517.2	38515.8	38514.6	40547.6	880.38	85925.1	87539.2
29.86	30312.5	46350																																	880.28	40238.3	40084.5	38496.6	38496.6	38496.6	38496.6	38754.9	38499.1	38497.8	38496.6	40346.6	880.28	83515	85632.4
29.88	30112.5	45825																																	880.18	40120	39912.4	38480.4	38480.4	38480.4	38480.4	38728.2	38482.9	38481.6	38480.4	40164	880.18	81711	83775.1
29.9	29900	46987.5																																	880.08	39857.3	39756.3	38465.6	38465.6	38465.6	38465.6	38703.5	38468	38466.7	38465.6	39997.9	880.08	80478.1	81987.1
29.92	29762.5	44925																																	879.98	39996.8	39615.8	38452.8	38452.8	38452.8	38452.8	38681.3	38455.3	38453.9	38452.8	39847.9	879.98	79278.5	80285
29.94	29262.5	46275																																	879.88	39433	39488.3	38441	38441	38441	38441	38660.6	38443.4	38442.1	38441	39711.5	879.88	77674.6	78679.9
29.96	29362.5	44250																																	879.78	39664.9	39373	38430.2	38430.2	38430.2	38430.2	38641.3	38432.6	38431.2	38430.2	39587.7	879.78	76602.7	77179.9
29.98	28350	44100																																	879.68	39453.5	39269.4	38420.9	38420.9	38420.9	38420.9	38624	38423.3	38422	38420.9	39475.9	879.68	76026.6	75790.5
30	29512.5	44962.5																																	879.58	38901.6	39176.2	38413	38413	38413	38413	38608.5	38415.4	38414.1	38413	39375.1	879.58	75012.7	74514.8
30.02	29775	43762.5																																	879.48	39177.9	39092.1	38405.9	38405.9	38405.9	38405.9	38594.1	38408.2	38406.9	38405.9	39283.7	879.48	73970.9	73351.7
30.04	28512.5	44887.5																																	879.38	38931	39016.7	38399.9	38399.9	38399.9	38399.9	38581.2	38402.3	38401	38399.9	39201.3	879.38	73414.5	72299.7
30.06	28225	48112.5																																	879.28	38962.8	38948.3	38394.3	38394.3	38394.3	38394.3	38568.9	38396.6	38395.3	38394.3	39126.3	879.28	72350.7	71354.9
30.08	28550	44137.5																																	879.18	39257.2	38886.1	38388.6	38388.6	38388.6	38388.6	38556.9	38390.9	38389.6	38388.6	39057.7	879.18	72023.7	70511.6
30.1	28700	44025																																	879.08	38882.2	38829.5	38383	38383	38383	38383	38545.4	38385.3	38384	38383	38995	879.08	71813.7	69764
30.12	27887.5	44175																																	878.98	39097.9	38778	38377.6	38377.6	38377.6	38377.6	38534.2	38379.9	38378.6	38377.6	38937.8	878.98	70685.7	69105.6
30.14	29087.5	41137.5																																	878.88	38811.4	38731.5	38372.6	38372.6	38372.6	38372.6	38523.7	38374.8	38373.5	38372.6	38885.8	878.88	70270.8	68529.2
30.16	27525	43050																																	878.78	38722.4	38689.9	38368.3	38368.3	38368.3	38368.3	38514.2	38370.5	38369.3	38368.3	38838.9	878.78	69470.8	68028.1
30.18	26637.5	43200																																	878.68	38774.7	38651.8	38364	38364	38364	38364	38504.9	38366.2	38364.9	38364	38795.8	878.68	68941.3	67595.3
30.2	27512.5	44137.5																																	878.58	38924.8	38617.4	38359.9	38359.9	38359.9	38359.9	38496	38362.1	38360.8	38359.9	38756.6	878.58	68695.2	67223.4
30.22	27087.5	42300																																	878.48	38905.3	38586.2	38356	38356	38356	38356	38487.5	38358.1	38356.9	38356	38720.7	878.48	68158	66905.2
30.24	26850	44250																																	878.38	38720.6	38557.8	38352.2	38352.2	38352.2	38352.2	38479.3	38354.3	38353	38352.2	38687.9	878.38	68173.9	66634.9
30.26	27550	42487.5																																	878.28	38644.5	38532	38348.5	38348.5	38348.5	38348.5	38471.4	38350.6	38349.3	38348.5	38657.9	878.28	67292.6	66405.8
30.28	26362.5	41100																																	878.18	38673.2	38509.2	38345.5	38345.5	38345.5	38345.5	38464.4	38347.6	38346.3	38345.5	38631	878.18	67424.4	66212.2
30.3	25975	42300																																	878.08	38497.4	38488.7	38342.9	38342.9	38342.9	38342.9	38457.9	38345	38343.7	38342.9	38606.6	878.08	67718.1	66048.9
30.32	27275	40762.5																																	877.98	38682.3	38470.2	38340.4	38340.4	38340.4	38340.4	38451.7	38342.4	38341.2	38340.4	38584.3	877.98	67376.3	65912.7
30.34	26500	41475																																	877.88	38666.1	38452.9	38337.4	38337.4	38337.4	38337.4	38445.1	38339.4	38338.2	38337.4	38563.4	877.88	66706	65799.4
30.36	26512.5	42412.5																																	877.78	38884.5	38436.7	38334.1	38334.1	38334.1	38334.1	38438.4	38336.1	38334.9	38334.1	38543.8	877.78	66250.7	65705.3
30.38	26212.5	39487.5																																	877.68	38846.8	38421.9	38330.8	38330.8	38330.8	38330.8	38431.8	38332.7	38331.5	38330.8	38525.6	877.68	66518.9	65628.1
30.4	25800	43162.5																																	877.58	38514.4	38408.5	38327.7	38327.7	38327.7	38327.7	38425.6	38329.6	38328.4	38327.7	38509.1	877.58	66505.8	65565.5
30.42	26375	40575																																	877.48	38516.3	38396	38324.4	38324.4	38324.4	38324.4	38419.3	38326.4	38325.2	38324.4	38493.5	877.48	65983.6	65514.3
30.44	26200	40350																																	877.38	38744.3	38385.2	38321.9	38321.9	38321.9	38321.9	38413.8	38323.8	38322.6	38321.9	38479.8	877.38	66079.6	65472.2
30.46	26037.5	41287.5																																	877.28	38489.2	38376.1	38320.1	38320.1	38320.1	38320.1	38409.2	38322	38320.8	38320.1	38467.8	877.28	66019.6	65437.2
30.48	25487.5	40050																																	877.18	38357.2	38368	38318.6	38318.6	38318.6	38318.6	38405	38320.4	38319.2	38318.6	38457	877.18	66485.4	65408.8
30.5	25537.5	42600																																	877.08	38376.8	38360.8	38317.2	38317.2	38317.2	38317.2	38401	38319	38317.8	38317.2	38447.1	877.08	66001.4	65385.1
30.52	26537.5	38962.5																																	876.98	38418.1	38353.8	38315.3	38315.3	38315.3	38315.3	38396.6	38317.2	38316	38315.3	38437.6	876.98	65996.6	65365.6
30.54	25350	39412.5																																	876.88	39007	38347.3	38313.4	38313.4	38313.4	38313.4	38392.3	38315.3	38314.1	38313.4	38428.6	876.88	65864.9	65350
30.56	25900	40687.5																																	876.78	38503	38341	38311.3	38311.3	38311.3	38311.3	38387.8	38313.1	38311.9	38311.3	38420	876.78	65363.7	65337.8
30.58	25975	40350																																	876.68	38519.8	38334.7	38308.5	38308.5	38308.5	38308.5	38382.8	38310.3	38309.2	38308.5	38411.4	876.68	65776.5	65327.3
30.6	25875	38587.5																																	876.58	38689.3	38328.6	38305.7	38305.7	38305.7	38305.7	38377.8	38307.4	38306.3	38305.7	38403.1	876.58	66197.3	65318.5
30.62	24887.5	40387.5																																	876.48	38493.4	38323.8	38303.8	38303.8	38303.8	38303.8	38373.8	38305.5	38304.4	38303.8	38396.2	876.48	65863.6	65311.3
30.64	24100	39300																																	876.38	38411.9	38319.5	38301.9	38301.9	38301.9	38301.9	38369.9	38303.7	38302.5	38301.9	38389.8	876.38	65576.9	65305
30.66	24475	40237.5																																	876.28	38481.1	38316.2	38300.9	38300.9	38300.9	38300.9	38366.9	38302.6	38301.4	38300.9	38384.6	876.28	65413.1	65299.6
30.68	25137.5	42450																																	876.18	38053.5	38313.2	38299.8	38299.8	38299.8	38299.8	38363.9	38301.5	38300.3	38299.8	38379.6	876.18	65596.5	65296.4
30.7	25012.5	38925																																	876.08	38696.6	38310.5	38298.9	38298.9	38298.9	38298.9	38361.2	38300.6	38299.4	38298.9	38375.1	876.08	65013.2	65293.9
30.72	25187.5	39225																																	875.98	38389.4	38308.3	38298.2	38298.2	38298.2	38298.2	38358.8	38299.9	38298.7	38298.2	38371.2	875.98	65680.9	65292.2
30.74	25262.5	38887.5																																	875.88	38261	38313.6	38304.8	38304.8	38304.8	38304.8	38363.7	38306.5	38305.3	38304.8	38374.7	875.88	65241	65290.9
30.76	25187.5	38287.5																																	875.78	38090.4	38319	38311.4	38311.4	38311.4	38311.4	38368.6	38313	38311.9	38311.4	38378.5	875.78	65325.7	65290.3
30.78	25675	39862.5																																	875.68	38440.8	38324.6	38318	38318	38318	38318	38373.6	38319.6	38318.5	38318	38382.4	875.68	64900.9	65289.9
30.8	24600	39412.5																																	875.58	38430.6	38330.3	38324.5	38324.5	38324.5	38324.5	38378.6	38326.2	38325.1	38324.5	38386.5	875.58	65300.6	65289.6
30.82	25212.5	37837.5																																	875.48	38750.9	38336.1	38331.1	38331.1	38331.1	38331.1	38383.7	38332.8	38331.6	38331.1	38390.8	875.48	65493.7	65289.2
30.84	23600	37050																																	875.38	38566	38342	38337.7	38337.7	38337.7	38337.7	38388.9	38339.3	38338.2	38337.7	38395.3	875.38	65558	65288.8
30.86	24950	38925																																	875.28	38549.7	38348	38344.3	38344.3	38344.3	38344.3	38394.1	38345.9	38344.8	38344.3	38399.9	875.28	65320.7	65287.4
30.88	24525	39412.5																																	875.18	38515.6	38354.1	38350.9	38350.9	38350.9	38350.9	38399.3	38352.5	38351.4	38350.9	38404.5	875.18	65736.4	65286.5
30.9	24250	40762.5																																	875.08	38493.6	38360.2	38357.5	38357.5	38357.5	38357.5	38404.6	38359.1	38358	38357.5	38409.4	875.08	64896.2	65286.2
30.92	24200	39000																																	874.98	38450.6	38366.4	38364.1	38364.1	38364.1	38364.1	38409.9	38365.6	38364.5	38364.1	38414.3	874.98	65106.1	65286.2
30.94	23562.5	37537.5																																	874.88	38305.1	38372.7	38370.7	38370.7	38370.7	38370.7	38415.3	38372.2	38371.1	38370.7	38419.3	874.88	65886.3	65286.1
30.96	24650	38512.5																																	874.78	38481.1	0	0	0	0	0	0	0	0	0	38528.2	874.78	65341.1	0
30.98	24150	39525																																	874.68	38123.1	0	0	0	0	0	0	0	0	0	38168.7	874.68	65200.5	0
31	24250	38925																																	874.58	38375.5	0	0	0	0	0	0	0	0	0	38419.8	874.58	65374.5	0
31.02	24900	39600																																	874.48	38408.8	0	0	0	0	0	0	0	0	0	38451.8	874.48	65319.5	0
31.04	24262.5	38737.5																																	874.38	38715	0	0	0	0	0	0	0	0	0	38756.7	874.38	64645	0
31.06	24162.5	36000																																	874.28	38351.8	0	0	0	0	0	0	0	0	0	38392.4	874.28	64822.4	0
31.08	23312.5	39787.5																																	874.18	38388.8	0	0	0	0	0	0	0	0	0	38428.2	874.18	65196.7	0
31.1	25212.5	39937.5																																	874.08	38444.5	0	0	0	0	0	0	0	0	0	38482.9	874.08	65502.1	0
31.12	24687.5	38512.5																																	873.98	38367.1	0	0	0	0	0	0	0	0	0	38404.4	873.98	64840.4	0
31.14	23862.5	38512.5																																	873.88	37992.5	0	0	0	0	0	0	0	0	0	38028.8	873.88	64854.9	0
31.16	24700	37800																																	873.78	38414.9	0	0	0	0	0	0	0	0	0	38450.2	873.78	65311.4	0
31.18	23462.5	36787.5																																	873.68	38251.6	0	0	0	0	0	0	0	0	0	38286	873.68	64874.2	0
31.2	24525	38775																																	873.58	38243	0	0	0	0	0	0	0	0	0	38276.5	873.58	65171.2	0
31.22	24562.5	39375																																	873.48	38297.4	0	0	0	0	0	0	0	0	0	38330.1	873.48	65012.5	0
31.24	23962.5	37312.5																																	873.38	38440.2	0	0	0	0	0	0	0	0	0	38472	873.38	65103	0
31.26	23150	38287.5																																	873.28	38232.4	0	0	0	0	0	0	0	0	0	38263.3	873.28	65358	0
31.28	24150	39150																																	873.18	38637.9	0	0	0	0	0	0	0	0	0	38668.1	873.18	65559.5	0
31.3	23862.5	38137.5																																	873.08	38558.3	0	0	0	0	0	0	0	0	0	38587.8	873.08	65249.6	0
31.32	25100	36562.5																																	872.98	38717	0	0	0	0	0	0	0	0	0	38745.7	872.98	65057.4	0
31.34	24450	39787.5																																	872.88	38416.7	0	0	0	0	0	0	0	0	0	38444.7	872.88	65286.5	0
31.36	24175	37800																																	872.78	38060.2	0	0	0	0	0	0	0	0	0	38087.5	872.78	64608.6	0
31.38	23462.5	40462.5																																	872.68	38279	0	0	0	0	0	0	0	0	0	38305.6	872.68	64620.3	0
31.4	23525	39262.5																																	872.58	38335.6	0	0	0	0	0	0	0	0	0	38361.5	872.58	65026.9	0
31.42	23925	36337.5																																	872.48	38302	0	0	0	0	0	0	0	0	0	38327.3	872.48	65411.1	0
31.44	24637.5	37387.5																																	872.38	37985.6	0	0	0	0	0	0	0	0	0	38010.3	872.38	65194	0
31.46	24212.5	37875																																	872.28	38590.5	0	0	0	0	0	0	0	0	0	38614.6	872.28	65345.9	0
31.48	24675	38475																																	872.18	38169.4	0	0	0	0	0	0	0	0	0	38192.9	872.18	65045.2	0
31.5	24750	37725																																	872.08	38028.3	0	0	0	0	0	0	0	0	0	38051.3	872.08	65238.8	0
31.52	24512.5	39750																																	871.98	38182	0	0	0	0	0	0	0	0	0	38204.4	871.98	64895.6	0
31.54	23387.5	37612.5																																	871.88	37993.8	0	0	0	0	0	0	0	0	0	38015.6	871.88	64766.5	0
31.56	23762.5	39112.5																																	871.78	37999.4	0	0	0	0	0	0	0	0	0	38020.7	871.78	64918	0
31.58	24862.5	38662.5																																	871.68	38265.1	0	0	0	0	0	0	0	0	0	38285.9	871.68	65540.1	0
31.6	23512.5	36637.5																																	871.58	38337.7	0	0	0	0	0	0	0	0	0	38358.1	871.58	65032.7	0
31.62	24325	36862.5																																	871.48	38337.3	0	0	0	0	0	0	0	0	0	38357.1	871.48	65542.3	0
31.64	24275	36900																																	871.38	38246.6	0	0	0	0	0	0	0	0	0	38266	871.38	65273.5	0
31.66	23525	36262.5																																	871.28	37973.9	0	0	0	0	0	0	0	0	0	37992.8	871.28	64896.2	0
31.68	23662.5	37950																																	871.18	38438.2	0	0	0	0	0	0	0	0	0	38456.7	871.18	65085.5	0
31.7	23700	35587.5																																	871.08	38428.5	0	0	0	0	0	0	0	0	0	38446.5	871.08	64544.3	0
31.72	23775	35962.5																																	870.98	38517.3	0	0	0	0	0	0	0	0	0	38534.9	870.98	65211.8	0
31.74	23462.5	37237.5																																	870.88	38273.9	0	0	0	0	0	0	0	0	0	38291.1	870.88	65264.4	0
31.76	23550	38587.5																																	870.78	38466.6	0	0	0	0	0	0	0	0	0	38483.4	870.78	64903.6	0
31.78	23675	38512.5																																	870.68	38265.4	0	0	0	0	0	0	0	0	0	38281.8	870.68	65126.5	0
31.8	24525	37012.5																																	870.58	38469.1	0	0	0	0	0	0	0	0	0	38485.1	870.58	65014	0
31.82	23562.5	37875																																	870.48	38413.8	0	0	0	0	0	0	0	0	0	38429.4	870.48	64842.5	0
31.84	23737.5	36187.5																																	870.38	38885.7	0	0	0	0	0	0	0	0	0	38901	870.38	64813.1	0
31.86	24237.5	34500																																	870.28	38640.6	0	0	0	0	0	0	0	0	0	38655.5	870.28	65425.4	0
31.88	24650	35100																																	870.18	38193.8	0	0	0	0	0	0	0	0	0	38208.4	870.18	65087.1	0
31.9	24875	36450																																	870.08	38441.1	0	0	0	0	0	0	0	0	0	38455.3	870.08	65533.4	0
31.92	23575	37200																																	869.98	38453.5	0	0	0	0	0	0	0	0	0	38467.3	869.98	65115.5	0
31.94	24450	36825																																	869.88	38616.7	0	0	0	0	0	0	0	0	0	38630.3	869.88	65126.6	0
31.96	23437.5	35512.5																																	869.78	38432.1	0	0	0	0	0	0	0	0	0	38445.4	869.78	65147.2	0
31.98	24925	36187.5																																	869.68	38014.2	0	0	0	0	0	0	0	0	0	38027.1	869.68	64962.6	0
32	23112.5	37650																																	869.58	37839.5	0	0	0	0	0	0	0	0	0	37852.2	869.58	65186.1	0
32.02	24737.5	39712.5
32.04	24125	36412.5
32.06	24562.5	37087.5
32.08	24862.5	36862.5
32.1	25587.5	38737.5
32.12	25037.5	36525
32.14	26037.5	38062.5
32.16	24875	35850
32.18	25400	35887.5
32.2	26000	36112.5
32.22	26837.5	37162.5
32.24	26300	37950
32.26	26037.5	39075
32.28	26125	39037.5
32.3	26400	38212.5
32.32	26487.5	37575
32.34	26737.5	34500
32.36	27862.5	37387.5
32.38	26775	37987.5
32.4	27875	39337.5
32.42	28737.5	36412.5
32.44	27462.5	37387.5
32.46	27912.5	37125
32.48	29450	37537.5
32.5	27500	35587.5
32.52	28125	37800
32.54	28787.5	36562.5
32.56	28812.5	36562.5
32.58	29912.5	35475
32.6	29800	36937.5
32.62	29287.5	37875
32.64	29900	38662.5
32.66	30525	36750
32.68	30300	38250
32.7	30725	37837.5
32.72	31625	37875
32.74	30087.5	38437.5
32.76	31837.5	40237.5
32.78	32612.5	38812.5
32.8	31875	39825
32.82	33512.5	39675
32.84	32737.5	39825
32.86	33262.5	40650
32.88	33312.5	39712.5
32.9	33037.5	39637.5
32.92	32787.5	38737.5
32.94	34150	40312.5
32.96	34275	40500
32.98	33400	38587.5
33	33487.5	38737.5
33.02	34200	41287.5
33.04	34125	42150
33.06	34200	41100
33.08	34887.5	41887.5
33.1	33212.5	42412.5
33.12	34587.5	43125
33.14	34200	40687.5
33.16	34800	40837.5
33.18	33787.5	41587.5
33.2	33412.5	44175
33.22	33900	44812.5
33.24	32787.5	42037.5
33.26	33550	40500
33.28	33137.5	43312.5
33.3	33862.5	44775
33.32	33150	40537.5
33.34	32462.5	43125
33.36	32087.5	43687.5
33.38	31900	41850
33.4	31812.5	44062.5
33.42	31512.5	44212.5
33.44	31012.5	41587.5
33.46	30675	41062.5
33.48	29537.5	39037.5
33.5	29375	41962.5
33.52	29137.5	42487.5
33.54	29650	41775
33.56	29387.5	40312.5
33.58	28187.5	39975
33.6	27425	39637.5
33.62	28325	40762.5
33.64	27262.5	38700
33.66	27875	39225
33.68	26787.5	39712.5
33.7	26375	38662.5
33.72	25837.5	37800
33.74	25625	37050
33.76	26000	38325
33.78	26300	39750
33.8	24575	38175
33.82	24612.5	37912.5
33.84	23737.5	34912.5
33.86	23975	37050
33.88	22725	37650
33.9	23650	35437.5
33.92	23687.5	34800
33.94	23012.5	34462.5
33.96	22462.5	34087.5
33.98	23250	35100
34	22175	34012.5
34.02	22987.5	33262.5
34.04	21575	31687.5
34.06	21700	32212.5
34.08	22200	32362.5
34.1	22887.5	32775
34.12	21362.5	32925
34.14	21612.5	33112.5
34.16	21287.5	33000
34.18	20450	31012.5
34.2	21087.5	30937.5
34.22	21250	31087.5
34.24	20625	31500
34.26	20400	30975
34.28	21162.5	31575
34.3	20350	30187.5
34.32	20987.5	29437.5
34.34	20337.5	31275
34.36	20537.5	29662.5
34.38	20225	30975
34.4	20875	31612.5
34.42	19887.5	28350
34.44	20000	28500
34.46	20175	28875
34.48	18712.5	29925
34.5	19875	29437.5
34.52	19037.5	29625
34.54	19662.5	28575
34.56	18887.5	29962.5
34.58	18675	30637.5
34.6	18925	29287.5
34.62	18837.5	28200
34.64	19025	29250
34.66	19712.5	28650
34.68	18600	29925
34.7	18850	27112.5
34.72	18637.5	28125
34.74	18737.5	29175
34.76	19550	26962.5
34.78	19100	28725
34.8	18737.5	28912.5
34.82	18550	27337.5
34.84	17825	29475
34.86	18512.5	27750
34.88	18487.5	28237.5
34.9	18050	27487.5
34.92	18537.5	27037.5
34.94	18712.5	28762.5
34.96	18475	27525
34.98	19062.5	27075
35	19037.5	27675
35.02	18725	27262.5
35.04	19512.5	29062.5
35.06	18425	26850
35.08	17737.5	27337.5
35.1	19125	27262.5
35.12	18675	27825
35.14	19437.5	26437.5
35.16	18837.5	26137.5
35.18	18575	26887.5
35.2	20025	27187.5
35.22	19687.5	27375
35.24	19725	25950
35.26	18675	27525
35.28	19400	26625
35.3	19937.5	26062.5
35.32	19825	26887.5
35.34	19462.5	26437.5
35.36	19250	28500
35.38	19575	27862.5
35.4	19987.5	27037.5
35.42	20187.5	25012.5
35.44	19812.5	26925
35.46	20062.5	26775
35.48	20987.5	26362.5
35.5	20162.5	25537.5
35.52	20437.5	26287.5
35.54	19712.5	24900
35.56	19850	25462.5
35.58	19950	25312.5
35.6	19600	25200
35.62	19987.5	25237.5
35.64	19600	26625
35.66	19512.5	24825
35.68	19262.5	24975
35.7	19625	24262.5
35.72	18887.5	25987.5
35.74	18275	27562.5
35.76	18587.5	25387.5
35.78	18450	24975
35.8	18137.5	25012.5
35.82	18187.5	24075
35.84	17750	23737.5
35.86	17387.5	24750
35.88	17250	25800
35.9	17175	23100
35.92	17775	24187.5
35.94	17200	24600
35.96	17037.5	24637.5
35.98	16937.5	24337.5
36	16662.5	25012.5
36.02	17750	25275
36.04	16700	24975
36.06	17412.5	24900
36.08	16625	24262.5
36.1	17175	25012.5
36.12	16650	24825
36.14	16900	23925
36.16	16275	24937.5
36.18	16437.5	22012.5
36.2	16837.5	24525
36.22	16062.5	24337.5
36.24	15775	23437.5
36.26	15887.5	24600
36.28	16325	24075
36.3	16262.5	24412.5
36.32	16025	22125
36.34	15900	23625
36.36	16775	24375
36.38	16312.5	24112.5
36.4	15812.5	24300
36.42	16187.5	25725
36.44	15912.5	25200
36.46	15812.5	25537.5
36.48	15787.5	24675
36.5	16300	28087.5
36.52	15975	25762.5
36.54	15925	27187.5
36.56	15612.5	25387.5
36.58	16350	25875
36.6	16350	24712.5
36.62	16212.5	26362.5
36.64	15625	25162.5
36.66	16450	23850
36.68	15837.5	22612.5
36.7	16312.5	24262.5
36.72	15025	23587.5
36.74	17050	22987.5
36.76	16237.5	24037.5
36.78	16200	23662.5
36.8	15512.5	22162.5
36.82	15475	22125
36.84	15287.5	22275
36.86	16050	22162.5
36.88	15562.5	22500
36.9	15000	22612.5
36.92	15300	23962.5
36.94	15425	23175
36.96	15150	23100
36.98	14775	21937.5
37	15625	21525
37.02	14925	23062.5
37.04	15112.5	22350
37.06	15450	23025
37.08	15737.5	21787.5
37.1	15725	22875
37.12	15800	21712.5
37.14	15275	22050
37.16	15662.5	22487.5
37.18	14850	22950
37.2	14562.5	22537.5
37.22	15462.5	22837.5
37.24	15150	20850
37.26	15062.5	22075
37.28	15950	22100
37.3	15687.5	21525
37.32	14850	20925
37.34	14812.5	21937.5
37.36	15500	21975
37.38	13925	21862.5
37.4	14550	20175
37.42	14300	21600
37.44	15012.5	21375
37.46	15137.5	22437.5
37.48	14725	20812.5
37.5	15025	22725
37.52	15062.5	21637.5
37.54	14475	20550
37.56	15612.5	21487.5
37.58	15187.5	21675
37.6	15425	21600
37.62	15025	21075
37.64	15000	21937.5
37.66	14712.5	20475
37.68	14887.5	21450
37.7	14925	21312.5
37.72	15437.5	21937.5
37.74	15212.5	22350
37.76	15675	19987.5
37.78	15337.5	20025
37.8	14675	21525
37.82	15725	21225
37.84	15525	21712.5
37.86	14212.5	21337.5
37.88	14450	21987.5
37.9	15325	21950
37.92	14225	21825
37.94	14887.5	21187.5
37.96	14750	20775
37.98	15350	21300
38	15625	20812.5
38.02	14987.5	21487.5
38.04	14787.5	21637.5
38.06	15637.5	20475
38.08	15875	19800
38.1	15950	21150
38.12	15300	20175
38.14	15537.5	20287.5
38.16	15700	20700
38.18	15562.5	20700
38.2	15512.5	21712.5
38.22	15437.5	20212.5
38.24	16000	21150
38.26	16375	21937.5
38.28	16587.5	21575
38.3	15687.5	21187.5
38.32	15750	19387.5
38.34	16675	21375
38.36	15700	20512.5
38.38	16600	21150
38.4	16862.5	21337.5
38.42	17050	19425
38.44	16812.5	20325
38.46	17000	21262.5
38.48	16750	21000
38.5	17837.5	19950
38.52	17825	20925
38.54	17537.5	20175
38.56	16737.5	20400
38.58	17912.5	21075
38.6	18125	20100
38.62	17837.5	21075
38.64	18337.5	19425
38.66	18362.5	20637.5
38.68	17550	19912.5
38.7	17837.5	20662.5
38.72	18250	19837.5
38.74	18012.5	20337.5
38.76	17350	20525
38.78	18062.5	19487.5
38.8	17912.5	20825
38.82	17025	20000
38.84	17512.5	20000
38.86	16875	19037.5
38.88	16487.5	19912.5
38.9	16775	20175
38.92	15550	19900
38.94	16400	19362.5
38.96	15137.5	19662.5
38.98	15887.5	20587.5
39	15025	20512.5
39.02	15250	20325
39.04	14737.5	20000
39.06	15137.5	19737.5
39.08	14800	19612.5
39.1	15050	19250
39.12	14137.5	19887.5
39.14	14925	19250
39.16	14812.5	19725
39.18	14675	19500
39.2	14287.5	19150
39.22	14825	20700
39.24	13737.5	20325
39.26	14362.5	20150
39.28	13837.5	20275
39.3	14587.5	19412.5
39.32	14950	19137.5
39.34	14662.5	20137.5
39.36	14862.5	20000
39.38	14250	20150
39.4	14225	19100
39.42	14325	20775
39.44	14612.5	20775
39.46	13800	20737.5
39.48	13825	19587.5
39.5	14350	20512.5
39.52	13500	20225
39.54	13525	20362.5
39.56	14112.5	19500
39.58	14300	20925
39.6	14250	20475
39.62	13675	19012.5
39.64	13837.5	18412.5
39.66	13600	19350
39.68	13975	18900
39.7	13562.5	20287.5
39.72	13412.5	20587.5
39.74	13800	19612.5
39.76	13812.5	19612.5
39.78	13062.5	19237.5
39.8	12587.5	19575
39.82	13500	19387.5
39.84	13537.5	20287.5
39.86	13375	19950
39.88	13675	20125
39.9	13662.5	20325
39.92	13475	19687.5
39.94	13437.5	19912.5
39.96	13462.5	18225
39.98	13725	19500
40	13962.5	19500
40.02	14087.5	20212.5
40.04	14712.5	18900
40.06	14150	19387.5
40.08	13237.5	19987.5
40.1	12787.5	19312.5
40.12	13837.5	18487.5
40.14	13687.5	19087.5
40.16	13187.5	20000
40.18	13325	20775
40.2	13900	20212.5
40.22	14262.5	19387.5
40.24	13875	19612.5
40.26	13750	20775
40.28	13725	19012.5
40.3	13225	20812.5
40.32	13212.5	19837.5
40.34	14187.5	19087.5
40.36	13487.5	19500
40.38	13100	18487.5
40.4	13725	19425
40.42	13912.5	18712.5
40.44	13175	21000
40.46	13325	19087.5
40.48	13725	17775
40.5	13887.5	19350
40.52	13025	21375
40.54	13550	18862.5
40.56	13325	18900
40.58	13150	19162.5
40.6	13612.5	19987.5
40.62	13750	18525
40.64	13275	20475
40.66	13487.5	19537.5
40.68	12900	19837.5
40.7	13587.5	20175
40.72	13437.5	19350
40.74	13550	19537.5
40.76	13337.5	17737.5
40.78	13100	18600
40.8	13900	19725
40.82	13675	19575
40.84	14025	18750
40.86	14287.5	18975
40.88	13725	19050
40.9	12737.5	20250
40.92	13637.5	19012.5
40.94	13937.5	19237.5
40.96	13537.5	19650
40.98	13437.5	19987.5
41	13675	19087.5
41.02	14200	18562.5
41.04	13362.5	18375
41.06	13037.5	19350
41.08	13150	19275
41.1	12850	20137.5
41.12	13700	18975
41.14	13350	18862.5
41.16	13662.5	18300
41.18	13962.5	19087.5
41.2	13437.5	18000
41.22	13350	20025
41.24	14037.5	20850
41.26	13487.5	18225
41.28	14150	19425
41.3	13975	20175
41.32	13487.5	17850
41.34	13137.5	18900
41.36	13787.5	18637.5
41.38	13850	19762.5
41.4	13575	19837.5
41.42	13700	21150
41.44	13462.5	19875
41.46	12525	18900
41.48	13775	19312.5
41.5	13675	18450
41.52	13650	18825
41.54	13712.5	19050
41.56	13037.5	19800
41.58	13637.5	20212.5
41.6	13500	19687.5
41.62	13975	19725
41.64	13825	18337.5
41.66	13187.5	18787.5
41.68	13925	18412.5
41.7	13375	20325
41.72	13362.5	18787.5
41.74	13800	18787.5
41.76	13437.5	18262.5
41.78	13112.5	19087.5
41.8	12975	19237.5
41.82	13825	18300
41.84	13212.5	19500
41.86	14262.5	19800
41.88	13325	18712.5
41.9	13750	17662.5
41.92	13112.5	17962.5
41.94	13675	19575
41.96	13200	18225
41.98	13487.5	20175
42	13850	18487.5
42.02	13850	19012.5
42.04	13575	18600
42.06	13212.5	19087.5
42.08	13762.5	17925
42.1	13650	18112.5
42.12	13550	19275
42.14	13600	17437.5
42.16	13437.5	18450
42.18	13787.5	18937.5
42.2	13812.5	19387.5
42.22	13600	19462.5
42.24	12987.5	19387.5
42.26	13137.5	20775
42.28	13450	19237.5
42.3	13075	19687.5
42.32	13562.5	18750
42.34	13700	20812.5
42.36	12850	21900
42.38	13125	20925
42.4	13637.5	21675
42.42	13887.5	20587.5
42.44	13362.5	20175
42.46	14087.5	19912.5
42.48	13062.5	20287.5
42.5	13712.5	20250
42.52	13387.5	18937.5
42.54	14137.5	20700
42.56	13375	19237.5
42.58	13462.5	19725
42.6	13812.5	18600
42.62	14500	19387.5
42.64	13437.5	19425
42.66	13275	19687.5
42.68	13275	18450
42.7	14062.5	19237.5
42.72	13925	19200
42.74	14500	19500
42.76	14125	19237.5
42.78	13712.5	20175
42.8	13537.5	16275
42.82	13625	18862.5
42.84	14550	20625
42.86	14200	17550
42.88	14000	19800
42.9	14325	20175
42.92	13862.5	17550
42.94	13975	17925
42.96	14100	20737.5
42.98	14262.5	18787.5
43	13437.5	19462.5
43.02	14075	19237.5
43.04	13637.5	19762.5
43.06	13675	19087.5
43.08	13237.5	20662.5
43.1	14025	18825
43.12	14675	18637.5
43.14	13200	20550
43.16	13325	18562.5
43.18	13962.5	19725
43.2	14825	18412.5
43.22	14375	18900
43.24	14837.5	17362.5
43.26	14475	17700
43.28	14700	18937.5
43.3	15637.5	19612.5
43.32	14550	20512.5
43.34	15287.5	18375
43.36	14275	18000
43.38	15537.5	18187.5
43.4	14787.5	18562.5
43.42	14587.5	18150
43.44	14650	19987.5
43.46	14375	18525
43.48	14212.5	19125
43.5	14262.5	19800
43.52	13850	18675
43.54	13975	18300
43.56	14037.5	19350
43.58	14225	18375
43.6	14962.5	18525
43.62	14262.5	20212.5
43.64	14775	18375
43.66	14812.5	19350
43.68	15250	18937.5
43.7	14250	18937.5
43.72	15037.5	18975
43.74	14525	20437.5
43.76	14337.5	17887.5
43.78	14687.5	19650
43.8	13900	16800
43.82	15150	19312.5
43.84	14462.5	19237.5
43.86	13962.5	20250
43.88	14637.5	18937.5
43.9	14762.5	19537.5
43.92	14425	19687.5
43.94	14250	19237.5
43.96	14812.5	18412.5
43.98	15237.5	19087.5
44	13850	19575
44.02	14775	21187.5
44.04	14950	18937.5
44.06	14987.5	19650
44.08	14537.5	19087.5
44.1	15012.5	19237.5
44.12	14712.5	18975
44.14	15062.5	19725
44.16	14262.5	21037.5
44.18	14625	19012.5
44.2	13975	18225
44.22	14275	18150
44.24	14400	18900
44.26	14712.5	17962.5
44.28	14575	18075
44.3	13687.5	19237.5
44.32	14437.5	18750
44.34	15187.5	20325
44.36	14537.5	19687.5
44.38	14625	19200
44.4	14562.5	19537.5
44.42	14300	20625
44.44	14000	19162.5
44.46	14450	20587.5
44.48	14300	19462.5
44.5	15175	20662.5
44.52	15012.5	19275
44.54	14700	19500
44.56	14412.5	19875
44.58	13925	20025
44.6	15200	17812.5
44.62	15275	19312.5
44.64	15075	20625
44.66	14000	19950
44.68	14825	19950
44.7	15000	18750
44.72	14187.5	20437.5
44.74	14375	19800
44.76	13975	19500
44.78	14300	19387.5
44.8	14737.5	20025
44.82	14675	19387.5
44.84	14662.5	20437.5
44.86	15250	18562.5
44.88	14262.5	20062.5
44.9	15250	20025
44.92	14250	19650
44.94	14550	19950
44.96	15137.5	21412.5
44.98	15162.5	19312.5
45	14437.5	20212.5
45.02	14662.5	20287.5
45.04	15150	18712.5
45.06	15400	18975
45.08	15087.5	17775
45.1	14312.5	19987.5
45.12	14412.5	20025
45.14	14762.5	18450
45.16	14437.5	20062.5
45.18	14850	18712.5
45.2	14812.5	20062.5
45.22	14875	19762.5
45.24	15412.5	19462.5
45.26	14912.5	21037.5
45.28	14825	21562.5
45.3	14762.5	18862.5
45.32	15062.5	20512.5
45.34	15650	19762.5
45.36	15100	20362.5
45.38	15100	19500
45.4	15525	19087.5
45.42	15587.5	19537.5
45.44	15725	20550
45.46	15737.5	21412.5
45.48	15650	21187.5
45.5	15575	18262.5
45.52	15637.5	20887.5
45.54	14825	20212.5
45.56	16075	20850
45.58	15775	21787.5
45.6	15525	19950
45.62	15912.5	20587.5
45.64	16300	21675
45.66	16512.5	20812.5
45.68	16087.5	23100
45.7	16537.5	20325
45.72	16325	20625
45.74	16262.5	20887.5
45.76	16975	20887.5
45.78	17425	21787.5
45.8	16912.5	20850
45.82	16237.5	21825
45.84	16737.5	22425
45.86	16737.5	20625
45.88	17612.5	21600
45.9	18012.5	22350
45.92	17512.5	21900
45.94	17475	20250
45.96	18575	21337.5
45.98	17475	21937.5
46	17437.5	21600
46.02	17962.5	22650
46.04	19087.5	22275
46.06	18800	23025
46.08	18550	23700
46.1	19050	23137.5
46.12	18962.5	24862.5
46.14	19400	23550
46.16	18975	23512.5
46.18	19475	25275
46.2	19900	25200
46.22	20337.5	23025
46.24	20125	24150
46.26	20275	24825
46.28	21062.5	23100
46.3	20262.5	23400
46.32	21125	24300
46.34	21325	23925
46.36	21925	24937.5
46.38	21650	24637.5
46.4	21537.5	23962.5
46.42	21412.5	25650
46.44	22287.5	25462.5
46.46	23187.5	25950
46.48	23962.5	26625
46.5	22812.5	27000
46.52	22800	26550
46.54	24262.5	28387.5
46.56	24025	26925
46.58	24837.5	27450
46.6	24412.5	28687.5
46.62	25150	28087.5
46.64	24975	29250
46.66	25812.5	27187.5
46.68	25275	26925
46.7	26425	27975
46.72	27087.5	30900
46.74	27050	28500
46.76	27325	29662.5
46.78	27450	28725
46.8	27612.5	29962.5
46.82	28125	29850
46.84	28637.5	31012.5
46.86	28612.5	30600
46.88	28912.5	31950
46.9	28550	33825
46.92	28950	32550
46.94	30762.5	32700
46.96	30325	32625
46.98	30225	34537.5
47	30512.5	35625
47.02	30275	33225
47.04	31125	32325
47.06	31575	33600
47.08	32737.5	35625
47.1	31037.5	35250
47.12	32487.5	34275
47.14	33225	35287.5
47.16	32725	34537.5
47.18	33000	36750
47.2	32762.5	36000
47.22	34975	37725
47.24	33550	37237.5
47.26	34512.5	37200
47.28	35187.5	38287.5
47.3	34125	38437.5
47.32	34325	39600
47.34	34650	38362.5
47.36	35662.5	39787.5
47.38	34150	38512.5
47.4	34600	38100
47.42	34162.5	40612.5
47.44	34487.5	41175
47.46	34912.5	40275
47.48	35475	40050
47.5	34962.5	41812.5
47.52	35762.5	41287.5
47.54	35637.5	42637.5
47.56	35625	42787.5
47.58	35062.5	43162.5
47.6	34737.5	41512.5
47.62	34550	42225
47.64	35650	45150
47.66	34175	43650
47.68	34775	41250
47.7	34875	42600
47.72	33812.5	43275
47.74	33837.5	41587.5
47.76	34387.5	42937.5
47.78	33037.5	43350
47.8	33425	41962.5
47.82	33700	41550
47.84	32700	40612.5
47.86	31987.5	40312.5
47.88	33087.5	43125
47.9	31212.5	42375
47.92	31450	42525
47.94	31625	41362.5
47.96	31525	40500
47.98	32162.5	39712.5
48	30225	42675
48.02	29825	40425
48.04	30762.5	38062.5
48.06	29937.5	42750
48.08	28075	39637.5
48.1	29312.5	38212.5
48.12	29062.5	36862.5
48.14	28325	37350
48.16	27825	38662.5
48.18	29000	37162.5
48.2	27550	36637.5
48.22	27387.5	35850
48.24	27187.5	35062.5
48.26	26000	34125
48.28	25162.5	34050
48.3	26237.5	32775
48.32	24737.5	33150
48.34	25100	33412.5
48.36	24737.5	31237.5
48.38	23925	30712.5
48.4	23987.5	30525
48.42	23900	30000
48.44	23325	30975
48.46	22587.5	29287.5
48.48	22712.5	29062.5
48.5	23037.5	30000
48.52	21975	29625
48.54	22112.5	27300
48.56	21625	27187.5
48.58	21350	26737.5
48.6	21437.5	26437.5
48.62	20900	26850
48.64	20737.5	27862.5
48.66	20925	26550
48.68	20737.5	25575
48.7	21075	26700
48.72	20462.5	26587.5
48.74	20000	26700
48.76	18837.5	23700
48.78	19575	25162.5
48.8	19262.5	24337.5
48.82	19450	23362.5
48.84	18500	22725
48.86	18775	22575
48.88	18550	23400
48.9	17687.5	22575
48.92	17850	20137.5
48.94	17537.5	21862.5
48.96	17537.5	21787.5
48.98	17987.5	22837.5
49	17375	21112.5
49.02	17637.5	21787.5
49.04	17075	21862.5
49.06	18075	19725
49.08	16400	22125
49.1	16387.5	20887.5
49.12	16550	21525
49.14	16175	21075
49.16	15775	20812.5
49.18	16150	20550
49.2	16100	20737.5
49.22	16562.5	20437.5
49.24	15087.5	19612.5
49.26	15587.5	18637.5
49.28	15487.5	21825
49.3	15200	20812.5
49.32	14675	20025
49.34	15100	19912.5
49.36	14362.5	19537.5
49.38	15012.5	19350
49.4	14612.5	19312.5
49.42	14325	20812.5
49.44	14400	17625
49.46	15425	19912.5
49.48	13900	19912.5
49.5	14350	19875
49.52	13837.5	17812.5
49.54	14087.5	19050
49.56	14300	19725
49.58	13975	18150
49.6	14037.5	16350
49.62	13725	20437.5
49.64	14012.5	18525
49.66	13625	19837.5
49.68	13750	19687.5
49.7	13600	19875
49.72	13512.5	19237.5
49.74	14262.5	16875
49.76	12962.5	17887.5
49.78	12937.5	20175
49.8	12537.5	19837.5
49.82	13012.5	18637.5
49.84	12937.5	19387.5
49.86	12800	18675
49.88	12587.5	18675
49.9	13475	16837.5
49.92	13587.5	18787.5
49.94	13387.5	17250
49.96	13337.5	18037.5
49.98	13050	17175
50	12587.5	17212.5
50.02	13362.5	18975
50.04	12562.5	18712.5
50.06	12887.5	16762.5
50.08	12312.5	18037.5
50.1	12975	16425
50.12	12300	18375
50.14	13112.5	17025
50.16	12437.5	18337.5
50.18	12350	19387.5
50.2	12987.5	18262.5
50.22	12512.5	18225
50.24	12650	16575
50.26	13887.5	17137.5
50.28	13187.5	17587.5
50.3	12750	18375
50.32	12550	17512.5
50.34	11625	18262.5
50.36	12825	16200
50.38	12125	17775
50.4	12850	16687.5
50.42	12987.5	17475
50.44	12575	16462.5
50.46	12662.5	18037.5
50.48	12937.5	16200
50.5	12650	16575
50.52	12137.5	18112.5
50.54	11912.5	17812.5
50.56	11925	16650
50.58	12250	15600
50.6	12462.5	16425
50.62	11762.5	16275
50.64	12200	16537.5
50.66	12075	19350
50.68	12687.5	17437.5
50.7	12187.5	16762.5
50.72	11262.5	16800
50.74	11725	17362.5
50.76	12037.5	17962.5
50.78	12087.5	16762.5
50.8	11075	18337.5
50.82	12500	17287.5
50.84	11600	18000
50.86	12200	15712.5
50.88	12075	16800
50.9	12012.5	16650
50.92	11637.5	15450
50.94	11700	15900
50.96	11625	16425
50.98	12162.5	15487.5
51	12237.5	16612.5
51.02	11825	15787.5
51.04	12337.5	16050
51.06	11350	16125
51.08	11625	16650
51.1	11537.5	16050
51.12	11250	16425
51.14	11662.5	17962.5
51.16	11225	16275
51.18	12212.5	16687.5
51.2	12212.5	15862.5
51.22	11962.5	16650
51.24	11362.5	17062.5
51.26	11450	15862.5
51.28	11737.5	17325
51.3	11262.5	17737.5
51.32	11325	15825
51.34	11562.5	15937.5
51.36	12162.5	16875
51.38	11362.5	16800
51.4	10825	15300
51.42	11462.5	17062.5
51.44	11300	17175
51.46	11325	16950
51.48	11925	16462.5
51.5	11812.5	17287.5
51.52	12200	15637.5
51.54	10975	15262.5
51.56	11850	15675
51.58	12000	17025
51.6	12212.5	15412.5
51.62	11900	17887.5
51.64	12487.5	16050
51.66	11687.5	17062.5
51.68	11662.5	17550
51.7	12037.5	16012.5
51.72	11475	17137.5
51.74	11287.5	17475
51.76	11462.5	17475
51.78	11612.5	18000
51.8	11775	15225
51.82	12187.5	16912.5
51.84	11637.5	17737.5
51.86	11737.5	14025
51.88	10775	16950
51.9	11150	15900
51.92	11400	16500
51.94	11787.5	16725
51.96	10987.5	15300
51.98	11612.5	16462.5
52	11525	17175
52.02	11125	15862.5
52.04	11025	16500
52.06	11262.5	15562.5
52.08	11250	15112.5
52.1	10937.5	16387.5
52.12	11425	15825
52.14	11575	17325
52.16	11637.5	14700
52.18	11587.5	16275
52.2	11312.5	15000
52.22	11012.5	17025
52.24	11000	16800
52.26	10937.5	15825
52.28	11850	17100
52.3	10512.5	15975
52.32	11887.5	15487.5
52.34	11787.5	16350
52.36	10937.5	16312.5
52.38	10950	16725
52.4	11512.5	16387.5
52.42	11225	16650
52.44	11500	16575
52.46	12150	15937.5
52.48	11462.5	16275
52.5	11325	16425
52.52	11950	15412.5
52.54	11612.5	15375
52.56	11475	16312.5
52.58	11837.5	15562.5
52.6	11350	16050
52.62	10812.5	16612.5
52.64	11062.5	17250
52.66	11162.5	16575
52.68	11450	16162.5
52.7	11337.5	17212.5
52.72	11612.5	15862.5
52.74	11587.5	15487.5
52.76	12125	16950
52.78	11375	16725
52.8	11575	17475
52.82	12075	15862.5
52.84	10862.5	16575
52.86	10500	15712.5
52.88	10900	16312.5
52.9	11675	15412.5
52.92	10950	16650
52.94	11000	14925
52.96	11250	16912.5
52.98	11000	16350
53	11600	17437.5
53.02	11787.5	17512.5
53.04	11175	16912.5
53.06	11937.5	15937.5
53.08	11362.5	16012.5
53.1	11937.5	17325
53.12	11937.5	16237.5
53.14	11412.5	15712.5
53.16	11387.5	16725
53.18	12325	16762.5
53.2	11612.5	16575
53.22	11725	17287.5
53.24	11625	16200
53.26	12137.5	16312.5
53.28	11950	16612.5
53.3	11812.5	16425
53.32	12237.5	15337.5
53.34	12000	15862.5
53.36	11950	15525
53.38	12700	17137.5
53.4	11650	16837.5
53.42	11587.5	16237.5
53.44	12275	15150
53.46	12325	16350
53.48	12087.5	16912.5
53.5	11550	15600
53.52	12237.5	17025
53.54	11837.5	15712.5
53.56	12112.5	16650
53.58	12575	17850
53.6	12525	17250
53.62	11987.5	16800
53.64	12437.5	17325
53.66	12375	16462.5
53.68	11962.5	17325
53.7	11650	14700
53.72	12550	16837.5
53.74	11987.5	17662.5
53.76	12600	16537.5
53.78	12275	17550
53.8	11837.5	18150
53.82	11675	16950
53.84	12487.5	18075
53.86	12212.5	16200
53.88	12412.5	16425
53.9	11875	15600
53.92	12125	16912.5
53.94	12400	17662.5
53.96	12462.5	17062.5
53.98	11900	15600
54	11887.5	16987.5
54.02	13112.5	16987.5
54.04	13050	17662.5
54.06	12700	16762.5
54.08	12712.5	16537.5
54.1	12962.5	16125
54.12	13250	16387.5
54.14	13200	16350
54.16	11637.5	17887.5
54.18	12875	17812.5
54.2	13075	16462.5
54.22	12937.5	16275
54.24	13212.5	17550
54.26	13487.5	15900
54.28	12987.5	15750
54.3	13237.5	17737.5
54.32	14037.5	17475
54.34	13775	17587.5
54.36	12825	17062.5
54.38	13037.5	16650
54.4	12525	18112.5
54.42	13237.5	16537.5
54.44	13125	17625
54.46	13725	16950
54.48	13925	17325
54.5	14087.5	17512.5
54.52	14150	17025
54.54	13550	16612.5
54.56	13612.5	15525
54.58	14212.5	19425
54.6	14012.5	17700
54.62	13712.5	18300
54.64	13562.5	18712.5
54.66	14800	19350
54.68	13762.5	18300
54.7	14850	18450
54.72	15050	19050
54.74	13800	18037.5
54.76	15400	18562.5
54.78	16225	18675
54.8	15200	17887.5
54.82	15337.5	19575
54.84	15125	19425
54.86	15612.5	20400
54.88	15050	20062.5
54.9	15862.5	19650
54.92	15637.5	19837.5
54.94	15300	17887.5
54.96	15462.5	19500
54.98	15100	18450
55	15762.5	17887.5
55.02	15325	18300
55.04	16112.5	20362.5
55.06	16737.5	21112.5
55.08	17587.5	21037.5
55.1	16637.5	21112.5
55.12	17237.5	21300
55.14	17762.5	20737.5
55.16	17450	19687.5
55.18	17312.5	20175
55.2	17925	21600
55.22	18850	20850
55.24	18462.5	21112.5
55.26	17250	20400
55.28	18937.5	20662.5
55.3	18850	21937.5
55.32	19225	21712.5
55.34	19150	21712.5
55.36	18950	21900
55.38	19037.5	21562.5
55.4	19100	22725
55.42	19750	21975
55.44	19700	21787.5
55.46	19487.5	22462.5
55.48	20225	22462.5
55.5	19800	24000
55.52	20600	22537.5
55.54	20912.5	23925
55.56	21650	24000
55.58	22337.5	22350
55.6	21387.5	24562.5
55.62	21575	24000
55.64	22150	26700
55.66	22512.5	25237.5
55.68	22675	24375
55.7	21812.5	24975
55.72	22012.5	24937.5
55.74	22475	26962.5
55.76	22437.5	27300
55.78	23137.5	27862.5
55.8	24512.5	26887.5
55.82	24137.5	26550
55.84	23600	27262.5
55.86	23800	28275
55.88	24850	28050
55.9	24850	27000
55.92	23775	28687.5
55.94	25462.5	28912.5
55.96	25500	29175
55.98	24887.5	30375
56	25862.5	28125
56.02	24712.5	28875
56.04	26550	27750
56.06	25850	28762.5
56.08	26187.5	31200
56.1	26262.5	31050
56.12	26200	30412.5
56.14	26462.5	31387.5
56.16	26650	31012.5
56.18	26625	32287.5
56.2	26725	31050
56.22	27112.5	30075
56.24	27350	32362.5
56.26	26612.5	31762.5
56.28	27512.5	31837.5
56.3	26700	32025
56.32	27887.5	33750
56.34	27300	32475
56.36	27362.5	32062.5
56.38	27450	31050
56.4	26100	32662.5
56.42	26025	32812.5
56.44	27237.5	35287.5
56.46	27800	34762.5
56.48	28362.5	34350
56.5	28187.5	33000
56.52	26475	34837.5
56.54	27412.5	33375
56.56	27700	33562.5
56.58	27425	33375
56.6	26537.5	33750
56.62	27000	34200
56.64	26837.5	35025
56.66	26050	34725
56.68	25987.5	33712.5
56.7	26012.5	34725
56.72	25687.5	34725
56.74	25962.5	32587.5
56.76	25250	31537.5
56.78	25687.5	33450
56.8	25775	31837.5
56.82	25237.5	33675
56.84	23787.5	31687.5
56.86	25212.5	32775
56.88	24812.5	31537.5
56.9	24050	29662.5
56.92	23462.5	29775
56.94	23337.5	31687.5
56.96	22912.5	33412.5
56.98	23737.5	33187.5
57	23137.5	30937.5
57.02	22000	30675
57.04	22612.5	30562.5
57.06	21862.5	28537.5
57.08	22250	29175
57.1	22650	28012.5
57.12	21437.5	29400
57.14	21287.5	27600
57.16	21212.5	28950
57.18	21275	27412.5
57.2	20762.5	27187.5
57.22	20612.5	28462.5
57.24	21075	27337.5
57.26	20400	28087.5
57.28	20050	25425
57.3	19062.5	26250
57.32	19037.5	26925
57.34	20325	24150
57.36	19450	24750
57.38	18962.5	23962.5
57.4	19087.5	24862.5
57.42	18312.5	23475
57.44	18625	23137.5
57.46	17650	23100
57.48	18112.5	25387.5
57.5	18087.5	22200
57.52	17537.5	22800
57.54	17612.5	23100
57.56	17725	22200
57.58	17625	22725
57.6	16800	22012.5
57.62	16787.5	21262.5
57.64	16800	21412.5
57.66	16400	22350
57.68	17325	21000
57.7	16987.5	20962.5
57.72	16425	20175
57.74	16725	20812.5
57.76	16725	22650
57.78	16912.5	20625
57.8	16725	20662.5
57.82	16187.5	20212.5
57.84	16250	19875
57.86	15200	19312.5
57.88	16150	20362.5
57.9	14750	20175
57.92	15425	18825
57.94	15200	19800
57.96	15737.5	19537.5
57.98	15200	18675
58	15925	20175
58.02	15125	20662.5
58.04	15337.5	19087.5
58.06	14775	19762.5
58.08	14537.5	19687.5
58.1	15162.5	18900
58.12	15337.5	17250
58.14	14612.5	19087.5
58.16	14925	17437.5
58.18	14675	19125
58.2	14775	19762.5
58.22	15337.5	18375
58.24	15362.5	19537.5
58.26	15325	18600
58.28	15237.5	19162.5
58.3	14512.5	18000
58.32	14925	18825
58.34	14987.5	18637.5
58.36	14925	17850
58.38	14712.5	18975
58.4	13625	17550
58.42	14725	18037.5
58.44	14450	18525
58.46	14337.5	18412.5
58.48	13737.5	18825
58.5	14175	18412.5
58.52	13875	19425
58.54	14112.5	19275
58.56	13375	17475
58.58	14725	17925
58.6	14112.5	17925
58.62	13475	18300
58.64	13762.5	17137.5
58.66	14087.5	18075
58.68	13712.5	18600
58.7	14650	18262.5
58.72	14612.5	16650
58.74	13637.5	16912.5
58.76	13887.5	17025
58.78	14100	16612.5
58.8	14662.5	17925
58.82	14275	16912.5
58.84	13875	18037.5
58.86	13587.5	18900
58.88	13612.5	18262.5
58.9	14037.5	18262.5
58.92	13775	19087.5
58.94	13712.5	17137.5
58.96	13612.5	18600
58.98	14000	18262.5
59	13575	18750
59.02	14387.5	18300
59.04	13550	19950
59.06	13037.5	18562.5
59.08	13537.5	19350
59.1	13050	18562.5
59.12	13337.5	18037.5
59.14	13037.5	17550
59.16	13450	19537.5
59.18	13137.5	17175
59.2	14287.5	17362.5
59.22	13887.5	18525
59.24	14187.5	18637.5
59.26	13000	17550
59.28	13100	17400
59.3	13112.5	17512.5
59.32	13025	17175
59.34	13337.5	18150
59.36	13587.5	16462.5
59.38	13662.5	18037.5
59.4	12650	17212.5
59.42	12137.5	17175
59.44	13325	17962.5
59.46	13037.5	17887.5
59.48	12925	17325
59.5	13250	17287.5
59.52	12912.5	16762.5
59.54	13337.5	18487.5
59.56	13125	16987.5
59.58	12862.5	18075
59.6	13137.5	18000
59.62	12212.5	17700
59.64	13162.5	18637.5
59.66	12775	17400
59.68	12437.5	17625
59.7	12325	17512.5
59.72	13087.5	17962.5
59.74	12262.5	17775
59.76	12937.5	18300
59.78	12662.5	17512.5
59.8	12550	18150
59.82	11887.5	18562.5
59.84	12550	15750
59.86	12037.5	16200
59.88	11850	16162.5
59.9	12725	16800
59.92	11837.5	15600
[truncated: 1,004 more rows]
[truncated: 9 more columns]

## Sheet: Figure 3
Figure 3a						Figure 3c										Figure 3d							Figure 3e																Figure 3f
Energy (eV)	Normalized absorption (a.u.)					R + ΔR (Å)	|FT(k2 c(k))| (Å-3)									R + ΔR (Å)	|FT(k2 c(k))| (Å-3)						k (Å-1)	R + ΔR (Å)-Ru foil		k (Å-1)	R + ΔR (Å)-RuCl3		k (Å-1)	R + ΔR (Å)-RuO2		k (Å-1)	R + ΔR (Å)-Ru-Cu/EDHJ		k (Å-1)	R + ΔR (Å)-Ru-O/EDHJ			Ru-Cu/EDHJ									Ru-O/EDHJ
	Ru foil	RuO2	Ru-Cu/EDHJ	Ru-O/EDHJ			RuO2	RuO2*0.8	Ru foil	Ru foil*0.3	Ru-Cu/EDHJ	Ru-Cu/EDHJ*1.7	Ru-O/EDHJ	Ru-O/EDHJ*1.7			Ru-O/EDHJ			Ru-Cu/EDHJ			0	0	0.00803	0	0	0.00382	0	0	0.00894	0	0	0.0094	0	0	0.00563		#Energy	up_d	dw_d	up_dyz	dw_dyz	up_dz2	dw_dz2	up_dxz	dw_dxz	#Energy	up_d
21908.2	0.00551	0.00673	0.00531	0.00666		0	0.17546	0.14037	0.01395	0.00419	0.12634	0.21478	0.05154	0.08762			Experiment data	Simulation data	|FT(k2 c(k))| (Å-3)	Experiment data	Simulation data		0	0.01875	0.01552	0	0.02069	0.00784	0	0.02105	0.01834	0	0.02105	0.01919	0	0.02381	0.01234		-47.0754	0	0	0	0	0	0	0	0	-47.5815	0
21914.8	0.00504	0.00628	0.00462	0.00555		0.03068	0.16824	0.13459	0.0288	0.00864	0.126	0.2142	0.05247	0.08919		0	0.05154	0.03854	0	0.12634	0.17498		0	0.0375	0.02181	0	0.04138	0.01128	0	0.0421	0.02589	0	0.0421	0.02673	0	0.04762	0.01767		-47.0154	0	0	0	0	0	0	0	0	-47.5195	0
21919	0.0047	0.00599	0.00435	0.00508		0.06136	0.14766	0.11813	0.05056	0.01517	0.12508	0.21264	0.05506	0.09361		0.03068	0.05247	0.04527	0.03068	0.126	0.17616		0	0.05625	0.02644	0	0.06207	0.01403	0	0.06316	0.03145	0	0.06316	0.03217	0	0.07143	0.02183		-46.9554	0	0	0	0	0	0	0	0	-47.4565	0
21924	0.00433	0.00565	0.00417	0.00491		0.09204	0.1174	0.09392	0.06985	0.02096	0.12391	0.21065	0.05888	0.1001		0.06136	0.05506	0.06037	0.06136	0.12508	0.17931		0	0.075	0.03007	0	0.08276	0.0162	0	0.08421	0.03557	0	0.08421	0.03676	0	0.09524	0.02502		-46.8964	0	0	0	0	0	0	0	0	-47.3945	0
21928.1	0.00394	0.00536	0.00393	0.00471		0.12272	0.08613	0.0689	0.08432	0.0253	0.12301	0.20912	0.06337	0.10773		0.09204	0.05888	0.07748	0.09204	0.12391	0.1835		0	0.09375	0.03295	0	0.10345	0.01767	0	0.10526	0.03827	0	0.10526	0.0412	0	0.11905	0.02708		-46.8364	0	0	0	0	0	0	0	0	-47.3325	0
21934.1	0.00354	0.00485	0.00337	0.00421		0.1534	0.07367	0.05894	0.09244	0.02773	0.1231	0.20927	0.068	0.1156		0.12272	0.06337	0.09339	0.12272	0.12301	0.18757		0	0.1125	0.03521	0	0.12414	0.01834	0	0.12632	0.03955	0	0.12632	0.0458	0	0.14286	0.02786		-46.7764	0	0	0	0	0	0	0	0	-47.2705	0
21939.2	0.00306	0.00444	0.00292	0.00383		0.18408	0.09524	0.07619	0.09315	0.02795	0.12485	0.21224	0.07234	0.12298		0.1534	0.068	0.10646	0.1534	0.1231	0.1905		0	0.13125	0.03696	0	0.14483	0.01824	0	0.14737	0.03959	0	0.14737	0.05042	0	0.16667	0.02743		-46.7174	0	0	0	0	0	0	0	0	-47.2085	0
21943.7	0.00271	0.00412	0.00253	0.00357		0.21476	0.13278	0.10622	0.08592	0.02578	0.1287	0.21879	0.07604	0.12927		0.18408	0.07234	0.11566	0.18408	0.12485	0.1917		0	0.15	0.03832	0	0.16552	0.01764	0	0.16842	0.03886	0	0.16842	0.05458	0	0.19048	0.0262		-46.6574	0	0	0	0	0	0	0	0	-47.1455	0
21948.5	0.00247	0.00374	0.00217	0.00328		0.24544	0.16902	0.13522	0.07082	0.02125	0.13449	0.22863	0.07888	0.13409		0.21476	0.07604	0.12033	0.21476	0.1287	0.19115		0	0.16875	0.03936	0	0.18621	0.01699	0	0.18947	0.03812	0	0.18947	0.0577	0	0.21429	0.02501		-46.5974	0	0	0	0	0	0	0	0	-47.0835	0
21953.1	0.00217	0.00331	0.0019	0.00298		0.27612	0.19578	0.15662	0.04868	0.0146	0.14148	0.24052	0.0807	0.1372		0.24544	0.07888	0.12005	0.24544	0.13449	0.18938		0	0.1875	0.04015	0	0.2069	0.01685	0	0.21053	0.03823	0	0.21053	0.05927	0	0.2381	0.0249		-46.5384	0	0	0	0	0	0	0	0	-47.0215	0
21959.4	0.00174	0.00293	0.00145	0.00264		0.3068	0.20874	0.16699	0.02149	0.00645	0.14842	0.25231	0.08149	0.13853		0.27612	0.0807	0.11469	0.27612	0.14148	0.1874		0	0.20625	0.04068	0	0.22759	0.01749	0	0.23158	0.03966	0	0.23158	0.05912	0	0.26191	0.0265		-46.4784	0	0	0	0	0	0	0	0	-46.9595	0
21963.7	0.00144	0.00261	0.00109	0.00249		0.33748	0.20587	0.1647	0.01434	0.0043	0.15396	0.26173	0.08129	0.1382		0.3068	0.08149	0.10432	0.3068	0.14842	0.18642		0	0.225	0.04092	0	0.24828	0.01871	0	0.25263	0.04218	0	0.25263	0.05749	0	0.28571	0.02943		-46.4194	0	0	0	0	0	0	0	0	-46.8965	0
21968.8	0.00114	0.00226	0.000820812	0.00219		0.36816	0.18736	0.14989	0.04522	0.01357	0.15696	0.26683	0.08029	0.13649		0.33748	0.08129	0.08934	0.33748	0.15396	0.18753		0	0.24375	0.0408	0	0.26897	0.01994	0	0.27368	0.04495	0	0.27368	0.05508	0	0.30952	0.03266		-46.3594	0	0	0	0	0	0	0	0	-46.8345	0
21972.8	0.000887427	0.00201	0.000778662	0.00177		0.39884	0.15635	0.12508	0.07546	0.02264	0.1569	0.26673	0.07874	0.13386		0.36816	0.08029	0.07049	0.36816	0.15696	0.19121		0	0.2625	0.04028	0	0.28966	0.02055	0	0.29474	0.04697	0	0.29474	0.05298	0	0.33333	0.03513		-46.2994	0	0	0	0	0	0	0	0	-46.7725	0
21979.4	0.000520582	0.00159	0.000490185	0.000995932		0.42951	0.1217	0.09736	0.10061	0.03018	0.15428	0.26228	0.07698	0.13087		0.39884	0.07874	0.04929	0.39884	0.1569	0.19722		0	0.28125	0.03936	0	0.31034	0.02011	0	0.31579	0.04745	0	0.31579	0.05224	0	0.35714	0.03608		-46.2404	0	0	0	0	0	0	0	0	-46.7105	0
21984	0.000299351	0.00127	0.000105618	0.000372224		0.46019	0.10467	0.08374	0.11757	0.03527	0.15117	0.25699	0.07536	0.12811		0.42951	0.07698	0.03042	0.42951	0.15428	0.20468		0	0.3	0.03811	0	0.33103	0.01838	0	0.33684	0.04593	0	0.33684	0.05333	0	0.38095	0.03516		-46.1804	0	0	0	0	0	0	0	0	-46.6485	0
21988.8	4.62588e-05	0.00098734	-0.000128757	-0.000101984		0.49087	0.12819	0.10255	0.12389	0.03717	0.15141	0.2574	0.07419	0.12612		0.46019	0.07536	0.02986	0.46019	0.15117	0.21238		0	0.31875	0.03666	0	0.35172	0.01541	0	0.3579	0.04244	0	0.3579	0.05582	0	0.40476	0.03257		-46.1204	0	0	0	0	0	0	0	0	-46.5855	0
21993.2	-0.00017855	0.000755745	-0.000160448	-0.000174834		0.52155	0.17965	0.14372	0.11796	0.03539	0.15983	0.27171	0.07362	0.12516		0.49087	0.07419	0.05053	0.49087	0.15141	0.21924		0	0.3375	0.03518	0	0.37241	0.0116	0	0.37895	0.03751	0	0.37895	0.05859	0	0.42857	0.02928		-46.0614	0	0	0	0	0	0	0	0	-46.5235	0
21998.5	-0.000401483	0.000429893	-0.000308987	-0.000194143		0.55223	0.23742	0.18994	0.09932	0.0298	0.17971	0.30551	0.07365	0.12521		0.52155	0.07362	0.07659	0.52155	0.15983	0.22459		0	0.35625	0.03381	0	0.3931	0.00828	0	0.4	0.03227	0	0.4	0.06048	0	0.45238	0.02736		-46.0014	0	0	0	0	0	0	0	0	-46.4615	0
22004.2	-0.000596371	0.000153163	-0.00065993	4.52129e-06		0.58291	0.28953	0.23162	0.06879	0.02064	0.21077	0.35831	0.07411	0.12599		0.55223	0.07365	0.10243	0.55223	0.17971	0.22836		0	0.375	0.03257	0	0.41379	0.00856	0	0.42105	0.02839	0	0.42105	0.06066	0	0.47619	0.02946		-45.9414	0	0	0	0	0	0	0	0	-46.3995	0
22008.6	-0.000712625	-4.46448e-05	-0.000812139	-0.000103086		0.61359	0.32907	0.26326	0.02884	0.00865	0.24987	0.42478	0.07478	0.12712		0.58291	0.07411	0.1258	0.58291	0.21077	0.23111		0	0.39375	0.03138	0	0.43448	0.01299	0	0.44211	0.02731	0	0.44211	0.05879	0	0.5	0.03645		-45.8824	0	0	0	0	0	0	0	0	-46.3365	0
22013.7	-0.000803812	-0.000272125	-0.000837327	-0.000893955		0.64427	0.35193	0.28154	0.02077	0.00623	0.29291	0.49795	0.0756	0.12852		0.61359	0.07478	0.14512	0.61359	0.24987	0.23402		0	0.4125	0.03007	0	0.45517	0.01892	0	0.46316	0.02883	0	0.46316	0.05498	0	0.52381	0.04693		-45.8224	0	0	0	0	0	0	0	0	-46.2745	0
22017.7	-0.000857738	-0.000438511	-0.000864123	-0.00137		0.67495	0.35653	0.28522	0.06921	0.02076	0.33593	0.57108	0.07692	0.13077		0.64427	0.0756	0.15906	0.64427	0.29291	0.23861		0	0.43125	0.02845	0	0.47586	0.02514	0	0.48421	0.03123	0	0.48421	0.04979	0	0.54762	0.05935		-45.7624	0	0	0	0	0	0	0	0	-46.2125	0
22024.4	-0.000884109	-0.000651405	-0.000934502	-0.000393836		0.70563	0.34441	0.27553	0.11601	0.0348	0.3755	0.63835	0.07978	0.13562		0.67495	0.07692	0.1665	0.67495	0.33593	0.24634		0	0.45	0.02638	0	0.49655	0.03134	0	0.50526	0.03292	0	0.50526	0.04405	0	0.57143	0.07278		-45.7034	0	0	0	0	0	0	0	0	-46.1505	0
22028.7	-0.000819925	-0.000754051	-0.000905247	-8.37396e-05		0.73631	0.32149	0.25719	0.15549	0.04665	0.40896	0.69523	0.08595	0.14612		0.70563	0.07978	0.16651	0.70563	0.3755	0.25818		0	0.46875	0.02386	0	0.51724	0.03757	0	0.52632	0.03353	0	0.52632	0.03885	0	0.59524	0.08686		-45.6434	0	0	0	0	0	0	0	0	-46.0885	0
22033.8	-0.000657185	-0.000830855	-0.000785903	-0.000403634		0.76699	0.29979	0.23983	0.1831	0.05493	0.43455	0.73874	0.09764	0.16599		0.73631	0.08595	0.15844	0.73631	0.40896	0.2743		0	0.4875	0.02105	0	0.53793	0.04407	0	0.54737	0.03429	0	0.54737	0.03544	0	0.61905	0.10156		-45.5834	0	0	0	0	0	0	0	0	-46.0255	0
22037.9	-0.000381613	-0.000863911	-0.000607629	-0.000615873		0.79767	0.29719	0.23775	0.19534	0.0586	0.45171	0.76791	0.11659	0.1982		0.76699	0.09764	0.14205	0.76699	0.43455	0.29414		0	0.50625	0.01825	0	0.55862	0.0512	0	0.56842	0.03805	0	0.56842	0.03539	0	0.64286	0.11703		-45.5244	0	0	0	0	0	0	0	0	-45.9635	0
22043.9	-6.5909e-05	-0.000825647	-0.000113457	-0.000568523		0.82835	0.32824	0.26259	0.19021	0.05706	0.46135	0.78429	0.14362	0.24416		0.79767	0.11659	0.11789	0.79767	0.45171	0.3167		0	0.525	0.01591	0	0.57931	0.05928	0	0.58947	0.04733	0	0.58947	0.04032	0	0.66667	0.13344		-45.4644	0	0	0	0	0	0	0	0	-45.9015	0
22049	0.000406826	-0.000719392	0.000564866	-0.000439555		0.85903	0.39172	0.31338	0.16768	0.0503	0.46602	0.79223	0.17872	0.30382		0.82835	0.14362	0.08871	0.82835	0.46135	0.34094		0	0.54375	0.0144	0	0.6	0.06852	0	0.61053	0.06212	0	0.61053	0.05119	0	0.69048	0.1509		-45.4044	0	0	0	0	0	0	0	0	-45.8395	0
22053.5	0.00108	-0.000553831	0.00139	-0.000186895		0.88971	0.47455	0.37964	0.13013	0.03904	0.46997	0.79895	0.22145	0.37646		0.85903	0.17872	0.06561	0.85903	0.46602	0.36608		0	0.5625	0.01379	0	0.62069	0.07901	0	0.63158	0.08066	0	0.63158	0.06802	0	0.71429	0.16932		-45.3454	0	0	0	0	0	0	0	0	-45.7775	0
22058.4	0.00198	-0.000325977	0.00233	0.000191103		0.92039	0.56286	0.45029	0.08393	0.02518	0.47862	0.81365	0.27117	0.46098		0.88971	0.22145	0.07685	0.88971	0.46997	0.39178		0	0.58125	0.0137	0	0.64138	0.09072	0	0.65263	0.10097	0	0.65263	0.09032	0	0.73809	0.18851		-45.2854	0	0	0	0	0	0	0	0	-45.7145	0
22062.8	0.00318	2.30685e-05	0.00324	0.000842635		0.95107	0.64615	0.51692	0.05056	0.01517	0.49722	0.84527	0.32712	0.55611		0.92039	0.27117	0.12515	0.92039	0.47862	0.41815		0	0.6	0.01361	0	0.66207	0.10354	0	0.67368	0.1213	0	0.67368	0.11728	0	0.76191	0.2082		-45.2254	0	0	0	0	0	0	0	0	-45.6525	0
22069.3	0.00477	0.000867204	0.00521	0.00198		0.98175	0.71742	0.57394	0.07393	0.02218	0.52908	0.89944	0.38845	0.66036		0.95107	0.32712	0.1913	0.95107	0.49722	0.44571		0	0.61875	0.01309	0	0.68276	0.11729	0	0.69474	0.14025	0	0.69474	0.14781	0	0.78571	0.2282		-45.1664	0	0	0	0	0	0	0	0	-45.5905	0
22073.5	0.00701	0.0016	0.00702	0.00297		1.01243	0.7731	0.61848	0.12085	0.03626	0.57428	0.97628	0.45415	0.77205		0.98175	0.38845	0.2673	0.98175	0.52908	0.47515		0	0.6375	0.01204	0	0.70345	0.13178	0	0.71579	0.15693	0	0.71579	0.18062	0	0.80952	0.24843		-45.1064	0	0	0	0	0	0	0	0	-45.5285	0
22078.7	0.01015	0.00259	0.01014	0.00457		1.04311	0.81324	0.65059	0.16109	0.04833	0.62988	1.0708	0.52309	0.88926		1.01243	0.45415	0.34984	1.01243	0.57428	0.50717		0	0.65625	0.0107	0	0.72414	0.14672	0	0.73684	0.17109	0	0.73684	0.21428	0	0.83333	0.26906		-45.0464	0	0	0	0	0	0	0	0	-45.4655	0
22082.7	0.01478	0.00346	0.0134	0.00648		1.07379	0.84193	0.67354	0.18519	0.05556	0.69118	1.17501	0.59405	1.00989		1.04311	0.52309	0.43672	1.04311	0.62988	0.54226		0	0.675	0.00973	0	0.74483	0.16182	0	0.75789	0.18336	0	0.75789	0.2474	0	0.85714	0.29051		-44.9874	0	0	0	0	0	0	0	0	-45.4035	0
22082.9	0.01513	0.00357	0.01363	0.00661		1.10447	0.86728	0.69382	0.18909	0.05673	0.75314	1.28034	0.66569	1.13167		1.07379	0.59405	0.52595	1.07379	0.69118	0.58057		0	0.69375	0.01006	0	0.76552	0.17669	0	0.77895	0.19533	0	0.77895	0.27883	0	0.88095	0.31335		-44.9274	0	0	0	0	0	0	0	0	-45.3415	0
22083.2	0.01547	0.00367	0.01383	0.00673		1.13515	0.90049	0.72039	0.17315	0.05194	0.8113	1.37921	0.73659	1.2522		1.10447	0.66569	0.61565	1.10447	0.75314	0.62194		0	0.7125	0.01207	0	0.78621	0.19096	0	0.8	0.20946	0	0.8	0.30777	0	0.90476	0.33829		-44.8674	0	0	0	0	0	0	0	0	-45.2795	0
22083.5	0.01581	0.00378	0.01408	0.00687		1.16583	0.95307	0.76246	0.145	0.0435	0.8624	1.46608	0.80531	1.36903		1.13515	0.73659	0.70393	1.13515	0.8113	0.66596		0	0.73125	0.01527	0	0.8069	0.20426	0	0.82105	0.22858	0	0.82105	0.33394	0	0.92857	0.36594		-44.8084	0	0	0	0	0	0	0	0	-45.2175	0
22083.8	0.01617	0.0039	0.01432	0.00701		1.1965	1.03275	0.8262	0.12719	0.03816	0.90463	1.53787	0.87041	1.47969		1.16583	0.80531	0.78894	1.16583	0.8624	0.7121		0	0.75	0.01907	0	0.82759	0.2163	0	0.8421	0.25505	0	0.8421	0.35772	0	0.95238	0.3967		-44.7484	0	0	0	0	0	0	0	0	-45.1545	0
22084.2	0.01659	0.00406	0.01466	0.00721		1.22718	1.14053	0.91242	0.15156	0.04547	0.93775	1.59417	0.93047	1.5818		1.1965	0.87041	0.86889	1.1965	0.90463	0.75984		0	0.76875	0.02316	0	0.84828	0.22691	0	0.86316	0.29005	0	0.86316	0.38005	0	0.97619	0.4307		-44.6884	0	0	0	0	0	0	0	0	-45.0925	0
22084.5	0.01697	0.00418	0.01492	0.00736		1.25786	1.27071	1.01657	0.21314	0.06394	0.96308	1.63724	0.98417	1.67308		1.22718	0.93047	0.94213	1.22718	0.93775	0.80877		0	0.7875	0.02748	0	0.86897	0.23609	0	0.88421	0.33345	0	0.88421	0.40241	0	1	0.4677		-44.6294	0	0	0	0	0	0	0	0	-45.0305	0
22084.9	0.01737	0.00436	0.01529	0.00758		1.28854	1.41337	1.1307	0.28495	0.08549	0.98323	1.67149	1.03029	1.75149		1.25786	0.98417	1.0071	1.25786	0.96308	0.85857		0	0.80625	0.03212	0	0.88965	0.24402	0	0.90526	0.38414	0	0.90526	0.4265	0	1.02381	0.50721		-44.5694	0	0	0	0	0	0	0	0	-44.9685	0
22085.4	0.01777	0.00452	0.01563	0.00778		1.31922	1.55705	1.24564	0.34795	0.10439	1.00163	1.70277	1.06777	1.81521		1.28854	1.03029	1.06246	1.28854	0.98323	0.90891		0	0.825	0.03717	0	0.91034	0.25103	0	0.92632	0.44059	0	0.92632	0.4539	0	1.04762	0.54847		-44.5094	0	0	0	0	0	0	0	0	-44.9055	0
22085.8	0.0182	0.00468	0.01598	0.00798		1.3499	1.6906	1.35248	0.38947	0.11684	1.0217	1.73689	1.09575	1.86277		1.31922	1.06777	1.10708	1.31922	1.00163	0.95936		0	0.84375	0.04265	0	0.93103	0.25755	0	0.94737	0.50121	0	0.94737	0.48572	0	1.07143	0.59062		-44.4504	0	0	0	0	0	0	0	0	-44.8435	0
22086.2	0.01861	0.00483	0.01629	0.00816		1.38058	1.80422	1.44338	0.40086	0.12026	1.04597	1.77815	1.11356	1.89306		1.3499	1.09575	1.14008	1.3499	1.0217	1.00922		0	0.8625	0.04844	0	0.95172	0.26398	0	0.96842	0.5646	0	0.96842	0.52232	0	1.09524	0.63271		-44.3904	1e-05	0	0	0	0	0	0	0	-44.7815	1e-05
22086.6	0.01902	0.00503	0.01669	0.00839		1.41126	1.88996	1.51197	0.37775	0.11333	1.07526	1.82794	1.1208	1.90537		1.38058	1.11356	1.16085	1.38058	1.04597	1.05734		0	0.88125	0.05429	0	0.97241	0.2706	0	0.98947	0.6296	0	0.98947	0.56337	0	1.11905	0.6738		-44.3304	2e-05	0	0	0	0	0	0	0	-44.7195	4e-05
22087.1	0.01948	0.00521	0.01713	0.0086		1.44194	1.94199	1.55359	0.32153	0.09646	1.10828	1.88408	1.1173	1.89941		1.41126	1.1208	1.16903	1.41126	1.07526	1.10208		0	0.9	0.05985	0	0.9931	0.27748	0	1.01053	0.69535	0	1.01053	0.60789	0	1.14286	0.71301		-44.2714	0	0	0	0	0	0	0	0	-44.6575	0.0001
22087.5	0.01996	0.00541	0.01759	0.00889		1.47262	1.9567	1.56536	0.24449	0.07335	1.14182	1.94109	1.10316	1.87537		1.44194	1.1173	1.1646	1.44194	1.10828	1.14133		0	0.91875	0.06472	0	1.01379	0.28441	0	1.03158	0.76122	0	1.03158	0.65459	0	1.16667	0.74948		-44.2114	0	0	0	0	0	0	0	0	-44.5945	7e-05
22088	0.02044	0.00563	0.01818	0.00926		1.5033	1.93269	1.54615	0.18879	0.05664	1.17131	1.99123	1.07873	1.83384		1.47262	1.10316	1.14779	1.47262	1.14182	1.17259		0	0.9375	0.06855	0	1.03448	0.29096	0	1.05263	0.82672	0	1.05263	0.70206	0	1.19048	0.78246		-44.1514	0	0	0	0	0	0	0	0	-44.5325	0
22088.5	0.02099	0.00582	0.01871	0.00958		1.53398	1.8707	1.49656	0.23075	0.06922	1.19168	2.02586	1.04464	1.77588		1.5033	1.07873	1.11912	1.5033	1.17131	1.19314		0	0.95625	0.07107	0	1.05517	0.29657	0	1.07368	0.89145	0	1.07368	0.74896	0	1.21429	0.81125		-44.0924	0	0	0	0	0	0	0	0	-44.4705	0
22088.9	0.02144	0.00599	0.01924	0.00986		1.56466	1.77336	1.41869	0.35235	0.1057	1.19806	2.0367	1.00173	1.70293		1.53398	1.04464	1.07935	1.53398	1.19168	1.20028		0	0.975	0.07217	0	1.07586	0.30067	0	1.09474	0.95501	0	1.09474	0.79414	0	1.23809	0.83528		-44.0324	0	0	0	0	0	0	0	0	-44.4085	0
22089.2	0.02193	0.00615	0.01992	0.01013		1.59534	1.64492	1.31594	0.49266	0.1478	1.18639	2.01686	0.95108	1.61683		1.56466	1.00173	1.0295	1.56466	1.19806	1.19153		0	0.99375	0.07192	0	1.09655	0.30282	0	1.11579	1.01688	0	1.11579	0.83671	0	1.26191	0.85403		-43.9724	0	0	0	0	0	0	0	0	-44.3465	0
22089.6	0.02247	0.00633	0.02064	0.01042		1.62602	1.49089	1.19271	0.62076	0.18623	1.15376	1.96139	0.89396	1.51974		1.59534	0.95108	0.97078	1.59534	1.18639	1.16493		0	1.0125	0.07067	0	1.11724	0.30285	0	1.13684	1.0764	0	1.13684	0.876	0	1.28571	0.86713		-43.9134	0	0	0	0	0	0	0	0	-44.2835	0
22090	0.02302	0.00648	0.0213	0.01068		1.6567	1.31765	1.05412	0.71874	0.21562	1.09867	1.86774	0.83181	1.41408		1.62602	0.89396	0.90456	1.62602	1.15376	1.11917		0	1.03125	0.06902	0	1.13793	0.30094	0	1.15789	1.13277	0	1.15789	0.91153	0	1.30952	0.87429		-43.8534	0	0	0	0	0	0	0	0	-44.2215	0
22090.4	0.02366	0.00666	0.02206	0.01097		1.68738	1.13205	0.90564	0.77503	0.23251	1.02108	1.73584	0.76619	1.30252		1.6567	0.83181	0.83235	1.6567	1.09867	1.0538		0	1.05	0.06783	0	1.15862	0.29772	0	1.17895	1.18504	0	1.17895	0.94298	0	1.33333	0.87535		-43.7934	0	0	0	0	0	0	0	0	-44.1595	1e-05
22090.7	0.02424	0.00678	0.0226	0.01118		1.71806	0.94097	0.75278	0.78394	0.23518	0.92235	1.568	0.69875	1.18787		1.68738	0.76619	0.75576	1.68738	1.02108	0.9693		0	1.06875	0.06811	0	1.17931	0.29427	0	1.2	1.23215	0	1.2	0.9701	0	1.35714	0.8703		-43.7344	1e-05	0	0	0	0	0	1e-05	0	-44.0975	4e-05
22091	0.02491	0.00691	0.02314	0.01139		1.74874	0.75105	0.60084	0.74684	0.22405	0.80516	1.36877	0.6312	1.07304		1.71806	0.69875	0.67643	1.71806	0.92235	0.86716		0	1.0875	0.07073	0	1.2	0.29212	0	1.22105	1.273	0	1.22105	0.9927	0	1.38095	0.85925		-43.6744	1e-05	0	0	0	0	0	1e-05	0	-44.0345	1e-05
22091.3	0.02562	0.00705	0.02363	0.01163		1.77942	0.56841	0.45473	0.6744	0.20232	0.67328	1.14458	0.56527	0.96096		1.74874	0.6312	0.59602	1.74874	0.80516	0.74985		0	1.10625	0.0761	0	1.22069	0.29303	0	1.24211	1.30654	0	1.24211	1.0106	0	1.40476	0.84244		-43.6154	0	0	0	0	0	0	0	0	-43.9725	0
22091.5	0.02621	0.00723	0.02398	0.0118		1.8101	0.39868	0.31894	0.59087	0.17726	0.53138	0.90335	0.50265	0.8545		1.77942	0.56527	0.5162	1.77942	0.67328	0.62079		0	1.125	0.08408	0	1.24138	0.29868	0	1.26316	1.33181	0	1.26316	1.0236	0	1.42857	0.82024		-43.5554	0	0	0	0	0	0	0	0	-43.9105	0
22091.8	0.02682	0.00741	0.02431	0.01196		1.84078	0.24786	0.19829	0.53865	0.16159	0.38474	0.65406	0.44491	0.75634		1.8101	0.50265	0.43857	1.8101	0.53138	0.48432		0	1.14375	0.09415	0	1.26207	0.31033	0	1.28421	1.34802	0	1.28421	1.0315	0	1.45238	0.79314		-43.4954	0	0	0	0	0	0	0	0	-43.8485	0
22092.1	0.02753	0.00764	0.02475	0.01217		1.87146	0.12786	0.10229	0.56472	0.16942	0.23938	0.40695	0.39344	0.66884		1.84078	0.44491	0.36474	1.84078	0.38474	0.34589		0	1.1625	0.1057	0	1.28276	0.32842	0	1.30526	1.3546	0	1.30526	1.03412	0	1.47619	0.76169		-43.4364	0	0	0	0	0	0	0	0	-43.7865	0
22092.3	0.02831	0.00783	0.02516	0.01234		1.90214	0.09022	0.07218	0.67693	0.20308	0.10458	0.17779	0.34928	0.59377		1.87146	0.39344	0.29633	1.87146	0.23938	0.21344		0	1.18125	0.11816	0	1.30345	0.35258	0	1.32632	1.35124	0	1.32632	1.0313	0	1.5	0.72655		-43.3764	1e-05	0	0	0	0	0	0	0	-43.7235	0
22092.5	0.02915	0.00804	0.0256	0.01252		1.93282	0.14836	0.11869	0.84399	0.2532	0.06227	0.10586	0.31294	0.53199		1.90214	0.34928	0.23511	1.90214	0.10458	0.10896		0	1.2	0.13114	0	1.32414	0.38182	0	1.34737	1.33789	0	1.34737	1.02296	0	1.52381	0.68839		-43.3164	1e-05	0	0	0	0	0	0	0	-43.6615	0
22092.8	0.0299	0.00823	0.02602	0.01269		1.9635	0.21295	0.17036	1.03798	0.31139	0.1632	0.27744	0.2842	0.48315		1.93282	0.31294	0.18322	1.93282	0.06227	0.11414		0	1.21875	0.14437	0	1.34483	0.41478	0	1.36842	1.31479	0	1.36842	1.00909	0	1.54762	0.64792		-43.2574	0	0	0	0	0	0	0	0	-43.5995	0
22093.1	0.03084	0.00846	0.02653	0.0129		1.99418	0.26168	0.20934	1.24886	0.37466	0.25935	0.44089	0.26209	0.44555		1.9635	0.2842	0.14353	1.9635	0.1632	0.19868		0	1.2375	0.15773	0	1.36552	0.45004	0	1.38947	1.28243	0	1.38947	0.98979	0	1.57143	0.60583		-43.1974	0	0	0	0	0	0	0	0	-43.5375	0
22093.3	0.0317	0.00864	0.02702	0.01306		2.02485	0.29141	0.23313	1.48099	0.4443	0.3369	0.57273	0.24494	0.4164		1.99418	0.26209	0.11927	1.99418	0.25935	0.28184		0	1.25625	0.17116	0	1.38621	0.48625	0	1.41053	1.24153	0	1.41053	0.96528	0	1.59524	0.56281		-43.1374	0	0	0	0	0	0	0	0	-43.4755	0
22093.5	0.03244	0.00882	0.0276	0.01322		2.05553	0.30209	0.24167	1.74646	0.52394	0.39339	0.66876	0.23081	0.39237		2.02485	0.24494	0.11147	2.02485	0.3369	0.34778		0	1.275	0.18467	0	1.4069	0.52221	0	1.43158	1.19302	0	1.43158	0.93587	0	1.61905	0.51948		-43.0784	0	0	0	0	0	0	0	0	-43.4125	0
22093.8	0.03345	0.00905	0.02833	0.01342		2.08621	0.29462	0.2357	2.05723	0.61717	0.4283	0.72811	0.21782	0.37029		2.05553	0.23081	0.11592	2.05553	0.39339	0.39228		0	1.29375	0.19833	0	1.42759	0.5569	0	1.45263	1.13797	0	1.45263	0.902	0	1.64286	0.47642		-43.0184	0	0	0	0	0	0	0	0	-43.3505	0
22094	0.0344	0.00924	0.02894	0.01359		2.11689	0.27044	0.21635	2.4181	0.72543	0.4424	0.75208	0.20445	0.34756		2.08621	0.21782	0.12579	2.08621	0.4283	0.41404		0	1.3125	0.21216	0	1.44828	0.58948	0	1.47368	1.07754	0	1.47368	0.86418	0	1.66667	0.43414		-42.9584	0	0	0	0	0	0	0	0	-43.2885	0
22094.3	0.03547	0.00945	0.02963	0.01378		2.14757	0.23152	0.18522	2.82297	0.84689	0.43742	0.74361	0.18966	0.32242		2.11689	0.20445	0.13602	2.11689	0.4424	0.41348		0	1.33125	0.22623	0	1.46897	0.61924	0	1.49474	1.01296	0	1.49474	0.82303	0	1.69048	0.39307		-42.8994	0	0	0	0	0	0	0	0	-43.2265	0
22094.5	0.03652	0.00965	0.03043	0.01396		2.17825	0.18078	0.14462	3.25516	0.97655	0.41596	0.70713	0.17288	0.29389		2.14757	0.18966	0.14404	2.14757	0.43742	0.39249		0	1.35	0.24055	0	1.48966	0.64562	0	1.51579	0.94545	0	1.51579	0.77917	0	1.71429	0.35357		-42.8394	0	0	0	0	0	0	0	0	-43.1635	0
22094.8	0.0377	0.00985	0.03122	0.01414		2.20893	0.12384	0.09907	3.69021	1.10706	0.38119	0.64802	0.15394	0.26169		2.17825	0.17288	0.14885	2.17825	0.41596	0.3641		0	1.36875	0.25511	0	1.51035	0.66821	0	1.53684	0.87621	0	1.53684	0.73329	0	1.73809	0.31595		-42.7794	0	0	0	0	0	0	0	0	-43.1015	0
22095.1	0.03895	0.01009	0.03215	0.01435		2.23961	0.07911	0.06329	4.09956	1.22987	0.33676	0.57249	0.13298	0.22606		2.20893	0.15394	0.15025	2.20893	0.38119	0.33875		0	1.3875	0.26987	0	1.53103	0.68668	0	1.5579	0.80635	0	1.5579	0.68605	0	1.76191	0.28041		-42.7204	0	0	0	0	0	0	0	0	-43.0395	0
22095.4	0.04015	0.01031	0.03303	0.01455		2.27029	0.09569	0.07655	4.45402	1.33621	0.28653	0.4871	0.11037	0.18763		2.23961	0.13298	0.14846	2.23961	0.33676	0.31083		0	1.40625	0.28474	0	1.55172	0.70084	0	1.57895	0.7369	0	1.57895	0.63812	0	1.78571	0.24714		-42.6604	0	0	0	0	0	0	0	0	-42.9775	0
22095.6	0.04127	0.01045	0.03357	0.01469		2.30097	0.16167	0.12934	4.72682	1.41805	0.23456	0.39875	0.08666	0.14732		2.27029	0.11037	0.14395	2.27029	0.28653	0.28476		0	1.425	0.29963	0	1.57241	0.71055	0	1.6	0.66875	0	1.6	0.59011	0	1.80952	0.21626		-42.6004	0	0	0	0	0	0	0	0	-42.9155	0
22095.8	0.04259	0.01067	0.03429	0.01489		2.33165	0.23943	0.19154	4.89611	1.46883	0.18511	0.31469	0.06255	0.10633		2.30097	0.08666	0.13724	2.30097	0.23456	0.25217		0	1.44375	0.31438	0	1.5931	0.71581	0	1.62105	0.60266	0	1.62105	0.54258	0	1.83333	0.18784		-42.5414	0	0	0	0	0	0	0	0	-42.8525	0
22096.1	0.04406	0.01091	0.0351	0.01511		2.36233	0.31751	0.25401	4.94682	1.48405	0.14304	0.24317	0.03909	0.06645		2.33165	0.06255	0.12893	2.33165	0.18511	0.21481		0	1.4625	0.32884	0	1.61379	0.71667	0	1.6421	0.53928	0	1.6421	0.49602	0	1.85714	0.16193		-42.4814	0	0	0	0	0	0	0	0	-42.7905	0
22096.4	0.0457	0.01113	0.03579	0.0153		2.39301	0.39105	0.31284	4.87182	1.46155	0.11417	0.19409	0.01945	0.03307		2.36233	0.03909	0.11957	2.36233	0.14304	0.17505		0	1.48125	0.3428	0	1.63448	0.71328	0	1.66316	0.47909	0	1.66316	0.45086	0	1.88095	0.13859		-42.4214	0	0	0	0	0	0	0	0	-42.7285	0
22096.7	0.04721	0.01134	0.03665	0.01552		2.42369	0.45701	0.36561	4.67244	1.40173	0.10328	0.17558	0.01939	0.03296		2.39301	0.01945	0.10967	2.39301	0.11417	0.13631		0	1.5	0.35608	0	1.65517	0.70583	0	1.68421	0.42249	0	1.68421	0.40743	0	1.90476	0.11784		-42.3624	0	0	0	0	0	0	0	0	-42.6665	0
22097	0.0489	0.01155	0.03758	0.01575		2.45437	0.51336	0.41069	4.35823	1.30747	0.10841	0.1843	0.03666	0.06232		2.42369	0.01939	0.09969	2.42369	0.10328	0.1041		0	1.51875	0.36845	0	1.67586	0.69458	0	1.70526	0.36973	0	1.70526	0.366	0	1.92857	0.09976		-42.3024	0	0	0	0	0	0	0	0	-42.6035	0
22097.3	0.05083	0.01176	0.03844	0.01597		2.48505	0.55899	0.44719	3.94598	1.18379	0.1215	0.20655	0.05521	0.09385		2.45437	0.03666	0.08999	2.45437	0.10841	0.08698		0	1.5375	0.37969	0	1.69655	0.67986	0	1.72632	0.321	0	1.72632	0.32677	0	1.95238	0.08444		-42.2424	0	0	0	0	0	0	0	0	-42.5415	0
22097.6	0.05235	0.01192	0.0392	0.01617		2.51573	0.59374	0.47499	3.4583	1.03749	0.13589	0.23101	0.07231	0.12292		2.48505	0.05521	0.08088	2.48505	0.1215	0.09076		0	1.55625	0.38958	0	1.71724	0.662	0	1.74737	0.2764	0	1.74737	0.28985	0	1.97619	0.07198		-42.1834	0	-1e-05	0	0	0	0	0	0	-42.4795	0
22097.9	0.05439	0.01215	0.04073	0.01643		2.54641	0.61845	0.49476	2.92167	0.8765	0.14829	0.25209	0.08737	0.14853		2.51573	0.07231	0.07259	2.51573	0.13589	0.10853		0	1.575	0.39793	0	1.73793	0.6414	0	1.76842	0.23598	0	1.76842	0.25534	0	2	0.06253		-42.1234	0	-4e-05	0	0	0	-1e-05	0	-1e-05	-42.4175	0
22098.2	0.05638	0.01233	0.04205	0.01665		2.57709	0.63498	0.50798	2.36426	0.70928	0.15748	0.26772	0.10022	0.17038		2.54641	0.08737	0.06528	2.54641	0.14829	0.12966		0	1.59375	0.40455	0	1.75862	0.61845	0	1.78947	0.19977	0	1.78947	0.22325	0	2.02381	0.05613		-42.0634	0	-1e-05	0	0	0	0	0	0	-42.3555	0
22098.6	0.05874	0.01252	0.0437	0.01704		2.60777	0.64607	0.51686	1.8138	0.54414	0.16307	0.27722	0.11088	0.18849		2.57709	0.10022	0.0591	2.57709	0.15748	0.14804		0	1.6125	0.40929	0	1.77931	0.59355	0	1.81053	0.1678	0	1.81053	0.19359	0	2.04762	0.05261		-42.0044	0	0	0	0	0	0	0	0	-42.2925	0
22098.9	0.06135	0.01274	0.0456	0.01746		2.63845	0.65519	0.52415	1.29555	0.38866	0.16494	0.2804	0.11946	0.20309		2.60777	0.11088	0.05412	2.60777	0.16307	0.16088		0	1.63125	0.41203	0	1.8	0.56711	0	1.83158	0.14011	0	1.83158	0.16635	0	2.07143	0.05151		-41.9444	0	0	0	0	0	0	0	0	-42.2305	0
22099.2	0.06378	0.01295	0.04737	0.01782		2.66913	0.66608	0.53286	0.83077	0.24923	0.16305	0.27719	0.1262	0.21454		2.63845	0.11946	0.05041	2.63845	0.16494	0.16707		0	1.65	0.41271	0	1.82069	0.53953	0	1.85263	0.11683	0	1.85263	0.14152	0	2.09524	0.05217		-41.8844	0	0	0	0	0	0	0	0	-42.1685	0
22099.6	0.06666	0.01319	0.04954	0.01829		2.69981	0.68223	0.54578	0.43637	0.13091	0.15733	0.26746	0.13136	0.22332		2.66913	0.1262	0.04794	2.66913	0.16305	0.16641		0	1.66875	0.41133	0	1.84138	0.51117	0	1.87368	0.09813	0	1.87368	0.11912	0	2.11905	0.05393		-41.8254	0	0	0	0	0	0	0	0	-42.1065	0
22099.9	0.06899	0.01335	0.05102	0.01863		2.73049	0.70627	0.56502	0.13555	0.04067	0.14775	0.25117	0.13527	0.22995		2.69981	0.13136	0.0466	2.69981	0.15733	0.15937		0	1.6875	0.40792	0	1.86207	0.48239	0	1.89474	0.0842	0	1.89474	0.09921	0	2.14286	0.05624		-41.7654	0	0	0	0	0	0	0	0	-42.0445	0
22100.2	0.07236	0.01358	0.05321	0.01905		2.76117	0.73946	0.59157	0.1563	0.04689	0.13447	0.2286	0.13822	0.23497		2.73049	0.13527	0.0462	2.73049	0.14775	0.14696		0	1.70625	0.40261	0	1.88276	0.45351	0	1.91579	0.07509	0	1.91579	0.08192	0	2.16667	0.05873		-41.7054	0	0	0	0	0	0	0	0	-41.9815	0
22100.6	0.07603	0.01381	0.05567	0.01956		2.79184	0.78158	0.62526	0.3072	0.09216	0.11781	0.20028	0.14048	0.23882		2.76117	0.13822	0.04645	2.76117	0.13447	0.1306		0	1.725	0.39557	0	1.90345	0.42481	0	1.93684	0.07046	0	1.93684	0.06753	0	2.19048	0.06117		-41.6464	0	0	0	0	0	0	0	0	-41.9195	0
22100.8	0.07956	0.01399	0.05757	0.02017		2.82252	0.83116	0.66493	0.39782	0.11935	0.0984	0.16728	0.14229	0.24189		2.79184	0.14048	0.04706	2.79184	0.11781	0.11216		0	1.74375	0.38706	0	1.92414	0.39656	0	1.95789	0.06943	0	1.95789	0.05646	0	2.21429	0.06343		-41.5864	0	-2e-05	0	0	0	0	0	0	-41.8575	0
22101.1	0.0838	0.01419	0.05966	0.02084		2.8532	0.88597	0.70878	0.43164	0.12949	0.07714	0.13114	0.14376	0.24439		2.82252	0.14229	0.04775	2.82252	0.0984	0.09394		0	1.7625	0.3774	0	1.94483	0.36897	0	1.97895	0.07086	0	1.97895	0.04921	0	2.23809	0.06544		-41.5264	0	-2e-05	0	0	0	0	0	-1e-05	-41.7955	0
22101.4	0.08828	0.0144	0.06146	0.02143		2.88388	0.94344	0.75475	0.42073	0.12622	0.05521	0.09386	0.14494	0.24639		2.8532	0.14376	0.04829	2.8532	0.07714	0.07871		0	1.78125	0.36697	0	1.96552	0.34222	0	2	0.07369	0	2	0.04599	0	2.26191	0.06718		-41.4674	0	0	0	0	0	0	0	0	-41.7325	0
22101.7	0.09332	0.01466	0.06365	0.02202		2.91456	1.00097	0.80078	0.37853	0.11356	0.03414	0.05804	0.14578	0.24782		2.88388	0.14494	0.04848	2.88388	0.05521	0.06927		0	1.8	0.35619	0	1.98621	0.31647	0	2.02105	0.07714	0	2.02105	0.04632	0	2.28571	0.06865		-41.4074	0	0	0	0	0	0	0	0	-41.6705	0
22102	0.09888	0.01486	0.06526	0.02218		2.94524	1.05622	0.84498	0.31787	0.09536	0.01666	0.02832	0.14617	0.24849		2.91456	0.14578	0.04822	2.91456	0.03414	0.0668		0	1.81875	0.34553	0	2.0069	0.29182	0	2.0421	0.08072	0	2.0421	0.04913	0	2.30952	0.06985		-41.3474	0	0	0	0	0	0	0	0	-41.6085	0
22102.1	0.10328	0.01501	0.06692	0.0223		2.97592	1.10714	0.88571	0.24983	0.07495	0.01281	0.02178	0.14596	0.24813		2.94524	0.14617	0.04745	2.94524	0.01666	0.06953		0	1.8375	0.33546	0	2.02759	0.26838	0	2.06316	0.0842	0	2.06316	0.05324	0	2.33333	0.0708		-41.2884	0	0	0	0	0	0	0	0	-41.5465	0
22102.4	0.11011	0.01526	0.07034	0.02249		3.0066	1.15207	0.92166	0.18303	0.05491	0.02202	0.03743	0.14495	0.24641		2.97592	0.14596	0.04618	2.97592	0.01281	0.07404		0	1.85625	0.32642	0	2.04828	0.24619	0	2.08421	0.08745	0	2.08421	0.05783	0	2.35714	0.07153		-41.2284	0	0	0	0	0	0	0	0	-41.4845	0
22102.6	0.11675	0.01551	0.07289	0.02264		3.03728	1.18979	0.95183	0.12346	0.03704	0.02977	0.05061	0.14297	0.24305		3.0066	0.14495	0.04448	3.0066	0.02202	0.07755		0	1.875	0.31883	0	2.06897	0.22529	0	2.10526	0.09047	0	2.10526	0.06235	0	2.38095	0.07204		-41.1684	0	0	0	0	0	0	0	0	-41.4215	0
22102.9	0.12453	0.01577	0.07596	0.02295		3.06796	1.21946	0.97557	0.07472	0.02242	0.03337	0.05673	0.13988	0.2378		3.03728	0.14297	0.04245	3.03728	0.02977	0.07852		0	1.89375	0.31297	0	2.08966	0.20571	0	2.12632	0.09328	0	2.12632	0.06654	0	2.40476	0.07237		-41.1094	0	0	0	0	0	0	0	0	-41.3595	0
22103.1	0.13312	0.01604	0.07903	0.02341		3.09864	1.24069	0.99255	0.03969	0.01191	0.03297	0.05605	0.13557	0.23047		3.06796	0.13988	0.04024	3.06796	0.03337	0.07639		0	1.9125	0.30903	0	2.11035	0.18743	0	2.14737	0.09593	0	2.14737	0.07024	0	2.42857	0.07253		-41.0494	0	0	0	0	0	0	0	0	-41.2975	0
22103.3	0.14204	0.01628	0.08195	0.02376		3.12932	1.25341	1.00273	0.02962	0.00889	0.03039	0.05166	0.12999	0.22098		3.09864	0.13557	0.03804	3.09864	0.03297	0.07133		0	1.93125	0.30704	0	2.13103	0.17044	0	2.16842	0.09846	0	2.16842	0.07338	0	2.45238	0.07253		-40.9894	0	0	0	0	0	0	0	0	-41.2355	0
22103.6	0.15193	0.01659	0.08592	0.02422		3.16	1.25787	1.0063	0.0516	0.01548	0.0298	0.05066	0.12317	0.20939		3.12932	0.12999	0.03601	3.12932	0.03039	0.06405		0	1.95	0.30689	0	2.15172	0.1547	0	2.18947	0.10091	0	2.18947	0.07595	0	2.47619	0.07239		-40.9304	0	0	0	0	0	0	0	0	-41.1735	0
22103.8	0.16027	0.01686	0.089	0.02458		3.19068	1.25449	1.00359	0.09034	0.0271	0.03601	0.06122	0.11521	0.19586		3.16	0.12317	0.03431	3.16	0.0298	0.05573		0	1.96875	0.30834	0	2.17241	0.14018	0	2.21053	0.10329	0	2.21053	0.07797	0	2.5	0.07212		-40.8704	0	0	0	0	0	0	0	0	-41.1105	0
22104	0.17146	0.01721	0.09275	0.02508		3.22136	1.24372	0.99498	0.14453	0.04336	0.04892	0.08316	0.10629	0.1807		3.19068	0.11521	0.03304	3.19068	0.03601	0.04803		0	1.9875	0.31105	0	2.1931	0.12683	0	2.23158	0.10561	0	2.23158	0.07947	0	2.52381	0.07173		-40.8114	0	0	0	0	0	0	0	0	-41.0485	0
22104.2	0.18382	0.01757	0.0963	0.0256		3.25204	1.2259	0.98072	0.21523	0.06457	0.06517	0.11079	0.0967	0.16438		3.22136	0.10629	0.03223	3.22136	0.04892	0.04282		0	2.00625	0.31465	0	2.21379	0.11458	0	2.25263	0.10786	0	2.25263	0.08047	0	2.54762	0.07123		-40.7514	0	0	0	0	0	0	0	0	-40.9865	0
22104.5	0.19569	0.018	0.10084	0.02619		3.28272	1.20114	0.96091	0.30122	0.09037	0.0818	0.13906	0.08682	0.14759		3.25204	0.0967	0.03181	3.25204	0.06517	0.04139		0	2.025	0.31873	0	2.23448	0.10339	0	2.27368	0.11001	0	2.27368	0.08104	0	2.57143	0.07064		-40.6914	0	0	0	0	0	0	0	0	-40.9245	0
22104.7	0.20899	0.0184	0.1053	0.02674		3.3134	1.1692	0.93536	0.39881	0.11964	0.09664	0.16429	0.07719	0.13123		3.28272	0.08682	0.03166	3.28272	0.0818	0.04331		0	2.04375	0.3229	0	2.25517	0.0932	0	2.29474	0.11201	0	2.29474	0.08121	0	2.59524	0.06995		-40.6324	0	0	0	0	0	0	0	0	-40.8615	0
22105	0.22317	0.01887	0.11028	0.02736		3.34408	1.12955	0.90364	0.50227	0.15068	0.10803	0.18365	0.06851	0.11646		3.3134	0.07719	0.03164	3.3134	0.09664	0.04675		0	2.0625	0.32682	0	2.27586	0.08393	0	2.31579	0.11384	0	2.31579	0.08104	0	2.61905	0.06917		-40.5724	0	0	0	0	0	0	0	0	-40.7995	0
22105.2	0.23699	0.01931	0.11526	0.02765		3.37476	1.0814	0.86512	0.60439	0.18132	0.11471	0.19501	0.0616	0.10471		3.34408	0.06851	0.03161	3.34408	0.10803	0.04985		0	2.08125	0.3302	0	2.29655	0.07552	0	2.33684	0.11546	0	2.33684	0.08057	0	2.64286	0.06832		-40.5124	0	0	0	0	0	0	0	0	-40.7375	0
22105.5	0.24945	0.01982	0.11961	0.0279		3.40544	1.02388	0.8191	0.69718	0.20915	0.11584	0.19693	0.0573	0.09741		3.37476	0.0616	0.03145	3.37476	0.11471	0.05142		0	2.1	0.33278	0	2.31724	0.06792	0	2.3579	0.11681	0	2.3579	0.07984	0	2.66667	0.06739		-40.4534	0	0	0	0	0	0	0	0	-40.6755	0
22105.7	0.26369	0.02032	0.12424	0.02818		3.43612	0.95624	0.76499	0.77275	0.23183	0.11101	0.18872	0.05611	0.09539		3.40544	0.0573	0.03111	3.40544	0.11584	0.0509		0	2.11875	0.3344	0	2.33793	0.06107	0	2.37895	0.11787	0	2.37895	0.07891	0	2.69048	0.06639		-40.3934	0	0	0	0	0	0	0	0	-40.6135	0
22106.1	0.27909	0.02103	0.13033	0.02855		3.4668	0.87811	0.70249	0.82417	0.24725	0.10026	0.17044	0.05783	0.09831		3.43612	0.05611	0.03056	3.43612	0.11101	0.04824		0	2.1375	0.33492	0	2.35862	0.0549	0	2.4	0.11863	0	2.4	0.07781	0	2.71429	0.06534		-40.3334	0	0	0	0	0	0	0	0	-40.5505	0
22106.5	0.29579	0.02186	0.1369	0.02981		3.49748	0.78971	0.63177	0.84628	0.25388	0.08413	0.14302	0.06165	0.10481		3.4668	0.05783	0.02982	3.4668	0.10026	0.04378		0	2.15625	0.33427	0	2.37931	0.04936	0	2.42105	0.11904	0	2.42105	0.07658	0	2.73809	0.06422		-40.2744	0	0	0	0	0	0	0	0	-40.4885	0
22106.8	0.31086	0.02262	0.14337	0.03098		3.52816	0.69205	0.55364	0.83631	0.25089	0.06357	0.10807	0.06653	0.1131		3.49748	0.06165	0.02893	3.49748	0.08413	0.03826		0	2.175	0.33241	0	2.4	0.04439	0	2.44211	0.11913	0	2.44211	0.07525	0	2.76191	0.06305		-40.2144	0	0	0	0	0	0	0	0	-40.4265	0
22107.2	0.32699	0.0236	0.15142	0.03242		3.55884	0.58722	0.46978	0.79425	0.23827	0.04027	0.06846	0.07156	0.12166		3.52816	0.06653	0.02797	3.52816	0.06357	0.03278		0	2.19375	0.32934	0	2.42069	0.03996	0	2.46316	0.11887	0	2.46316	0.07386	0	2.78571	0.06183		-40.1544	0	0	0	0	0	0	0	0	-40.3645	0
22107.7	0.34209	0.02467	0.1594	0.03373		3.58952	0.47872	0.38298	0.72294	0.21688	0.01894	0.0322	0.07607	0.12931		3.55884	0.07156	0.027	3.55884	0.04027	0.02882		0	2.2125	0.32511	0	2.44138	0.036	0	2.48421	0.11828	0	2.48421	0.07243	0	2.80952	0.06057		-40.0954	0	0	0	0	0	0	0	0	-40.3015	0
22108	0.35481	0.02552	0.16533	0.03479		3.62019	0.37244	0.29795	0.62787	0.18836	0.023	0.0391	0.07958	0.13529		3.58952	0.07607	0.02609	3.58952	0.01894	0.02763		0	2.23125	0.31977	0	2.46207	0.0325	0	2.50526	0.11738	0	2.50526	0.07099	0	2.83333	0.05927		-40.0354	0	0	0	0	0	0	0	0	-40.2395	0
22108.5	0.37132	0.02678	0.1734	0.0362		3.65087	0.2791	0.22328	0.51681	0.15504	0.04559	0.0775	0.08182	0.13909		3.62019	0.07958	0.02528	3.62019	0.023	0.02922		0	2.25	0.31339	0	2.48276	0.02939	0	2.52632	0.11619	0	2.52632	0.06955	0	2.85714	0.05794		-39.9754	0	0	0	0	0	0	0	0	-40.1775	0
22108.9	0.38544	0.02793	0.18223	0.03752		3.68155	0.21935	0.17548	0.39945	0.11984	0.06813	0.11582	0.08262	0.14045		3.65087	0.08182	0.02458	3.65087	0.04559	0.03224		0	2.26875	0.30608	0	2.50345	0.02666	0	2.54737	0.11473	0	2.54737	0.06814	0	2.88095	0.05657		-39.9164	0	0	0	0	0	0	0	0	-40.1155	0
22109.4	0.40036	0.02906	0.19149	0.03875		3.71223	0.21745	0.17396	0.28773	0.08632	0.08735	0.14849	0.08193	0.13928		3.68155	0.08262	0.02399	3.68155	0.06813	0.03517		0	2.2875	0.29793	0	2.52414	0.02427	0	2.56842	0.11303	0	2.56842	0.06677	0	2.90476	0.05519		-39.8564	0	0	0	0	0	0	0	0	-40.0535	0
22109.9	0.41441	0.03044	0.2021	0.04093		3.74291	0.26473	0.21178	0.19853	0.05956	0.10191	0.17325	0.07979	0.13564		3.71223	0.08193	0.02346	3.71223	0.08735	0.03701		0	2.30625	0.28905	0	2.54483	0.0222	0	2.58947	0.11111	0	2.58947	0.06544	0	2.92857	0.05378		-39.7964	0	0	0	0	0	0	0	0	-39.9905	0
22110.3	0.42879	0.03181	0.21424	0.04311		3.77359	0.32972	0.26378	0.15764	0.04729	0.11104	0.18877	0.07632	0.12974		3.74291	0.07979	0.02295	3.74291	0.10191	0.03724		0	2.325	0.27956	0	2.56552	0.02041	0	2.61053	0.10902	0	2.61053	0.06416	0	2.95238	0.05235		-39.7374	0	0	0	0	0	0	0	0	-39.9285	0
22110.7	0.44262	0.03307	0.22497	0.04543		3.80427	0.39254	0.31403	0.1744	0.05232	0.11445	0.19456	0.07169	0.12187		3.77359	0.07632	0.02242	3.77359	0.11104	0.03573		0	2.34375	0.26956	0	2.58621	0.0189	0	2.63158	0.10679	0	2.63158	0.06294	0	2.97619	0.05092		-39.6774	0	0	0	0	0	0	0	0	-39.8665	0
22111.1	0.45249	0.03411	0.23596	0.04763		3.83495	0.4441	0.35528	0.21672	0.06502	0.11232	0.19094	0.06615	0.11245		3.80427	0.07169	0.02183	3.80427	0.11445	0.03265		0	2.3625	0.25918	0	2.6069	0.01762	0	2.65263	0.10443	0	2.65263	0.06178	0	3	0.04948		-39.6174	0	0	0	0	0	0	0	0	-39.8045	0
22111.6	0.46529	0.03554	0.25384	0.05054		3.86563	0.48017	0.38414	0.26021	0.07806	0.10528	0.17898	0.06	0.10199		3.83495	0.06615	0.02117	3.83495	0.11232	0.02846		0	2.38125	0.24851	0	2.62759	0.01657	0	2.67368	0.10199	0	2.67368	0.06067	0	3.02381	0.04803		-39.5584	0	0	0	0	0	0	0	0	-39.7425	0
22111.9	0.47743	0.03683	0.26844	0.05236		3.89631	0.49902	0.39922	0.29897	0.08969	0.09448	0.16062	0.05357	0.09107		3.86563	0.06	0.02045	3.86563	0.10528	0.02392		0	2.4	0.23766	0	2.64828	0.01571	0	2.69474	0.09949	0	2.69474	0.05962	0	3.04762	0.04658		-39.4984	0	0	0	0	0	0	0	0	-39.6795	0
22112.3	0.48937	0.03827	0.28591	0.05408		3.92699	0.50049	0.40039	0.33456	0.10037	0.08163	0.13877	0.04727	0.08037		3.89631	0.05357	0.01969	3.89631	0.09448	0.02019		0	2.41875	0.22671	0	2.66897	0.01502	0	2.71579	0.09695	0	2.71579	0.05861	0	3.07143	0.04514		-39.4384	0	0	0	0	0	0	0	0	-39.6175	0
22112.7	0.50097	0.03987	0.30374	0.05574		3.95767	0.48567	0.38854	0.37045	0.11114	0.06917	0.11759	0.04153	0.0706		3.92699	0.04727	0.01893	3.92699	0.08163	0.01858		0	2.4375	0.21577	0	2.68966	0.01448	0	2.73684	0.0944	0	2.73684	0.05765	0	3.09524	0.0437		-39.3794	0	0	0	0	0	0	0	0	-39.5555	0
22113	0.5112	0.04113	0.31829	0.0586		3.98835	0.4566	0.36528	0.40975	0.12293	0.06028	0.10248	0.03678	0.06252		3.95767	0.04153	0.01822	3.95767	0.06917	0.01959		0	2.45625	0.20491	0	2.71034	0.01405	0	2.7579	0.09185	0	2.7579	0.05672	0	3.11905	0.04228		-39.3194	0	0	0	0	0	0	0	0	-39.4935	0
22113.3	0.52249	0.04239	0.33341	0.06146		4.01903	0.41616	0.33293	0.45446	0.13634	0.05788	0.0984	0.03337	0.05672		3.98835	0.03678	0.01762	3.98835	0.06028	0.02222		0	2.475	0.1942	0	2.73103	0.01373	0	2.77895	0.08932	0	2.77895	0.05582	0	3.14286	0.04086		-39.2594	0	0	0	0	0	0	0	0	-39.4305	0
22113.5	0.53103	0.04384	0.34933	0.06404		4.04971	0.36789	0.29431	0.50584	0.15175	0.06211	0.10559	0.03143	0.05343		4.01903	0.03337	0.01713	4.01903	0.05788	0.02504		0	2.49375	0.1837	0	2.75172	0.01348	0	2.8	0.08683	0	2.8	0.05495	0	3.16667	0.03946		-39.2004	0	0	0	0	0	0	0	0	-39.3685	0
22113.8	0.5417	0.04535	0.36614	0.06675		4.08039	0.31583	0.25266	0.56474	0.16942	0.07008	0.11914	0.03077	0.05231		4.04971	0.03143	0.01678	4.04971	0.06211	0.02711		0	2.5125	0.17348	0	2.77241	0.01328	0	2.82105	0.08437	0	2.82105	0.05408	0	3.19048	0.03807		-39.1404	0	0	0	0	0	0	0	0	-39.3065	0
22114	0.55276	0.04694	0.38207	0.06966		4.11107	0.26444	0.21155	0.63143	0.18943	0.07864	0.13369	0.03092	0.05257		4.08039	0.03077	0.01654	4.08039	0.07008	0.02794		0	2.53125	0.16357	0	2.7931	0.01311	0	2.84211	0.08197	0	2.84211	0.05323	0	3.21429	0.0367		-39.0804	0	0	0	0	0	0	0	0	-39.2445	0
22114.3	0.56354	0.04899	0.4013	0.07317		4.14175	0.21851	0.17481	0.70493	0.21148	0.08578	0.14583	0.03135	0.05329		4.11107	0.03092	0.01637	4.11107	0.07864	0.02733		0	2.55	0.15403	0	2.81379	0.01296	0	2.86316	0.07962	0	2.86316	0.05237	0	3.23809	0.03536		-39.0214	0	0	0	0	0	0	0	0	-39.1825	0
22114.6	0.57507	0.05099	0.41972	0.07618		4.17243	0.18269	0.14615	0.78223	0.23467	0.09057	0.15397	0.0316	0.05371		4.14175	0.03135	0.01622	4.14175	0.08578	0.02537		0	2.56875	0.14488	0	2.83448	0.01283	0	2.88421	0.07733	0	2.88421	0.05151	0	3.26191	0.03403		-38.9614	0	0	0	0	0	0	0	0	-39.1195	0
22114.8	0.58742	0.05319	0.43712	0.07903		4.20311	0.16022	0.12818	0.8581	0.25743	0.0928	0.15776	0.03138	0.05334		4.17243	0.0316	0.01603	4.17243	0.09057	0.02233		0	2.5875	0.13615	0	2.85517	0.01269	0	2.90526	0.07511	0	2.90526	0.05064	0	3.28571	0.03273		-38.9014	0	0	0	0	0	0	0	0	-39.0575	0
22115.1	0.59889	0.05583	0.45664	0.08261		4.23379	0.15066	0.12053	0.92548	0.27764	0.09282	0.15779	0.03054	0.05192		4.20311	0.03138	0.01576	4.20311	0.0928	0.0187		0	2.60625	0.12787	0	2.87586	0.01253	0	2.92632	0.07294	0	2.92632	0.04975	0	3.30952	0.03145		-38.8424	0	0	0	0	0	0	0	0	-38.9955	0
22115.3	0.61003	0.0579	0.47094	0.08557		4.26447	0.14941	0.11953	0.97644	0.29293	0.09129	0.15519	0.02908	0.04944		4.23379	0.03054	0.01539	4.23379	0.09282	0.01529		0	2.625	0.12003	0	2.89655	0.01237	0	2.94737	0.07084	0	2.94737	0.04885	0	3.33333	0.0302		-38.7824	0	0	0	0	0	0	0	0	-38.9335	0
22115.5	0.62274	0.06083	0.48984	0.08917		4.29515	0.15074	0.12059	1.00332	0.301	0.08901	0.15132	0.02712	0.04611		4.26447	0.02908	0.0149	4.26447	0.09129	0.0132		0	2.64375	0.11267	0	2.91724	0.01218	0	2.96842	0.06879	0	2.96842	0.04793	0	3.35714	0.02897		-38.7224	0	0	0	0	0	0	0	0	-38.8705	0
22115.8	0.63694	0.06416	0.51233	0.09321		4.32583	0.15066	0.12053	0.99991	0.29997	0.08669	0.14737	0.0249	0.04234		4.29515	0.02712	0.01432	4.29515	0.08901	0.0133		0	2.6625	0.10577	0	2.93793	0.01197	0	2.98947	0.06681	0	2.98947	0.04698	0	3.38095	0.02777		-38.6634	0	0	0	0	0	0	0	0	-38.8085	0
22116.1	0.65224	0.06824	0.53592	0.09745		4.35651	0.14754	0.11803	0.9625	0.28875	0.0847	0.14399	0.02284	0.03882		4.32583	0.0249	0.01366	4.32583	0.08669	0.01515		0	2.68125	0.09934	0	2.95862	0.01173	0	3.01053	0.06488	0	3.01053	0.04601	0	3.40476	0.02659		-38.6034	0	0	0	0	0	0	0	0	-38.7465	0
22116.3	0.66724	0.07236	0.55713	0.10175		4.38719	0.14165	0.11332	0.89063	0.26719	0.08299	0.14108	0.02146	0.03649		4.35651	0.02284	0.01297	4.35651	0.0847	0.01752		0	2.7	0.09337	0	2.97931	0.01148	0	3.03158	0.063	0	3.03158	0.04501	0	3.42857	0.02545		-38.5434	0	0	0	0	0	0	0	0	-38.6845	0
22116.6	0.68399	0.0765	0.58042	0.10633		4.41786	0.13453	0.10762	0.78775	0.23633	0.08107	0.13782	0.02133	0.03627		4.38719	0.02146	0.0123	4.38719	0.08299	0.01947		0	2.71875	0.08785	0	3	0.0112	0	3.05263	0.06118	0	3.05263	0.04399	0	3.45238	0.02433		-38.4844	0	0	0	0	0	0	0	0	-38.6225	0
22116.8	0.69993	0.08099	0.60433	0.11067		4.44854	0.12844	0.10275	0.66177	0.19853	0.07825	0.13303	0.02272	0.03862		4.41786	0.02133	0.0117	4.41786	0.08107	0.02052		0	2.7375	0.08278	0	3.02069	0.0109	0	3.07368	0.0594	0	3.07368	0.04295	0	3.47619	0.02325		-38.4244	0	0	0	0	0	0	0	0	-38.5595	0
22117	0.71365	0.08414	0.62164	0.11381		4.47922	0.1257	0.10056	0.52612	0.15784	0.07384	0.12553	0.02543	0.04324		4.44854	0.02272	0.01123	4.44854	0.07825	0.02045		0	2.75625	0.07812	0	3.04138	0.01058	0	3.09474	0.05767	0	3.09474	0.04188	0	3.5	0.02219		-38.3644	0	0	0	0	0	0	0	0	-38.4975	0
22117.3	0.73221	0.08919	0.64822	0.1189		4.5099	0.12794	0.10235	0.40246	0.12074	0.06735	0.1145	0.02903	0.04935		4.47922	0.02543	0.01089	4.47922	0.07384	0.01928		0	2.775	0.07387	0	3.06207	0.01025	0	3.11579	0.05599	0	3.11579	0.04079	0	3.52381	0.02116		-38.3054	0	0	0	0	0	0	0	0	-38.4355	0
22117.6	0.74938	0.09435	0.67481	0.12447		4.54058	0.13573	0.10858	0.32389	0.09717	0.05857	0.09957	0.03304	0.05617		4.5099	0.02903	0.0107	4.5099	0.06735	0.01716		0	2.79375	0.07	0	3.08276	0.00991	0	3.13684	0.05435	0	3.13684	0.03969	0	3.54762	0.02016		-38.2454	0	0	0	0	0	0	0	0	-38.3735	0
22117.8	0.76779	0.09915	0.69742	0.13004		4.57126	0.14891	0.11913	0.31767	0.0953	0.04758	0.08089	0.03709	0.06305		4.54058	0.03304	0.01062	4.54058	0.05857	0.01445		0	2.8125	0.06648	0	3.10345	0.00957	0	3.15789	0.05276	0	3.15789	0.03857	0	3.57143	0.0192		-38.1854	0	0	0	0	0	0	0	0	-38.3115	0
22118.1	0.78479	0.10371	0.71823	0.13533		4.60194	0.16734	0.13387	0.36259	0.10878	0.03477	0.05911	0.0409	0.06953		4.57126	0.03709	0.0106	4.57126	0.04758	0.01168		0	2.83125	0.06329	0	3.12414	0.00923	0	3.17895	0.05121	0	3.17895	0.03743	0	3.59524	0.01826		-38.1264	0	0	0	0	0	0	0	0	-38.2485	0
22118.4	0.8032	0.10861	0.74236	0.14114		4.63262	0.19127	0.15302	0.41328	0.12398	0.0208	0.03536	0.04428	0.07528		4.60194	0.0409	0.01058	4.60194	0.03477	0.0097		0	2.85	0.06041	0	3.14483	0.0089	0	3.2	0.0497	0	3.2	0.03629	0	3.61905	0.01735		-38.0664	0	0	0	0	0	0	0	0	-38.1865	0
22118.7	0.82109	0.11343	0.76539	0.14617		4.6633	0.2212	0.17696	0.44127	0.13238	0.00728	0.01238	0.0471	0.08007		4.63262	0.04428	0.01053	4.63262	0.0208	0.00939		0	2.86875	0.0578	0	3.16552	0.00858	0	3.22105	0.04823	0	3.22105	0.03513	0	3.64286	0.01647		-38.0074	0	0	0	0	0	0	0	0	-38.1245	0
22118.9	0.83414	0.11655	0.78295	0.14977		4.69398	0.25741	0.20593	0.43444	0.13033	0.01018	0.01731	0.04926	0.08374		4.6633	0.0471	0.0104	4.6633	0.00728	0.01068		0	2.8875	0.05544	0	3.18621	0.00829	0	3.24211	0.0468	0	3.24211	0.03398	0	3.66667	0.01563		-37.9474	0	0	0	0	0	0	0	0	-38.0625	0
22119.2	0.85086	0.1211	0.80986	0.15526		4.72466	0.29969	0.23975	0.39061	0.11718	0.02288	0.0389	0.05073	0.08623		4.69398	0.04926	0.01017	4.69398	0.01018	0.01259		0	2.90625	0.05329	0	3.2069	0.00802	0	3.26316	0.04541	0	3.26316	0.03282	0	3.69048	0.01481		-37.8874	0	0	0	0	0	0	0	0	-37.9995	0
22119.5	0.86648	0.12483	0.83331	0.16042		4.75534	0.34713	0.2777	0.31594	0.09478	0.03423	0.05819	0.05148	0.08751		4.72466	0.05073	0.00983	4.72466	0.02288	0.01427		0	2.925	0.05134	0	3.22759	0.00778	0	3.28421	0.04407	0	3.28421	0.03166	0	3.71429	0.01402		-37.8284	0	0	0	0	0	0	0	0	-37.9375	0
22119.8	0.88215	0.12878	0.85913	0.16681		4.78602	0.39823	0.31858	0.22963	0.06889	0.04315	0.07336	0.05153	0.08761		4.75534	0.05148	0.0094	4.75534	0.03423	0.01529		0	2.94375	0.04957	0	3.24828	0.00759	0	3.30526	0.04277	0	3.30526	0.03051	0	3.73809	0.01326		-37.7684	0	0	0	0	0	0	0	0	-37.8755	0
22120.2	0.89694	0.13328	0.889	0.17466		4.8167	0.45106	0.36085	0.18498	0.05549	0.04911	0.08349	0.05093	0.08658		4.78602	0.05153	0.00888	4.78602	0.04315	0.01544		0	2.9625	0.04794	0	3.26897	0.00743	0	3.32632	0.0415	0	3.32632	0.02937	0	3.76191	0.01253		-37.7084	0	0	0	0	0	0	0	0	-37.8135	0
22120.5	0.90979	0.13693	0.91328	0.18105		4.84738	0.50348	0.40278	0.24426	0.07328	0.05181	0.08808	0.04973	0.08454		4.8167	0.05093	0.0083	4.8167	0.04911	0.01471		0	2.98125	0.04643	0	3.28966	0.00733	0	3.34737	0.04028	0	3.34737	0.02824	0	3.78571	0.01182		-37.6494	0	0	0	0	0	0	0	0	-37.7515	0
22120.8	0.92297	0.14085	0.93868	0.1851		4.87806	0.55328	0.44262	0.36246	0.10874	0.0512	0.08704	0.048	0.0816		4.84738	0.04973	0.00772	4.84738	0.05181	0.01319		0	3	0.04504	0	3.31034	0.00726	0	3.36842	0.0391	0	3.36842	0.02712	0	3.80952	0.01115		-37.5894	0	0	0	0	0	0	0	0	-37.6885	0
22121.1	0.93286	0.14394	0.95742	0.1883		4.90874	0.59841	0.47873	0.48738	0.14621	0.04747	0.0807	0.04584	0.07792		4.87806	0.048	0.00716	4.87806	0.0512	0.01109		0	3.01875	0.04374	0	3.33103	0.00725	0	3.38947	0.03796	0	3.38947	0.02602	0	3.83333	0.0105		-37.5294	0	0	0	0	0	0	0	0	-37.6265	0
22121.4	0.9444	0.14812	0.98064	0.19267		4.93942	0.63704	0.50963	0.59636	0.17891	0.04102	0.06973	0.04332	0.07365		4.90874	0.04584	0.00667	4.90874	0.04747	0.00881		0	3.0375	0.04253	0	3.35172	0.00727	0	3.41053	0.03686	0	3.41053	0.02494	0	3.85714	0.00988		-37.4704	0	0	0	0	0	0	0	0	-37.5645	0
22121.8	0.95499	0.15198	1.00212	0.19874		4.9701	0.66773	0.53418	0.67779	0.20334	0.0325	0.05525	0.04055	0.06894		4.93942	0.04332	0.00628	4.93942	0.04102	0.00694		0	3.05625	0.04138	0	3.37241	0.00734	0	3.43158	0.0358	0	3.43158	0.02387	0	3.88095	0.00928		-37.4104	0	0	0	0	0	0	0	0	-37.5025	0
22122.1	0.96404	0.15573	1.0212	0.20697		5.00078	0.68947	0.55158	0.72549	0.21765	0.02287	0.03888	0.03762	0.06396		4.9701	0.04055	0.00601	4.9701	0.0325	0.00635		0	3.075	0.04029	0	3.3931	0.00743	0	3.45263	0.03478	0	3.45263	0.02283	0	3.90476	0.00871		-37.3504	0	0	0	0	0	0	0	0	-37.4405	0
22122.4	0.97305	0.16012	1.03346	0.21592		5.03146	0.70168	0.56134	0.73755	0.22126	0.01412	0.024	0.03462	0.05885		5.00078	0.03762	0.00586	5.00078	0.02287	0.00723		0	3.09375	0.03926	0	3.41379	0.00755	0	3.47368	0.03379	0	3.47368	0.02181	0	3.92857	0.00817		-37.2914	0	0	0	0	0	0	0	0	-37.3775	0
22122.8	0.98115	0.16406	1.04474	0.22422		5.06214	0.70427	0.56342	0.71589	0.21477	0.01184	0.02013	0.03162	0.05376		5.03146	0.03462	0.00579	5.03146	0.01412	0.00879		0	3.1125	0.03827	0	3.43448	0.00769	0	3.49474	0.03283	0	3.49474	0.02082	0	3.95238	0.00765		-37.2314	0	0	0	0	0	0	0	0	-37.3155	0
22123.1	0.98757	0.16781	1.05553	0.23299		5.09282	0.69758	0.55806	0.6659	0.19977	0.01827	0.03106	0.0287	0.04878		5.06214	0.03162	0.00577	5.06214	0.01184	0.01025		0	3.13125	0.03732	0	3.45517	0.00784	0	3.51579	0.0319	0	3.51579	0.01986	0	3.97619	0.00716		-37.1714	0	0	0	0	0	0	0	0	-37.2535	0
22123.3	0.99262	0.17076	1.06369	0.23976		5.1235	0.68229	0.54583	0.59585	0.17876	0.02668	0.04536	0.0259	0.04403		5.09282	0.0287	0.00575	5.09282	0.01827	0.01121		0	3.15	0.03641	0	3.47586	0.008	0	3.53684	0.03101	0	3.53684	0.01892	0	4	0.00669		-37.1124	0	0	0	0	0	0	0	0	-37.1915	0
22123.6	0.99747	0.17434	1.07321	0.24773		5.15418	0.65938	0.5275	0.51626	0.15488	0.03425	0.05822	0.02326	0.03955		5.1235	0.0259	0.00571	5.1235	0.02668	0.0115		0	3.16875	0.03553	0	3.49655	0.00815	0	3.55789	0.03014	0	3.55789	0.01801	0	4.02381	0.00625		-37.0524	0	0	0	0	0	0	0	0	-37.1285	0
22123.9	1.0015	0.17822	1.08324	0.25658		5.18486	0.62998	0.50398	0.4388	0.13164	0.0402	0.06834	0.02081	0.03538		5.15418	0.02326	0.00562	5.15418	0.03425	0.01108		0	3.1875	0.03468	0	3.51724	0.00831	0	3.57895	0.0293	0	3.57895	0.01713	0	4.04762	0.00583		-36.9924	0	0	0	0	0	0	0	0	-37.0665	0
22124.1	1.00452	0.18185	1.09276	0.26879		5.21553	0.59531	0.47625	0.37426	0.11228	0.0443	0.07531	0.01854	0.03152		5.18486	0.02081	0.00545	5.18486	0.0402	0.01001		0	3.20625	0.03387	0	3.53793	0.00845	0	3.6	0.02848	0	3.6	0.01628	0	4.07143	0.00543		-36.9334	0	0	0	0	0	0	0	0	-37.0045	0
22124.4	1.00622	0.18498	1.09889	0.27793		5.24621	0.55655	0.44524	0.32897	0.09869	0.04668	0.07936	0.01645	0.02796		5.21553	0.01854	0.00521	5.21553	0.0443	0.00843		0	3.225	0.03308	0	3.55862	0.00858	0	3.62105	0.02768	0	3.62105	0.01547	0	4.09524	0.00506		-36.8734	0	0	0	0	0	0	0	0	-36.9425	0
22124.6	1.0071	0.18958	1.10563	0.29018		5.27689	0.51479	0.41183	0.30088	0.09026	0.04773	0.08114	0.0145	0.02465		5.24621	0.01645	0.00489	5.24621	0.04668	0.00658		0	3.24375	0.03231	0	3.57931	0.0087	0	3.6421	0.02691	0	3.6421	0.01468	0	4.11905	0.00471		-36.8134	0	0	0	0	0	0	0	0	-36.8805	0
22124.8	1.00703	0.19281	1.10999	0.29809		5.30757	0.47097	0.37678	0.28044	0.08413	0.04807	0.08172	0.01267	0.02154		5.27689	0.0145	0.00451	5.27689	0.04773	0.00489		0	3.2625	0.03158	0	3.6	0.0088	0	3.66316	0.02615	0	3.66316	0.01393	0	4.14286	0.00438		-36.7544	0	0	0	0	0	0	0	0	-36.8175	0
22125	1.00599	0.19671	1.11504	0.30823		5.33825	0.42586	0.34069	0.25689	0.07707	0.04844	0.08235	0.01093	0.01858		5.30757	0.01267	0.00406	5.30757	0.04807	0.00407		0	3.28125	0.03087	0	3.62069	0.00888	0	3.68421	0.0254	0	3.68421	0.01321	0	4.16667	0.00408		-36.6944	0	0	0	0	0	0	0	0	-36.7555	0
22125.3	1.00388	0.20211	1.12143	0.32326		5.36893	0.38011	0.30409	0.22361	0.06708	0.04949	0.08413	0.00925	0.01573		5.33825	0.01093	0.00358	5.33825	0.04844	0.00462		0	3.3	0.03018	0	3.64138	0.00894	0	3.70526	0.02468	0	3.70526	0.01251	0	4.19048	0.0038		-36.6344	0	0	0	0	0	0	0	0	-36.6935	0
22125.5	1.00108	0.20798	1.12614	0.33596		5.39961	0.33431	0.26745	0.18041	0.05412	0.05158	0.08769	0.00763	0.01296		5.36893	0.00925	0.00307	5.36893	0.04949	0.00588		0	3.31875	0.02953	0	3.66207	0.00897	0	3.72632	0.02397	0	3.72632	0.01186	0	4.21429	0.00355		-36.5754	0	0	0	0	0	0	0	0	-36.6315	0
22125.7	0.99714	0.21448	1.13075	0.34945		5.43029	0.28904	0.23123	0.13601	0.0408	0.05464	0.09289	0.00605	0.01028		5.39961	0.00763	0.00256	5.39961	0.05158	0.00711		0	3.3375	0.02889	0	3.68276	0.00899	0	3.74737	0.02327	0	3.74737	0.01123	0	4.2381	0.00332		-36.5154	0	0	0	0	0	0	0	0	-36.5685	0
22126	0.99291	0.22081	1.13507	0.36209		5.46097	0.24495	0.19596	0.1154	0.03462	0.05823	0.09899	0.00453	0.0077		5.43029	0.00605	0.00207	5.43029	0.05464	0.00797		0	3.35625	0.02828	0	3.70345	0.00898	0	3.76842	0.02258	0	3.76842	0.01063	0	4.2619	0.00311		-36.4554	0	0	0	0	0	0	0	0	-36.5065	0
22126.2	0.98781	0.22791	1.1394	0.37494		5.49165	0.20288	0.1623	0.14362	0.04309	0.0618	0.10506	0.00311	0.00528		5.46097	0.00453	0.00164	5.46097	0.05823	0.00831		0	3.375	0.0277	0	3.72414	0.00895	0	3.78947	0.02191	0	3.78947	0.01007	0	4.28571	0.00293		-36.3964	0	0	0	0	0	0	0	0	-36.4445	0
22126.4	0.98314	0.23494	1.1432	0.38625		5.52233	0.16394	0.13115	0.20159	0.06048	0.0648	0.11016	0.00189	0.00322		5.49165	0.00311	0.00131	5.49165	0.0618	0.00809		0	3.39375	0.02714	0	3.74483	0.00889	0	3.81053	0.02125	0	3.81053	0.00953	0	4.30952	0.00277		-36.3364	0	0	0	0	0	0	0	0	-36.3825	0
22126.6	0.97755	0.24447	1.14655	0.39995		5.55301	0.12963	0.1037	0.26441	0.07932	0.0668	0.11356	0.00124	0.00211		5.52233	0.00189	0.00114	5.52233	0.0648	0.00735		0	3.4125	0.0266	0	3.76552	0.00881	0	3.83158	0.02059	0	3.83158	0.00903	0	4.33333	0.00263		-36.2764	0	0	0	0	0	0	0	0	-36.3205	0
22126.9	0.97133	0.25497	1.14933	0.41452		5.58369	0.10201	0.08161	0.31996	0.09599	0.06756	0.11485	0.0016	0.00272		5.55301	0.00124	0.00114	5.55301	0.0668	0.00617		0	3.43125	0.02608	0	3.78621	0.00872	0	3.85263	0.01996	0	3.85263	0.00856	0	4.35714	0.00251		-36.2174	0	0	0	0	0	0	0	0	-36.2575	0
22127.1	0.96546	0.26501	1.15164	0.42659		5.61437	0.08347	0.06678	0.36213	0.10864	0.06698	0.11387	0.00233	0.00397		5.58369	0.0016	0.00127	5.58369	0.06756	0.00472		0	3.45	0.02558	0	3.8069	0.0086	0	3.87368	0.01933	0	3.87368	0.00812	0	4.38095	0.00241		-36.1574	0	0	0	0	0	0	0	0	-36.1955	0
22127.4	0.95901	0.28023	1.15488	0.44872		5.64505	0.07528	0.06022	0.38779	0.11634	0.06512	0.1107	0.003	0.0051		5.61437	0.00233	0.00144	5.61437	0.06698	0.00325		0	3.46875	0.02511	0	3.82759	0.00846	0	3.89474	0.01871	0	3.89474	0.0077	0	4.40476	0.00233		-36.0974	0	0	0	0	0	0	0	0	-36.1335	0
22127.7	0.95275	0.29739	1.15764	0.47294		5.67573	0.07524	0.06019	0.39598	0.11879	0.06217	0.10569	0.00347	0.00591		5.64505	0.003	0.00161	5.64505	0.06512	0.00233		0	3.4875	0.02465	0	3.84828	0.0083	0	3.91579	0.01811	0	3.91579	0.00732	0	4.42857	0.00227		-36.0384	0	0	0	0	0	0	0	0	-36.0715	0
22127.9	0.94729	0.3117	1.15894	0.49368		5.70641	0.07868	0.06294	0.3874	0.11622	0.0584	0.09928	0.00373	0.00635		5.67573	0.00347	0.00174	5.67573	0.06217	0.00268		0	3.50625	0.02421	0	3.86897	0.00813	0	3.93684	0.01752	0	3.93684	0.00696	0	4.45238	0.00222		-35.9784	0	0	0	0	0	0	0	0	-36.0095	0
22128.2	0.9426	0.32873	1.16031	0.51566		5.73709	0.08167	0.06534	0.3641	0.10923	0.05417	0.09209	0.00379	0.00644		5.70641	0.00373	0.00183	5.70641	0.0584	0.00375		0	3.525	0.02378	0	3.88965	0.00794	0	3.9579	0.01694	0	3.9579	0.00663	0	4.47619	0.00219		-35.9184	0	0	0	0	0	0	0	0	-35.9465	0
22128.5	0.93748	0.35285	1.16219	0.5448		5.76777	0.08211	0.06569	0.3291	0.09873	0.04986	0.08476	0.00372	0.00632		5.73709	0.00379	0.00187	5.73709	0.05417	0.0048		0	3.54375	0.02338	0	3.91035	0.00773	0	3.97895	0.01638	0	3.97895	0.00632	0	4.5	0.00216		-35.8594	0	0	0	0	0	0	0	0	-35.8845	0
22128.9	0.93249	0.37773	1.16341	0.5726		5.79845	0.07932	0.06346	0.28599	0.0858	0.04584	0.07793	0.00368	0.00626		5.76777	0.00372	0.00185	5.76777	0.04986	0.00555		0	3.5625	0.02298	0	3.93103	0.00752	0	4	0.01583	0	4	0.00604	0	4.52381	0.00214		-35.7994	0	0	0	0	0	0	0	0	-35.8225	0
22129.3	0.92806	0.40925	1.16428	0.60487		5.82913	0.07355	0.05884	0.23856	0.07157	0.04245	0.07217	0.00395	0.00671		5.79845	0.00368	0.00179	5.79845	0.04584	0.00589		0	3.58125	0.0226	0	3.95172	0.00729	0	4.02105	0.0153	0	4.02105	0.00578	0	4.54762	0.00213		-35.7394	0	0	0	0	0	0	0	0	-35.7605	0
22129.7	0.9245	0.44227	1.16518	0.64216		5.85981	0.06567	0.05254	0.19066	0.0572	0.03995	0.06792	0.00475	0.00807		5.82913	0.00395	0.00169	5.82913	0.04245	0.0058		0	3.6	0.02223	0	3.97241	0.00705	0	4.04211	0.01479	0	4.04211	0.00555	0	4.57143	0.00213		-35.6804	0	0	0	0	0	0	0	0	-35.6975	0
22130.1	0.92104	0.47733	1.16754	0.68178		5.89049	0.05705	0.04564	0.14617	0.04385	0.03848	0.06542	0.00611	0.01038		5.85981	0.00475	0.00154	5.85981	0.03995	0.00529		0	3.61875	0.02187	0	3.9931	0.0068	0	4.06316	0.01429	0	4.06316	0.00533	0	4.59524	0.00212		-35.6204	0	0	0	0	0	0	0	0	-35.6355	0
22130.5	0.91882	0.50402	1.17003	0.71764		5.92117	0.04937	0.0395	0.1095	0.03285	0.03807	0.06472	0.00793	0.01348		5.89049	0.00611	0.00137	5.89049	0.03848	0.00444		0	3.6375	0.02152	0	4.01379	0.00655	0	4.08421	0.01381	0	4.08421	0.00514	0	4.61905	0.00212		-35.5604	0	0	0	0	0	0	0	0	-35.5735	0
22131	0.91642	0.54372	1.17284	0.76004		5.95185	0.0442	0.03536	0.08632	0.0259	0.03862	0.06565	0.0101	0.01718		5.92117	0.00793	0.00118	5.92117	0.03807	0.00332		0	3.65625	0.02118	0	4.03448	0.00629	0	4.10526	0.01334	0	4.10526	0.00496	0	4.64286	0.00212		-35.5014	0	0	0	0	0	0	0	0	-35.5115	0
22131.4	0.91454	0.57989	1.17498	0.80124		5.98253	0.04203	0.03362	0.08109	0.02433	0.03996	0.06793	0.01252	0.02129		5.95185	0.0101	0.000966814	5.95185	0.03862	0.00208		0	3.675	0.02084	0	4.05517	0.00602	0	4.12632	0.01289	0	4.12632	0.0048	0	4.66667	0.00212		-35.4414	0	0	0	0	0	0	0	0	-35.4495	0
22131.9	0.91339	0.61545	1.17717	0.8426		6.0132	0.04174	0.03339	0.09013	0.02704	0.04194	0.0713	0.0151	0.02567		5.98253	0.01252	0.000752638	5.98253	0.03996	0.000992301		0	3.69375	0.02051	0	4.07586	0.00575	0	4.14737	0.01246	0	4.14737	0.00465	0	4.69048	0.00212		-35.3814	0	0	0	0	0	0	0	0	-35.3865	0
22132.4	0.91246	0.65295	1.17946	0.88707		6.04388	0.04133	0.03306	0.10489	0.03147	0.04436	0.07541	0.01776	0.03019		6.0132	0.0151	0.000541792	6.0132	0.04194	0.00117		0	3.7125	0.02019	0	4.09655	0.00548	0	4.16842	0.01205	0	4.16842	0.00452	0	4.71429	0.00212		-35.3224	0	0	0	0	0	0	0	0	-35.3245	0
22132.9	0.91204	0.68916	1.18151	0.92464		6.07456	0.03911	0.03129	0.11981	0.03594	0.04706	0.08	0.02042	0.03472		6.04388	0.01776	0.000343873	6.04388	0.04436	0.00216		0	3.73125	0.01987	0	4.11724	0.00521	0	4.18947	0.01166	0	4.18947	0.0044	0	4.7381	0.00211		-35.2624	0	0	0	0	0	0	0	0	-35.2625	0
22133.3	0.912	0.71865	1.18279	0.95125		6.10524	0.03434	0.02747	0.13272	0.03982	0.04984	0.08473	0.02302	0.03913		6.07456	0.02042	0.000174908	6.07456	0.04706	0.00305		0	3.75	0.01955	0	4.13793	0.00494	0	4.21053	0.01129	0	4.21053	0.00429	0	4.7619	0.00211		-35.2034	0	0	0	0	0	0	0	0	-35.2005	0
22133.6	0.91214	0.746	1.18289	0.97602		6.13592	0.02774	0.02219	0.14322	0.04297	0.05252	0.08928	0.02548	0.04332		6.10524	0.02302	0.000107176	6.10524	0.04984	0.00368		0	3.76875	0.01923	0	4.15862	0.00467	0	4.23158	0.01094	0	4.23158	0.00418	0	4.78571	0.0021		-35.1434	0	0	0	0	0	0	0	0	-35.1385	0
22134	0.91264	0.77678	1.18301	1.00183		6.1666	0.02352	0.01882	0.15196	0.04559	0.05488	0.0933	0.02775	0.04717		6.13592	0.02548	0.000192256	6.13592	0.05252	0.004		0	3.7875	0.01892	0	4.17931	0.0044	0	4.25263	0.0106	0	4.25263	0.00409	0	4.80952	0.00208		-35.0834	0	0	0	0	0	0	0	0	-35.0755	0
22134.4	0.91336	0.80529	1.18185	1.02432		6.19728	0.02954	0.02363	0.16025	0.04808	0.05671	0.09641	0.02976	0.05059		6.1666	0.02775	0.00028758	6.1666	0.05488	0.004		0	3.80625	0.0186	0	4.2	0.00414	0	4.27368	0.01028	0	4.27368	0.004	0	4.83333	0.00207		-35.0244	0	0	0	0	0	0	0	0	-35.0135	0
22134.8	0.91428	0.83532	1.17884	1.04855		6.22796	0.04565	0.03652	0.16975	0.05092	0.05777	0.09821	0.03146	0.05349		6.19728	0.02976	0.000358135	6.19728	0.05671	0.00369		0	3.825	0.01829	0	4.22069	0.00389	0	4.29474	0.00998	0	4.29474	0.00391	0	4.85714	0.00205		-34.9644	0	0	0	0	0	0	0	0	-34.9515	0
22135.1	0.91533	0.86073	1.17637	1.0622		6.25864	0.06686	0.05349	0.18198	0.05459	0.05787	0.09838	0.03283	0.05581		6.22796	0.03146	0.000400476	6.22796	0.05777	0.00312		0	3.84375	0.01797	0	4.24138	0.00363	0	4.31579	0.00969	0	4.31579	0.00383	0	4.88095	0.00203		-34.9044	0	0	0	0	0	0	0	0	-34.8895	0
22135.4	0.91642	0.88639	1.17423	1.0703		6.28932	0.09034	0.07227	0.19784	0.05935	0.05682	0.09659	0.03382	0.0575		6.25864	0.03283	0.000418268	6.25864	0.05787	0.00236		0	3.8625	0.01766	0	4.26207	0.00339	0	4.33684	0.00942	0	4.33684	0.00375	0	4.90476	0.002		-34.8454	0	0	0	0	0	0	0	0	-34.8265	0
22135.7	0.91762	0.91065	1.17297	1.07807		6.32	0.11447	0.09158	0.21731	0.06519	0.05452	0.09268	0.03443	0.05853		6.28932	0.03382	0.000421104	6.28932	0.05682	0.00146		0	3.88125	0.01734	0	4.28276	0.00315	0	4.3579	0.00917	0	4.3579	0.00368	0	4.92857	0.00198		-34.7854	0	0	0	0	0	0	0	0	-34.7645	0
22135.9	0.9186	0.92975	1.17201	1.08398		6.35068	0.13801	0.11041	0.23961	0.07188	0.05099	0.08668	0.03465	0.05891		6.32	0.03443	0.000425522	6.32	0.05452	0.000527099		0	3.9	0.01703	0	4.30345	0.00293	0	4.37895	0.00893	0	4.37895	0.0036	0	4.95238	0.00195		-34.7254	0	0	0	0	0	0	0	0	-34.7025	0
22136.2	0.91988	0.95519	1.17087	1.08997		6.38136	0.16003	0.12802	0.26354	0.07906	0.04647	0.079	0.03449	0.05864		6.35068	0.03465	0.000452965	6.35068	0.05099	0.000387843		0	3.91875	0.01671	0	4.32414	0.00271	0	4.4	0.0087	0	4.4	0.00353	0	4.97619	0.00192		-34.6664	0	0	0	0	0	0	0	0	-34.6405	0
22136.4	0.92115	0.97745	1.16985	1.09468		6.41204	0.17985	0.14388	0.28792	0.08638	0.0416	0.07072	0.03399	0.05778		6.38136	0.03449	0.000520006	6.38136	0.04647	0.00119		0	3.9375	0.01639	0	4.34483	0.0025	0	4.42105	0.00848	0	4.42105	0.00345	0	5	0.00188		-34.6064	0	0	0	0	0	0	0	0	-34.5785	0
22136.7	0.92255	1.00424	1.16768	1.10048		6.44272	0.19708	0.15766	0.31188	0.09356	0.03767	0.06404	0.03317	0.05639		6.41204	0.03399	0.000628576	6.41204	0.0416	0.00183		0	3.95625	0.01607	0	4.36552	0.0023	0	4.4421	0.00828	0	4.4421	0.00338	0	5.02381	0.00185		-34.5464	0	0	0	0	0	0	0	0	-34.5155	0
22137	0.92399	1.02318	1.16584	1.10519		6.4734	0.21161	0.16929	0.33493	0.10048	0.03673	0.06244	0.03211	0.05458		6.44272	0.03317	0.000768967	6.44272	0.03767	0.00227		0	3.975	0.01575	0	4.38621	0.00212	0	4.46316	0.00808	0	4.46316	0.0033	0	5.04762	0.00181		-34.4874	0	0	0	0	0	0	0	0	-34.4535	0
22137.2	0.92561	1.04831	1.16367	1.1104		6.50408	0.22363	0.1789	0.35702	0.10711	0.04057	0.06897	0.03087	0.05248		6.4734	0.03211	0.000928248	6.4734	0.03673	0.00249		0	3.99375	0.01542	0	4.4069	0.00195	0	4.48421	0.00789	0	4.48421	0.00323	0	5.07143	0.00177		-34.4274	0	0	0	0	0	0	0	0	-34.3915	0
22137.5	0.927	1.06593	1.16204	1.11374		6.53476	0.23349	0.18679	0.37838	0.11351	0.04914	0.08354	0.02955	0.05024		6.50408	0.03087	0.00109	6.50408	0.04057	0.00249		0	4.0125	0.0151	0	4.42759	0.00179	0	4.50526	0.00771	0	4.50526	0.00315	0	5.09524	0.00173		-34.3674	0	0	0	0	0	0	0	0	-34.3295	0
22137.7	0.92866	1.08688	1.15965	1.11774		6.56544	0.24168	0.19334	0.39933	0.1198	0.06097	0.10365	0.02825	0.04803		6.53476	0.02955	0.00126	6.53476	0.04914	0.00228		0	4.03125	0.01477	0	4.44828	0.00165	0	4.52632	0.00754	0	4.52632	0.00308	0	5.11905	0.00168		-34.3084	0	0	0	0	0	0	0	0	-34.2665	0
22138	0.9306	1.10681	1.15668	1.12198		6.59612	0.24863	0.1989	0.42006	0.12602	0.07451	0.12667	0.02708	0.04603		6.56544	0.02825	0.00141	6.56544	0.06097	0.0019		0	4.05	0.01445	0	4.46897	0.00152	0	4.54737	0.00737	0	4.54737	0.003	0	5.14286	0.00164		-34.2484	0	0	0	0	0	0	0	0	-34.2045	0
22138.2	0.93261	1.12309	1.15386	1.12599		6.6268	0.25463	0.2037	0.44044	0.13213	0.08856	0.15055	0.02613	0.04442		6.59612	0.02708	0.00154	6.59612	0.07451	0.0014		0	4.06875	0.01412	0	4.48966	0.00141	0	4.56842	0.00721	0	4.56842	0.00292	0	5.16667	0.00159		-34.1884	0	0	0	0	0	0	0	0	-34.1425	0
22138.5	0.93507	1.13829	1.1509	1.12686		6.65748	0.25971	0.20777	0.45996	0.13799	0.10216	0.17367	0.02549	0.04334		6.6268	0.02613	0.00164	6.6268	0.08856	0.000842607		0	4.0875	0.01379	0	4.51035	0.00132	0	4.58947	0.00705	0	4.58947	0.00284	0	5.19048	0.00155		-34.1294	0	0	0	0	0	0	0	0	-34.0805	0
22138.8	0.93781	1.15203	1.14703	1.12698		6.68816	0.26363	0.2109	0.47768	0.1433	0.11453	0.1947	0.02521	0.04286		6.65748	0.02549	0.00171	6.65748	0.10216	0.00039402		0	4.10625	0.01347	0	4.53103	0.00125	0	4.61053	0.00689	0	4.61053	0.00276	0	5.21429	0.0015		-34.0694	0	0	0	0	0	0	0	0	-34.0185	0
22139	0.94057	1.16211	1.14208	1.12708		6.71884	0.26591	0.21273	0.49244	0.14773	0.12499	0.21248	0.02528	0.04297		6.68816	0.02521	0.00175	6.68816	0.11453	0.000558677		0	4.125	0.01314	0	4.55172	0.00119	0	4.63158	0.00674	0	4.63158	0.00268	0	5.2381	0.00146		-34.0094	0	0	0	0	0	0	0	0	-33.9555	0
22139.2	0.94319	1.16925	1.13771	1.12717		6.74952	0.26594	0.21275	0.50294	0.15088	0.133	0.2261	0.02565	0.04361		6.71884	0.02528	0.00175	6.71884	0.12499	0.000987249		0	4.14375	0.01281	0	4.57241	0.00115	0	4.65263	0.00659	0	4.65263	0.0026	0	5.2619	0.00141		-33.9504	0	0	0	0	0	0	0	0	-33.8935	0
22139.5	0.94658	1.17708	1.13247	1.1276		6.7802	0.26308	0.21046	0.50799	0.1524	0.13814	0.23484	0.02624	0.04461		6.74952	0.02565	0.00172	6.74952	0.133	0.00134		0	4.1625	0.01249	0	4.5931	0.00112	0	4.67368	0.00644	0	4.67368	0.00252	0	5.28571	0.00136		-33.8904	0	0	0	0	0	0	0	0	-33.8315	0
22139.7	0.95058	1.18269	1.12696	1.12877		6.81087	0.25681	0.20545	0.50661	0.15198	0.14011	0.23819	0.02695	0.04581		6.7802	0.02624	0.00166	6.7802	0.13814	0.00157		0	4.18125	0.01217	0	4.61379	0.00111	0	4.69474	0.00629	0	4.69474	0.00244	0	5.30952	0.00132		-33.8304	0	0	0	0	0	0	0	0	-33.7695	0
22140	0.95499	1.18751	1.12033	1.13007		6.84155	0.2468	0.19744	0.49819	0.14946	0.13877	0.23591	0.02766	0.04702		6.81087	0.02695	0.00157	6.81087	0.14011	0.00165		0	4.2	0.01185	0	4.63448	0.00111	0	4.71579	0.00614	0	4.71579	0.00236	0	5.33333	0.00127		-33.7714	0	0	0	0	0	0	0	0	-33.7075	0
22140.3	0.9593	1.19044	1.1145	1.13118		6.87223	0.23297	0.18638	0.48252	0.14476	0.13413	0.22802	0.02829	0.0481		6.84155	0.02766	0.00147	6.84155	0.13877	0.00159		0	4.21875	0.01153	0	4.65517	0.00111	0	4.73684	0.00599	0	4.73684	0.00227	0	5.35714	0.00123		-33.7114	0	0	0	0	0	0	0	0	-33.6445	0
22140.6	0.96438	1.19285	1.10739	1.13193		6.90291	0.21553	0.17242	0.45984	0.13795	0.1263	0.21471	0.02876	0.0489		6.87223	0.02829	0.00138	6.87223	0.13413	0.0014		0	4.2375	0.01121	0	4.67586	0.00113	0	4.7579	0.00584	0	4.7579	0.00219	0	5.38095	0.00118		-33.6514	0	0	0	0	0	0	0	0	-33.5825	0
22140.8	0.9688	1.19394	1.10221	1.13132		6.93359	0.19496	0.15597	0.43081	0.12924	0.11557	0.19647	0.02902	0.04933		6.90291	0.02876	0.00131	6.90291	0.1263	0.00112		0	4.25625	0.0109	0	4.69655	0.00114	0	4.77895	0.00569	0	4.77895	0.00211	0	5.40476	0.00114		-33.5924	0	0	0	0	0	0	0	0	-33.5205	0
22141.1	0.97445	1.19482	1.09432	1.13049		6.96427	0.17198	0.13758	0.39645	0.11894	0.10233	0.17396	0.02901	0.04931		6.93359	0.02902	0.00127	6.93359	0.11557	0.000797575		0	4.275	0.01059	0	4.71724	0.00116	0	4.8	0.00554	0	4.8	0.00203	0	5.42857	0.0011		-33.5324	0	0	0	0	0	0	0	0	-33.4585	0
22141.4	0.98053	1.19506	1.08673	1.12973		6.99495	0.14751	0.11801	0.35805	0.10742	0.08707	0.14802	0.02871	0.04881		6.96427	0.02901	0.00129	6.96427	0.10233	0.000553034		0	4.29375	0.01028	0	4.73793	0.00118	0	4.82105	0.00538	0	4.82105	0.00195	0	5.45238	0.00106		-33.4724	0	0	0	0	0	0	0	0	-33.3955	0
22141.7	0.98641	1.19494	1.07838	1.12901		7.02563	0.12257	0.09806	0.31707	0.09512	0.07041	0.1197	0.02813	0.04782		6.99495	0.02871	0.00136	6.99495	0.08707	0.000561391		0	4.3125	0.00998	0	4.75862	0.0012	0	4.84211	0.00523	0	4.84211	0.00187	0	5.47619	0.00102		-33.4134	0	0	0	0	0	0	0	0	-33.3335	0
22142	0.99325	1.19451	1.06967	1.12857		7.05631	0.09823	0.07858	0.27501	0.0825	0.05321	0.09046	0.02726	0.04635		7.02563	0.02813	0.00147	7.02563	0.07041	0.000776491		0	4.33125	0.00968	0	4.77931	0.00121	0	4.86316	0.00508	0	4.86316	0.00179	0	5.5	0.00097941		-33.3534	0	0	0	0	0	0	0	0	-33.2715	0
22142.3	1.00028	1.19364	1.06095	1.12814		7.08699	0.07553	0.06042	0.23331	0.06999	0.03701	0.06292	0.02614	0.04443		7.05631	0.02726	0.00161	7.05631	0.05321	0.00101		0	4.35	0.00939	0	4.8	0.00123	0	4.88421	0.00493	0	4.88421	0.00171	0	5.52381	0.000944588		-33.2934	0	0	0	0	0	0	0	0	-33.2095	0
22142.6	1.00548	1.19285	1.05454	1.12782		7.11767	0.05541	0.04433	0.19324	0.05797	0.02577	0.04381	0.02477	0.04212		7.08699	0.02614	0.00174	7.08699	0.03701	0.00118		0	4.36875	0.0091	0	4.82069	0.00124	0	4.90526	0.00477	0	4.90526	0.00163	0	5.54762	0.000911998		-33.2344	0	0	0	0	0	0	0	0	-33.1475	0
22142.9	1.01277	1.19152	1.04468	1.13176		7.14835	0.03868	0.03094	0.15582	0.04675	0.02712	0.0461	0.02322	0.03947		7.11767	0.02477	0.00187	7.11767	0.02577	0.00125		0	4.3875	0.00882	0	4.84138	0.00126	0	4.92632	0.00462	0	4.92632	0.00156	0	5.57143	0.000881792		-33.1744	0	0	0	0	0	0	0	0	-33.0845	0
22143.2	1.01987	1.19023	1.03552	1.13752		7.17903	0.02602	0.02082	0.12191	0.03657	0.03923	0.06669	0.02151	0.03657		7.14835	0.02322	0.00198	7.14835	0.02712	0.00121		0	4.40625	0.00854	0	4.86207	0.00126	0	4.94737	0.00446	0	4.94737	0.00148	0	5.59524	0.000854097		-33.1144	0	0	0	0	0	0	0	0	-33.0225	0
22143.6	1.02725	1.18851	1.02336	1.1441		7.20971	0.01804	0.01443	0.09236	0.02771	0.05455	0.09273	0.01971	0.03351		7.17903	0.02151	0.00205	7.17903	0.03923	0.00107		0	4.425	0.00827	0	4.88276	0.00127	0	4.96842	0.00431	0	4.96842	0.00141	0	5.61905	0.000829016		-33.0554	0	0	0	0	0	0	0	0	-32.9605	0
22143.9	1.03498	1.18676	1.01122	1.14779		7.24039	0.01495	0.01196	0.0685	0.02055	0.07006	0.1191	0.01788	0.03039		7.20971	0.01971	0.00209	7.20971	0.05455	0.00085315		0	4.44375	0.008	0	4.90345	0.00127	0	4.98947	0.00415	0	4.98947	0.00134	0	5.64286	0.000806622		-32.9954	0	0	0	0	0	0	0	0	-32.8985	0
22145	1.0582	1.18101	0.98349	1.14181		7.27107	0.01578	0.01262	0.05309	0.01593	0.08474	0.14406	0.01607	0.02733		7.24039	0.01788	0.00208	7.24039	0.07006	0.000573599		0	4.4625	0.00774	0	4.92414	0.00128	0	5.01053	0.004	0	5.01053	0.00127	0	5.66667	0.000786952		-32.9354	0	0	0	0	0	0	0	0	-32.8365	0
22145.9	1.08015	1.17598	0.96509	1.15137		7.30175	0.01912	0.0153	0.04974	0.01492	0.09811	0.16679	0.01438	0.02445		7.27107	0.01607	0.00204	7.27107	0.08474	0.000281464		0	4.48125	0.00749	0	4.94483	0.00128	0	5.03158	0.00385	0	5.03158	0.0012	0	5.69048	0.000770008		-32.8764	0	0	0	0	0	0	0	0	-32.7735	0
22146.7	1.09905	1.172	0.95161	1.15652		7.33243	0.02433	0.01946	0.05756	0.01727	0.10991	0.18685	0.0129	0.02192		7.30175	0.01438	0.00196	7.30175	0.09811	0.000206675		0	4.5	0.00724	0	4.96552	0.00127	0	5.05263	0.0037	0	5.05263	0.00114	0	5.71429	0.00075575		-32.8164	0	0	0	0	0	0	0	0	-32.7115	0
22147.5	1.11377	1.16879	0.93868	1.15962		7.36311	0.03097	0.02478	0.07104	0.02131	0.11999	0.20398	0.01173	0.01993		7.33243	0.0129	0.00185	7.33243	0.10991	0.000456422		0	4.51875	0.007	0	4.98621	0.00127	0	5.07368	0.00354	0	5.07368	0.00107	0	5.7381	0.000744098		-32.7564	0	0	0	0	0	0	0	0	-32.6495	0
22148.3	1.12327	1.1672	0.92662	1.16106		7.39379	0.03838	0.0307	0.08614	0.02584	0.12831	0.21813	0.01099	0.01868		7.36311	0.01173	0.00171	7.36311	0.11999	0.000706303		0	4.5375	0.00676	0	5.0069	0.00126	0	5.09474	0.00339	0	5.09474	0.00101	0	5.7619	0.000734937		-32.6974	0	0	0	0	0	0	0	0	-32.5875	0
22149	1.12548	1.16796	0.92094	1.1592		7.42447	0.04572	0.03658	0.10099	0.0303	0.13487	0.22928	0.01079	0.01834		7.39379	0.01099	0.00156	7.39379	0.12831	0.000895365		0	4.55625	0.00653	0	5.02759	0.00126	0	5.11579	0.00325	0	5.11579	0.000954037	0	5.78571	0.000728114		-32.6374	0	0	0	0	0	0	0	0	-32.5245	0
22149.9	1.12065	1.1719	0.91494	1.15721		7.45515	0.05215	0.04172	0.11477	0.03443	0.13976	0.23759	0.01115	0.01896		7.42447	0.01079	0.00141	7.42447	0.13487	0.001		0	4.575	0.00631	0	5.04828	0.00125	0	5.13684	0.0031	0	5.13684	0.000897786	0	5.80952	0.00072345		-32.5774	0	0	0	0	0	0	0	0	-32.4625	0
22150.9	1.10899	1.17891	0.9101	1.14769		7.48583	0.05695	0.04556	0.12716	0.03815	0.14313	0.24332	0.01204	0.02046		7.45515	0.01115	0.00126	7.45515	0.13976	0.00103		0	4.59375	0.00609	0	5.06897	0.00124	0	5.15789	0.00295	0	5.15789	0.000843945	0	5.83333	0.000720742		-32.5184	0	0	0	0	0	0	0	0	-32.4005	0
22152.2	1.09218	1.18568	0.90807	1.12655		7.51651	0.0596	0.04768	0.13809	0.04143	0.14514	0.24674	0.01334	0.02268		7.48583	0.01204	0.00115	7.48583	0.14313	0.00095882		0	4.6125	0.00588	0	5.08965	0.00123	0	5.17895	0.00281	0	5.17895	0.000792566	0	5.85714	0.000719773		-32.4584	0	0	0	0	0	0	0	0	-32.3385	0
22153.7	1.0714	1.18012	0.90809	1.08853		7.54719	0.05985	0.04788	0.14763	0.04429	0.14601	0.24822	0.01497	0.02546		7.51651	0.01334	0.00108	7.51651	0.14514	0.000814861		0	4.63125	0.00568	0	5.11034	0.00122	0	5.2	0.00267	0	5.2	0.000743691	0	5.88095	0.000720315		-32.3994	0	0	0	0	0	0	0	0	-32.2765	0
22155.1	1.04881	1.15589	0.90765	1.04923		7.57787	0.05779	0.04623	0.15586	0.04676	0.14593	0.24808	0.01684	0.02863		7.54719	0.01497	0.00106	7.54719	0.14601	0.000610732		0	4.65	0.00548	0	5.13103	0.00122	0	5.22105	0.00253	0	5.22105	0.000697358	0	5.90476	0.000722142		-32.3394	0	0	0	0	0	0	0	0	-32.2135	0
22156.5	1.02603	1.12175	0.90797	1.01192		7.60854	0.05393	0.04314	0.16276	0.04883	0.14505	0.24659	0.01888	0.0321		7.57787	0.01684	0.00109	7.57787	0.14593	0.000377526		0	4.66875	0.00529	0	5.15172	0.00121	0	5.2421	0.0024	0	5.2421	0.000653599	0	5.92857	0.000725029		-32.2794	0	0	0	0	0	0	0	0	-32.1515	0
22157.7	1.00356	1.08123	0.91123	0.98134		7.63922	0.04935	0.03948	0.16815	0.05044	0.14347	0.2439	0.02104	0.03576		7.60854	0.01888	0.00115	7.60854	0.14505	0.000212942		0	4.6875	0.00511	0	5.17241	0.0012	0	5.26316	0.00227	0	5.26316	0.00061244	0	5.95238	0.000728762		-32.2204	0	0	0	0	0	0	0	0	-32.0895	0
22158.6	0.98521	1.04658	0.91514	0.9665		7.6699	0.04575	0.0366	0.17168	0.0515	0.14119	0.24002	0.02326	0.03954		7.63922	0.02104	0.00122	7.63922	0.14347	0.000329919		0	4.70625	0.00493	0	5.1931	0.00119	0	5.28421	0.00214	0	5.28421	0.000573903	0	5.97619	0.000733138		-32.1604	0	0	0	0	0	0	0	0	-32.0275	0
22159.4	0.97015	1.01015	0.91887	0.95091		7.70058	0.04513	0.0361	0.17291	0.05187	0.13816	0.23487	0.02551	0.04337		7.6699	0.02326	0.00128	7.6699	0.14119	0.000555648		0	4.725	0.00476	0	5.21379	0.00119	0	5.30526	0.00201	0	5.30526	0.000538002	0	6	0.00073797		-32.1004	0	0	0	0	0	0	0	0	-31.9645	0
22160.2	0.95861	0.97586	0.92046	0.93469		7.73126	0.04856	0.03885	0.17136	0.05141	0.13425	0.22823	0.02776	0.04719		7.70058	0.02551	0.00133	7.70058	0.13816	0.000761004		0	4.74375	0.00459	0	5.23448	0.00119	0	5.32632	0.00189	0	5.32632	0.00050475	0.05	0	0.00563		-32.0414	0	0	0	0	0	0	0	0	-31.9025	0
22161.1	0.95088	0.9463	0.92211	0.92489		7.76194	0.05533	0.04426	0.1667	0.05001	0.12932	0.21984	0.02995	0.05092		7.73126	0.02776	0.00136	7.73126	0.13425	0.000913613		0	4.7625	0.00443	0	5.25517	0.00118	0	5.34737	0.00177	0	5.34737	0.000474151	0.05	0.02381	0.01234		-31.9814	0	0	0	0	0	0	0	0	-31.8405	0
22161.9	0.94639	0.92574	0.92409	0.91734		7.79262	0.06363	0.0509	0.15881	0.04764	0.12327	0.20956	0.03205	0.05449		7.76194	0.02995	0.00136	7.76194	0.12932	0.000998777		0	4.78125	0.00427	0	5.27586	0.00118	0	5.36842	0.00165	0	5.36842	0.000446204	0.05	0.04762	0.01767		-31.9214	0	0	0	0	0	0	0	0	-31.7785	0
22162.8	0.94473	0.91244	0.92623	0.90712		7.8233	0.07172	0.05738	0.14795	0.04439	0.11601	0.19722	0.03403	0.05785		7.79262	0.03205	0.00132	7.79262	0.12327	0.00101		0	4.8	0.00412	0	5.29655	0.00118	0	5.38947	0.00154	0	5.38947	0.000420901	0.05	0.07143	0.02183		-31.8624	0	0	0	0	0	0	0	0	-31.7165	0
22163.7	0.94532	0.90452	0.92965	0.89782		7.85398	0.07827	0.06262	0.13477	0.04043	0.10758	0.18289	0.03585	0.06094		7.8233	0.03403	0.00126	7.8233	0.11601	0.0009482		0	4.81875	0.00398	0	5.31724	0.00118	0	5.41053	0.00143	0	5.41053	0.000398222	0.05	0.09524	0.02503		-31.8024	0	0	0	0	0	0	0	0	-31.6535	0
22164.8	0.94766	0.89976	0.93299	0.89391		7.88466	0.08235	0.06588	0.12042	0.03613	0.09808	0.16674	0.03747	0.0637		7.85398	0.03585	0.00118	7.85398	0.10758	0.000820036		0	4.8375	0.00384	0	5.33793	0.00118	0	5.43158	0.00133	0	5.43158	0.000378138	0.05	0.11905	0.02709		-31.7424	0	0	0	0	0	0	0	0	-31.5915	0
22165.9	0.95089	0.89761	0.93049	0.89413		7.91534	0.08338	0.0667	0.1065	0.03195	0.08771	0.14911	0.03888	0.0661		7.88466	0.03747	0.00106	7.88466	0.09808	0.000639713		0	4.85625	0.00371	0	5.35862	0.00119	0	5.45263	0.00123	0	5.45263	0.000360602	0.05	0.14286	0.02788		-31.6834	0	0	0	0	0	0	0	0	-31.5295	0
22167	0.95441	0.89637	0.93087	0.89496		7.94602	0.08106	0.06485	0.09492	0.02848	0.07676	0.13049	0.04005	0.06808		7.91534	0.03888	0.000936201	7.91534	0.08771	0.000432994		0	4.875	0.00358	0	5.37931	0.00119	0	5.47368	0.00113	0	5.47368	0.000345555	0.05	0.16667	0.02744		-31.6234	0	0	0	0	0	0	0	0	-31.4675	0
22168	0.95795	0.89573	0.93391	0.89175		7.9767	0.07538	0.0603	0.08737	0.02621	0.06554	0.11142	0.04096	0.06964		7.94602	0.04005	0.000794918	7.94602	0.07676	0.000269039		0	4.89375	0.00345	0	5.4	0.00119	0	5.49474	0.00104	0	5.49474	0.000332914	0.05	0.19048	0.02622		-31.5634	0	0	0	0	0	0	0	0	-31.4055	0
22168.9	0.96129	0.89531	0.93725	0.89134		8.00738	0.06654	0.05323	0.08443	0.02533	0.0544	0.09248	0.04162	0.07075		7.9767	0.04096	0.000647642	7.9767	0.06554	0.000313989		0	4.9125	0.00333	0	5.42069	0.0012	0	5.51579	0.000952965	0	5.51579	0.00032258	0.05	0.21429	0.02504		-31.5044	0	0	0	0	0	0	0	0	-31.3425	0
22169.6	0.96398	0.89467	0.9404	0.89309		8.03806	0.05503	0.04402	0.08494	0.02548	0.04365	0.0742	0.04201	0.07142		8.00738	0.04162	0.000502548	8.00738	0.0544	0.000511615		0	4.93125	0.00322	0	5.44138	0.0012	0	5.53684	0.000868516	0	5.53684	0.000314433	0.05	0.2381	0.02494		-31.4444	0	0	0	0	0	0	0	0	-31.2805	0
22170.4	0.96612	0.89373	0.94341	0.89563		8.06874	0.0416	0.03328	0.08668	0.026	0.03356	0.05705	0.04215	0.07165		8.03806	0.04201	0.000371271	8.03806	0.04365	0.00072167		0	4.95	0.00311	0	5.46207	0.00121	0	5.5579	0.000788054	0	5.5579	0.000308337	0.05	0.26191	0.02655		-31.3844	0	0	0	0	0	0	0	0	-31.2185	0
22171.1	0.96759	0.89205	0.94608	0.89964		8.09942	0.02766	0.02213	0.08748	0.02624	0.02432	0.04134	0.04203	0.07146		8.06874	0.04215	0.00027397	8.06874	0.03356	0.000899936		0	4.96875	0.003	0	5.48276	0.00122	0	5.57895	0.000711568	0	5.57895	0.000304141	0.05	0.28571	0.02948		-31.3254	0	0	0	0	0	0	0	0	-31.1565	0
22171.9	0.96857	0.88955	0.9489	0.90362		8.1301	0.01734	0.01387	0.08583	0.02575	0.01616	0.02747	0.0417	0.07088		8.09942	0.04203	0.000240822	8.09942	0.02432	0.00103		0	4.9875	0.0029	0	5.50345	0.00122	0	5.6	0.000639038	0	5.6	0.000301687	0.05	0.30952	0.03273		-31.2654	0	0	0	0	0	0	0	0	-31.0935	0
22172.9	0.96914	0.88605	0.95171	0.90528		8.16078	0.02043	0.01634	0.08115	0.02434	0.00968	0.01646	0.04115	0.06996		8.1301	0.0417	0.000275723	8.1301	0.01616	0.00109		0	5.00625	0.0028	0	5.52414	0.00123	0	5.62105	0.000570437	0	5.62105	0.000300811	0.05	0.33333	0.03521		-31.2054	0	0	0	0	0	0	0	0	-31.0315	0
22174.1	0.96952	0.88344	0.95492	0.9071		8.19146	0.03311	0.02649	0.07375	0.02212	0.00758	0.01289	0.04043	0.06873		8.16078	0.04115	0.000340651	8.16078	0.00968	0.0011		0	5.025	0.00271	0	5.54483	0.00124	0	5.6421	0.000505735	0	5.6421	0.000301352	0.05	0.35714	0.03616		-31.1464	0	0	0	0	0	0	0	0	-30.9695	0
22175.5	0.97018	0.88331	0.95986	0.90991		8.22214	0.04725	0.0378	0.06505	0.01952	0.01142	0.01941	0.03955	0.06724		8.19146	0.04043	0.000405602	8.19146	0.00758	0.00103		0	5.04375	0.00262	0	5.56552	0.00124	0	5.66316	0.000444898	0	5.66316	0.000303155	0.05	0.38095	0.03524		-31.0864	0	0	0	0	0	0	0	0	-30.9075	0
22177	0.97112	0.88689	0.96861	0.91714		8.25282	0.06047	0.04838	0.05792	0.01738	0.01726	0.02934	0.03856	0.06555		8.22214	0.03955	0.000457488	8.22214	0.01142	0.000914126		0	5.0625	0.00253	0	5.58621	0.00125	0	5.68421	0.000387892	0	5.68421	0.000306072	0.05	0.40476	0.03263		-31.0264	0	0	0	0	0	0	0	0	-30.8455	0
22178.4	0.97285	0.89225	0.97876	0.91769		8.2835	0.07193	0.05754	0.05634	0.0169	0.02339	0.03976	0.03748	0.06371		8.25282	0.03856	0.000491027	8.25282	0.01726	0.000745579		0	5.08125	0.00245	0	5.6069	0.00125	0	5.70526	0.000334691	0	5.70526	0.000309968	0.05	0.42857	0.02931		-30.9674	0	0	0	0	0	0	0	0	-30.7825	0
22179.6	0.97545	0.89793	0.98849	0.91969		8.31418	0.08123	0.06498	0.06274	0.01882	0.02932	0.04984	0.03634	0.06177		8.2835	0.03748	0.000504407	8.2835	0.02339	0.000546181		0	5.1	0.00237	0	5.62759	0.00125	0	5.72632	0.000285282	0	5.72632	0.000314717	0.05	0.45238	0.02736		-30.9074	0	0	0	0	0	0	0	0	-30.7205	0
22180.6	0.97927	0.90307	0.99513	0.92255		8.34486	0.08822	0.07058	0.0754	0.02262	0.03478	0.05913	0.03516	0.05978		8.31418	0.03634	0.000497799	8.31418	0.02932	0.000348336		0	5.11875	0.00229	0	5.64828	0.00126	0	5.74737	0.000239682	0	5.74737	0.000320209	0.05	0.47619	0.02946		-30.8474	0	0	0	0	0	0	0	0	-30.6585	0
22181.5	0.98432	0.90758	1.00084	0.92614		8.37554	0.09293	0.07434	0.0908	0.02724	0.03954	0.06722	0.03398	0.05776		8.34486	0.03516	0.000472869	8.34486	0.03478	0.000246285		0	5.1375	0.00222	0	5.66897	0.00126	0	5.76842	0.000197968	0	5.76842	0.000326342	0.05	0.5	0.03648		-30.7884	0	0	0	0	0	0	0	0	-30.5965	0
22182.3	0.99055	0.91148	1.0052	0.92986		8.40621	0.09558	0.07646	0.10604	0.03181	0.04344	0.07385	0.03281	0.05577		8.37554	0.03398	0.000432741	8.37554	0.03954	0.000347703		0	5.15625	0.00215	0	5.68966	0.00126	0	5.78947	0.000160323	0	5.78947	0.000333025	0.05	0.52381	0.04703		-30.7284	0	0	0	0	0	0	0	0	-30.5335	0
22183.1	0.99769	0.91433	1.00874	0.93317		8.43689	0.09648	0.07718	0.11915	0.03574	0.04644	0.07895	0.03165	0.05381		8.40621	0.03281	0.000382371	8.40621	0.04344	0.000524789		0	5.175	0.00208	0	5.71035	0.00126	0	5.81053	0.000127148	0	5.81053	0.000340176	0.05	0.54762	0.05954		-30.6684	0	0	0	0	0	0	0	0	-30.4715	0
22183.9	1.00585	0.91627	1.01245	0.93616		8.46757	0.09605	0.07684	0.12885	0.03866	0.04863	0.08267	0.03053	0.0519		8.43689	0.03165	0.000329525	8.43689	0.04644	0.000688511		0	5.19375	0.00201	0	5.73103	0.00126	0	5.83158	9.92692e-05	0	5.83158	0.000347722	0.05	0.57143	0.07309		-30.6094	0	0	0	0	0	0	0	0	-30.4095	0
22184.8	1.01494	0.91788	1.01699	0.93977		8.49825	0.09472	0.07578	0.13434	0.0403	0.05028	0.08548	0.02944	0.05005		8.46757	0.03053	0.000286401	8.46757	0.04863	0.000810561		0	5.2125	0.00195	0	5.75172	0.00126	0	5.85263	7.82713e-05	0	5.85263	0.000355594	0.05	0.59524	0.08729		-30.5494	0	0	0	0	0	0	0	0	-30.3475	0
22185.8	1.02393	0.9196	1.02188	0.94532		8.52893	0.09288	0.0743	0.13526	0.04058	0.0518	0.08806	0.02837	0.04823		8.49825	0.02944	0.000269293	8.49825	0.05028	0.000878		0	5.23125	0.00189	0	5.77241	0.00125	0	5.87368	6.65057e-05	0	5.87368	0.00036373	0.05	0.61905	0.10212		-30.4894	0	0	0	0	0	0	0	0	-30.2855	0
22186.7	1.03265	0.92161	1.02712	0.95007		8.55961	0.09082	0.07266	0.13165	0.0395	0.05365	0.0912	0.02732	0.04644		8.52893	0.02837	0.000289167	8.52893	0.0518	0.000884811		0	5.25	0.00183	0	5.7931	0.00125	0	5.89474	6.52677e-05	0	5.89474	0.000372071	0.05	0.64286	0.11774		-30.4304	0	0	0	0	0	0	0	0	-30.2225	0
22187.8	1.04078	0.92444	1.03279	0.95126		8.59029	0.08867	0.07094	0.12393	0.03718	0.05623	0.09559	0.02627	0.04466		8.55961	0.02732	0.000340569	8.55961	0.05365	0.000830281		0	5.26875	0.00178	0	5.81379	0.00124	0	5.91579	7.22648e-05	0	5.91579	0.000380564	0.05	0.66667	0.13431		-30.3704	0	0	0	0	0	0	0	0	-30.1605	0
22188.9	1.04774	0.92781	1.03787	0.95473		8.62097	0.08637	0.0691	0.11294	0.03388	0.05969	0.10147	0.02521	0.04285		8.59029	0.02627	0.000409114	8.59029	0.05623	0.000718541		0	5.2875	0.00173	0	5.83448	0.00124	0	5.93684	8.34213e-05	0	5.93684	0.000389156	0.05	0.69048	0.15192		-30.3104	0	0	0	0	0	0	0	0	-30.0985	0
22189.9	1.0533	0.93161	1.04258	0.96214		8.65165	0.08373	0.06698	0.09992	0.02998	0.0639	0.10863	0.02411	0.04099		8.62097	0.02521	0.000482658	8.62097	0.05969	0.000558309		0	5.30625	0.00168	0	5.85517	0.00123	0	5.95789	9.58018e-05	0	5.95789	0.000397798	0.05	0.71429	0.1705		-30.2514	0	0	0	0	0	0	0	0	-30.0365	0
22190.9	1.05679	0.93567	1.04536	0.9676		8.68233	0.08045	0.06436	0.08656	0.02597	0.06849	0.11643	0.02297	0.03904		8.65165	0.02411	0.000553205	8.65165	0.0639	0.000363284		0	5.325	0.00163	0	5.87586	0.00122	0	5.97895	0.000107883	0	5.97895	0.000406444	0.05	0.73809	0.18985		-30.1914	0	0	0	0	0	0	0	0	-29.9745	0
22191.6	1.05839	0.94009	1.04737	0.97106		8.71301	0.07619	0.06095	0.07503	0.02251	0.07303	0.12415	0.02176	0.03699		8.68233	0.02297	0.000615565	8.68233	0.06849	0.000160974		0	5.34375	0.00158	0	5.89655	0.00121	0	6	0.000118948	0	6	0.000415047	0.05	0.76191	0.20969		-30.1314	0	0	0	0	0	0	0	0	-29.9115	0
22192.4	1.05779	0.94525	1.0495	0.97453		8.74369	0.07065	0.05652	0.06764	0.02029	0.07713	0.13112	0.02048	0.03482		8.71301	0.02176	0.000666291	8.71301	0.07303	0.000145062		0	5.3625	0.00154	0	5.91724	0.0012	0.05	0	0.00894	0.05	0	0.0094	0.05	0.78571	0.22983		-30.0724	0	0	0	0	0	0	0	0	-29.8495	0
22193.1	1.05537	0.9511	1.05206	0.97809		8.77437	0.06363	0.0509	0.0657	0.01971	0.08057	0.13697	0.01912	0.03251		8.74369	0.02048	0.000703149	8.74369	0.07713	0.000340541		0	5.38125	0.0015	0	5.93793	0.00119	0.05	0.02105	0.01834	0.05	0.02105	0.01919	0.05	0.80952	0.25019		-30.0124	0	0	0	0	0	0	0	0	-29.7875	0
22193.9	1.05136	0.95841	1.05482	0.98198		8.80505	0.05502	0.04402	0.06838	0.02051	0.08338	0.14175	0.01768	0.03005		8.77437	0.01912	0.000724873	8.77437	0.08057	0.000530118		0	5.4	0.00146	0	5.95862	0.00117	0.05	0.0421	0.02589	0.05	0.0421	0.02673	0.05	0.83333	0.27094		-29.9524	0	0	0	0	0	0	0	0	-29.7255	0
22194.8	1.04619	0.96656	1.05643	0.98713		8.83573	0.04484	0.03587	0.07327	0.02198	0.08586	0.14596	0.01616	0.02747		8.80505	0.01768	0.00073104	8.80505	0.08338	0.0006834		0	5.41875	0.00142	0	5.97931	0.00116	0.05	0.06316	0.03145	0.05	0.06316	0.03218	0.05	0.85714	0.2925		-29.8934	0	0	0	0	0	0	0	0	-29.6625	0
22195.9	1.04006	0.97662	1.05464	0.99634		8.86641	0.03321	0.02657	0.078	0.0234	0.08853	0.1505	0.01458	0.02479		8.83573	0.01616	0.000722014	8.83573	0.08586	0.00078715		0	5.4375	0.00138	0	6	0.00115	0.05	0.08421	0.03557	0.05	0.08421	0.03677	0.05	0.88095	0.31548		-29.8334	0	0	0	0	0	0	0	0	-29.6005	0
22197.2	1.03358	0.98748	1.05321	1.00394		8.89709	0.0204	0.01632	0.08103	0.02431	0.09206	0.1565	0.01299	0.02209		8.86641	0.01458	0.000698893	8.86641	0.08853	0.000833549		0	5.45625	0.00135	0.05	0	0.00382	0.05	0.10526	0.03828	0.05	0.10526	0.04121	0.05	0.90476	0.34058		-29.7734	0	0	0	0	0	0	0	0	-29.5385	0
22198.8	1.02643	0.99915	1.0527	1.00882		8.92777	0.00674	0.00539	0.08168	0.0245	0.097	0.1649	0.01145	0.01947		8.89709	0.01299	0.000663472	8.89709	0.09206	0.000819532		0	5.475	0.00131	0.05	0.02069	0.00784	0.05	0.12632	0.03957	0.05	0.12632	0.04582	0.05	0.92857	0.36843		-29.7144	0	0	0	0	0	0	0	0	-29.4765	0
22200.3	1.01976	1.00973	1.04987	1.02005		8.95845	0.00749	0.00599	0.07995	0.02398	0.10362	0.17615	0.01007	0.01712		8.92777	0.01145	0.000618216	8.92777	0.097	0.000746755		0	5.49375	0.00128	0.05	0.04138	0.01128	0.05	0.14737	0.03961	0.05	0.14737	0.05045	0.05	0.95238	0.39946		-29.6544	0	0	0	0	0	0	0	0	-29.4145	0
22201.5	1.01337	1.01917	1.04762	1.02593		8.98913	0.02163	0.0173	0.07639	0.02292	0.11175	0.18998	0.00904	0.01537		8.95845	0.01007	0.000566216	8.95845	0.10362	0.000621382		0	5.5125	0.00125	0.05	0.06207	0.01403	0.05	0.16842	0.03889	0.05	0.16842	0.05463	0.05	0.97619	0.4338		-29.5954	0	0	0	0	0	0	0	0	-29.3515	0
22202.6	1.0076	1.02806	1.04675	1.02811		9.01981	0.03535	0.02828	0.072	0.0216	0.12088	0.2055	0.00858	0.01459		8.98913	0.00904	0.000511163	8.98913	0.11175	0.000453564		0	5.53125	0.00122	0.05	0.08276	0.0162	0.05	0.18947	0.03817	0.05	0.18947	0.05775	0.05	1	0.47123		-29.5354	0	0	0	0	0	0	0	0	-29.2895	0
22203.5	1.00271	1.03632	1.04593	1.03064		9.05049	0.04819	0.03855	0.06803	0.02041	0.13025	0.22143	0.00888	0.0151		9.01981	0.00858	0.000457264	9.01981	0.12088	0.000256647		0	5.55	0.00119	0.05	0.10345	0.01768	0.05	0.21053	0.03828	0.05	0.21053	0.05934	0.05	1.02381	0.51124		-29.4754	0	0	0	0	0	0	0	0	-29.2275	0
22204.3	0.99875	1.04431	1.04195	1.03337		9.08117	0.05973	0.04778	0.06569	0.01971	0.13906	0.2364	0.00993	0.01688		9.05049	0.00888	0.000409021	9.05049	0.13025	4.66093e-05		0	5.56875	0.00117	0.05	0.12414	0.01835	0.05	0.23158	0.03973	0.05	0.23158	0.0592	0.05	1.04762	0.55308		-29.4164	0	0	0	0	0	0	0	0	-29.1655	0
22206	0.99389	1.05897	1.03379	1.03568		9.11185	0.06962	0.0557	0.0656	0.01968	0.14658	0.24919	0.01157	0.01967		9.08117	0.00993	0.000370643	9.08117	0.13906	0.000162499		0	5.5875	0.00114	0.05	0.14483	0.01825	0.05	0.25263	0.04225	0.05	0.25263	0.05759	0.05	1.07143	0.59587		-29.3564	0	0	0	0	0	0	0	0	-29.1035	0
22207.7	0.99263	1.06701	1.02599	1.03561		9.14253	0.07759	0.06207	0.06752	0.02026	0.15228	0.25888	0.01361	0.02313		9.11185	0.01157	0.000344927	9.11185	0.14658	0.000351949		0	5.60625	0.00112	0.05	0.16552	0.01765	0.05	0.27368	0.04504	0.05	0.27368	0.0552	0.05	1.09524	0.63867		-29.2964	0	0	0	0	0	0	0	0	-29.0405	0
22209.6	0.99338	1.0698	1.02322	1.04227		9.17321	0.08346	0.06677	0.07054	0.02116	0.15584	0.26493	0.01588	0.027		9.14253	0.01361	0.000331956	9.14253	0.15228	0.000508727		0	5.625	0.00109	0.05	0.18621	0.01701	0.05	0.29474	0.04708	0.05	0.29474	0.05312	0.05	1.11905	0.68051		-29.2374	0	0	0	0	0	0	0	0	-28.9785	0
22211.8	0.99387	1.07005	1.01874	1.0352		9.20388	0.08715	0.06972	0.07355	0.02207	0.15722	0.26727	0.0183	0.0311		9.17321	0.01588	0.000328734	9.17321	0.15584	0.000621294		0	5.64375	0.00107	0.05	0.2069	0.01687	0.05	0.31579	0.04757	0.05	0.31579	0.0524	0.05	1.14286	0.72049		-29.1774	0	0	0	0	0	0	0	0	-28.9165	0
22213.7	0.99285	1.06874	1.01382	1.03918		9.23456	0.08866	0.07093	0.07563	0.02269	0.15663	0.26627	0.02077	0.03531		9.20388	0.0183	0.000330356	9.20388	0.15722	0.000681847		0	5.6625	0.00105	0.05	0.22759	0.01752	0.05	0.33684	0.04607	0.05	0.33684	0.05351	0.05	1.16667	0.75776		-29.1174	0	0	0	0	0	0	0	0	-28.8545	0
22215.2	0.9903	1.06601	1.01054	1.03552		9.26524	0.08809	0.07047	0.07622	0.02287	0.15456	0.26275	0.02325	0.03952		9.23456	0.02077	0.000331797	9.23456	0.15663	0.000686876		0	5.68125	0.00103	0.05	0.24828	0.01875	0.05	0.3579	0.04258	0.05	0.3579	0.05601	0.05	1.19048	0.79153		-29.0584	0	0	0	0	0	0	0	0	-28.7915	0
22216.8	0.98773	1.06112	1.00447	1.02919		9.29592	0.08563	0.0685	0.07512	0.02254	0.15165	0.25781	0.02569	0.04368		9.26524	0.02325	0.00032909	9.26524	0.15456	0.000637442		0	5.7	0.00101	0.05	0.26897	0.01998	0.05	0.37895	0.03766	0.05	0.37895	0.0588	0.05	1.21429	0.82111		-28.9984	0	0	0	0	0	0	0	0	-28.7295	0
22219.1	0.98661	1.05216	0.99795	1.02508		9.3266	0.0815	0.0652	0.07241	0.02172	0.14863	0.25267	0.02807	0.04772		9.29592	0.02569	0.000319716	9.29592	0.15165	0.000539199		0	5.71875	0.000990597	0.05	0.28966	0.0206	0.05	0.4	0.03244	0.05	0.4	0.06071	0.05	1.23809	0.8459		-28.9384	0	0	0	0	0	0	0	0	-28.6675	0
22222	0.98783	1.04123	0.99339	1.01965		9.35728	0.07597	0.06078	0.06843	0.02053	0.14615	0.24846	0.03035	0.0516		9.3266	0.02807	0.000302586	9.3266	0.14863	0.000402434		0	5.7375	0.000972707	0.05	0.31034	0.02016	0.05	0.42105	0.02858	0.05	0.42105	0.06091	0.05	1.26191	0.86538		-28.8794	0	0	0	0	0	0	0	0	-28.6055	0
22224.6	0.99128	1.03317	0.98886	1.01125		9.38796	0.06933	0.05546	0.06367	0.0191	0.14459	0.2458	0.03253	0.05529		9.35728	0.03035	0.000277959	9.35728	0.14615	0.000244087		0	5.75625	0.000955523	0.05	0.33103	0.01844	0.05	0.44211	0.02751	0.05	0.44211	0.05904	0.05	1.28571	0.87915		-28.8194	0	0	0	0	0	0	0	0	-28.5435	0
22226.4	0.99692	1.02658	0.98556	1.00504		9.41864	0.06185	0.04948	0.05882	0.01765	0.14395	0.24471	0.03457	0.05877		9.38796	0.03253	0.000247476	9.38796	0.14459	0.000115798		0	5.775	0.000938996	0.05	0.35172	0.01546	0.05	0.46316	0.02903	0.05	0.46316	0.05523	0.05	1.30952	0.88691		-28.7594	0	0	0	0	0	0	0	0	-28.4805	0
22228.1	1.00468	1.01941	0.98277	1.00398		9.44932	0.05381	0.04305	0.05464	0.01639	0.14389	0.24461	0.03648	0.06202		9.41864	0.03457	0.00021446	9.41864	0.14395	0.000185939		0	5.79375	0.000923081	0.05	0.37241	0.01166	0.05	0.48421	0.03144	0.05	0.48421	0.05003	0.05	1.33333	0.8885		-28.7004	0	0	0	0	0	0	0	0	-28.4185	0
22229.8	1.0141	1.01364	0.98103	0.99569		9.48	0.0455	0.0364	0.05192	0.01558	0.14377	0.24441	0.03826	0.06504		9.44932	0.03648	0.000184561	9.44932	0.14389	0.000335939		0	5.8125	0.000907731	0.05	0.3931	0.00835	0.05	0.50526	0.03317	0.05	0.50526	0.04427	0.05	1.35714	0.88389		-28.6404	0	0	0	0	0	0	0	0	-28.3565	0
22231.7	1.02392	1.00919	0.97933	0.98976		9.51068	0.03725	0.0298	0.05128	0.01538	0.14287	0.24288	0.0399	0.06783		9.48	0.03826	0.000166074	9.48	0.14377	0.000469933		0	5.83125	0.000892906	0.05	0.41379	0.00864	0.05	0.52632	0.03381	0.05	0.52632	0.03903	0.05	1.38095	0.87316		-28.5804	0	0	0	0	0	0	0	0	-28.2945	0
22233.9	1.03279	1.00582	0.97879	0.99155		9.54136	0.02962	0.0237	0.05285	0.01586	0.1406	0.23902	0.04142	0.07041		9.51068	0.0399	0.000166806	9.51068	0.14287	0.000568579		0	5.85	0.000878564	0.05	0.43448	0.01307	0.05	0.54737	0.03463	0.05	0.54737	0.03558	0.05	1.40476	0.85657		-28.5214	0	0	0	0	0	0	0	0	-28.2315	0
22235.9	1.03966	1.00223	0.97996	0.9797		9.57204	0.02366	0.01893	0.05623	0.01687	0.13657	0.23217	0.04282	0.0728		9.54136	0.04142	0.000186958	9.54136	0.1406	0.000623351		0	5.86875	0.000864666	0.05	0.45517	0.01902	0.05	0.56842	0.03845	0.05	0.56842	0.0355	0.05	1.42857	0.83447		-28.4614	0	0	0	0	0	0	0	0	-28.1695	0
22237.4	1.0435	0.99879	0.97796	0.9783		9.60272	0.02118	0.01694	0.06068	0.0182	0.13075	0.22228	0.04413	0.07503		9.57204	0.04282	0.000218934	9.57204	0.13657	0.000631249		0	5.8875	0.000851177	0.05	0.47586	0.02527	0.05	0.58947	0.04779	0.05	0.58947	0.04044	0.05	1.45238	0.80734		-28.4014	0	0	0	0	0	0	0	0	-28.1075	0
22238.9	1.04409	0.99416	0.97633	0.97745		9.6334	0.02338	0.0187	0.0654	0.01962	0.12351	0.20997	0.04537	0.07713		9.60272	0.04413	0.000254292	9.60272	0.13075	0.000594378		0	5.90625	0.000838061	0.05	0.49655	0.03151	0.05	0.61053	0.06264	0.05	0.61053	0.05137	0.05	1.47619	0.77576		-28.3424	0	0	0	0	0	0	0	0	-28.0455	0
22240.9	1.04136	0.98743	0.97486	0.97411		9.66408	0.02908	0.02326	0.0697	0.02091	0.11567	0.19664	0.04656	0.07915		9.6334	0.04537	0.000286899	9.6334	0.12351	0.00052033		0	5.925	0.000825286	0.05	0.51724	0.03778	0.05	0.63158	0.08126	0.05	0.63158	0.06831	0.05	1.5	0.74036		-28.2824	0	0	0	0	0	0	0	0	-27.9835	0
22243.8	1.03551	0.98038	0.97568	0.97947		9.69476	0.03634	0.02907	0.07308	0.02192	0.10845	0.18437	0.04772	0.08113		9.66408	0.04656	0.00031265	9.66408	0.11567	0.000423693		0	5.94375	0.000812821	0.05	0.53793	0.04434	0.05	0.65263	0.10166	0.05	0.65263	0.09076	0.05	1.52381	0.70183		-28.2224	0	0	0	0	0	0	0	0	-27.9205	0
22246.6	1.02703	0.9761	0.98211	0.97381		9.72544	0.04393	0.03514	0.0753	0.02259	0.10335	0.17569	0.04887	0.08308		9.69476	0.04772	0.000328786	9.69476	0.10845	0.000330852		0	5.9625	0.000800638	0.05	0.55862	0.05152	0.05	0.67368	0.12208	0.05	0.67368	0.11791	0.05	1.54762	0.6609		-28.1634	0	0	0	0	0	0	0	0	-27.8585	0
22248.5	1.01635	0.97336	0.98407	0.97141		9.75612	0.0511	0.04088	0.07637	0.02291	0.10168	0.17286	0.05004	0.08506		9.72544	0.04887	0.000333503	9.72544	0.10335	0.000286335		0	5.98125	0.00078871	0.05	0.57931	0.05966	0.05	0.69474	0.14111	0.05	0.69474	0.14866	0.05	1.57143	0.61826		-28.1034	0	0	0	0	0	0	0	0	-27.7965	0
22250.1	1.00489	0.97063	0.98755	0.97248		9.7868	0.05736	0.04589	0.07655	0.02296	0.10398	0.17677	0.05122	0.08708		9.75612	0.05004	0.000325779	9.75612	0.10168	0.00032183		0	6	0.000777012	0.05	0.6	0.06896	0.05	0.71579	0.15783	0.05	0.71579	0.18171	0.05	1.59524	0.57462		-28.0434	0	0	0	0	0	0	0	0	-27.7345	0
22251.8	0.99307	0.96831	0.99334	0.97565		9.81748	0.06233	0.04986	0.07632	0.0229	0.10968	0.18646	0.05243	0.08914		9.7868	0.05122	0.000305303	9.7868	0.10398	0.000405516		0.05	0	0.00803	0.05	0.62069	0.07952	0.05	0.73684	0.17199	0.05	0.73684	0.21562	0.05	1.61905	0.53061		-27.9844	0	0	0	0	0	0	0	0	-27.6725	0
22253.7	0.98196	0.96707	0.99251	0.97408		9.84816	0.06573	0.05258	0.07624	0.02287	0.11741	0.1996	0.05367	0.09124		9.81748	0.05243	0.000272473	9.81748	0.10968	0.000492466		0.05	0.01875	0.01552	0.05	0.64138	0.0913	0.05	0.75789	0.18422	0.05	0.75789	0.249	0.05	1.64286	0.48682		-27.9244	0	0	0	0	0	0	0	0	-27.6095	0
22255.8	0.97213	0.96663	0.99309	0.97298		9.87884	0.06735	0.05388	0.07677	0.02303	0.12558	0.21349	0.05493	0.09338		9.84816	0.05367	0.000228468	9.84816	0.11741	0.000557852		0.05	0.0375	0.02182	0.05	0.66207	0.1042	0.05	0.77895	0.19612	0.05	0.77895	0.28065	0.05	1.66667	0.44377		-27.8644	0	0	0	0	0	0	0	0	-27.5475	0
22257.9	0.96437	0.96664	1.00028	0.97472		9.90952	0.06705	0.05364	0.07809	0.02343	0.13276	0.22569	0.05619	0.09552		9.87884	0.05493	0.000175578	9.87884	0.12558	0.000590052		0.05	0.05625	0.02644	0.05	0.68276	0.11804	0.05	0.8	0.21017	0.05	0.8	0.30977	0.05	1.69048	0.40191		-27.8054	0	0	0	0	0	0	0	0	-27.4855	0
22259.5	0.95927	0.96683	0.99995	0.98061		9.9402	0.0648	0.05184	0.08001	0.024	0.13788	0.2344	0.05742	0.09761		9.90952	0.05619	0.000118784	9.90952	0.13276	0.000585149		0.05	0.075	0.03007	0.05	0.70345	0.13261	0.05	0.82105	0.22925	0.05	0.82105	0.3361	0.05	1.71429	0.36162		-27.7454	0	0	0	0	0	0	0	0	-27.4235	0
22261	0.95712	0.96721	0.99948	0.981		9.97088	0.06064	0.04851	0.08202	0.02461	0.14022	0.23837	0.0586	0.09963		9.9402	0.05742	7.50696e-05	9.9402	0.13788	0.000545143		0.05	0.09375	0.03295	0.05	0.72414	0.14766	0.05	0.8421	0.25579	0.05	0.8421	0.35997	0.05	1.73809	0.3232		-27.6854	0	0	0	0	0	0	0	0	-27.3605	0
22262.8	0.95861	0.96828	0.99839	0.9775												9.97088	0.0586	8.95848e-05	9.97088	0.14022	0.00047772		0.05	0.1125	0.03522	0.05	0.74483	0.16286	0.05	0.86316	0.29099	0.05	0.86316	0.38237	0.05	1.76191	0.28688		-27.6264	0	0	0	0	0	0	0	0	-27.2985	0
22265.4	0.96342	0.97019	1.00188	0.98031																			0.05	0.13125	0.03698	0.05	0.76552	0.17785	0.05	0.88421	0.33473	0.05	0.88421	0.40479	0.05	1.78571	0.25283		-27.5664	0	0	0	0	0	0	0	0	-27.2365	0
22268.3	0.97109	0.97301	1.00519	0.97885																			0.05	0.15	0.03835	0.05	0.78621	0.19223	0.05	0.90526	0.38589	0.05	0.90526	0.42894	0.05	1.80952	0.22119		-27.5064	0	0	0	0	0	0	0	0	-27.1745	0
22270.5	0.98013	0.97599	1.00557	0.98273																			0.05	0.16875	0.0394	0.05	0.8069	0.20564	0.05	0.92632	0.44291	0.05	0.92632	0.45647	0.05	1.83333	0.19203		-27.4474	0	0	0	0	0	0	0	0	-27.1125	0
22272.2	0.9894	0.97909	1.00561	0.98705																			0.05	0.1875	0.04019	0.05	0.82759	0.21778	0.05	0.94737	0.50418	0.05	0.94737	0.4885	0.05	1.85714	0.16542		-27.3874	0	0	0	0	0	0	0	0	-27.0495	0
22273.8	0.99787	0.98194	1.00562	0.99232																			0.05	0.20625	0.04074	0.05	0.84828	0.22847	0.05	0.96842	0.56828	0.05	0.96842	0.52544	0.05	1.88095	0.14139		-27.3274	0	0	0	0	0	0	0	0	-26.9875	0
22275.6	1.00514	0.98391	1.00655	0.99248																			0.05	0.225	0.04099	0.05	0.86897	0.23772	0.05	0.98947	0.63404	0.05	0.98947	0.56694	0.05	1.90476	0.11999		-27.2684	0	0	0	0	0	0	0	0	-26.9255	0
22277.7	1.01119	0.98512	1.00861	0.99068																			0.05	0.24375	0.04088	0.05	0.88965	0.24569	0.05	1.01053	0.70059	0.05	1.01053	0.61203	0.05	1.92857	0.10128		-27.2084	0	0	0	0	0	0	0	0	-26.8635	0
22279.8	1.01624	0.98592	1.00953	0.99657																			0.05	0.2625	0.04037	0.05	0.91034	0.25274	0.05	1.03158	0.76729	0.05	1.03158	0.65939	0.05	1.95238	0.08536		-27.1484	0	0	0	0	0	0	0	0	-26.8015	0
22281.6	1.02022	0.98627	1.00928	1.00074																			0.05	0.28125	0.03946	0.05	0.93103	0.25929	0.05	1.05263	0.83367	0.05	1.05263	0.70758	0.05	1.97619	0.07237		-27.0894	0	0	0	0	0	0	0	0	-26.7385	0
22283.1	1.02301	0.98627	1.00908	1.0013																			0.05	0.3	0.03822	0.05	0.95172	0.26576	0.05	1.07368	0.89933	0.05	1.07368	0.75525	0.05	2	0.06248		-27.0294	0	0	0	0	0	0	0	0	-26.6765	0
22284.7	1.02478	0.9857	1.00896	1.00192																			0.05	0.31875	0.03678	0.05	0.97241	0.27244	0.05	1.09474	0.96387	0.05	1.09474	0.80122	0.05	2.02381	0.05576		-26.9694	0	0	0	0	0	0	0	0	-26.6145	0
22287.2	1.02595	0.98469	1.0088	1.00349																			0.05	0.3375	0.03532	0.05	0.9931	0.2794	0.05	1.11579	1.02678	0.05	1.11579	0.84459	0.05	2.04762	0.0521		-26.9104	0	0	0	0	0	0	0	0	-26.5525	0
22290.1	1.0268	0.98531	1.00939	1.00613																			0.05	0.35625	0.03395	0.05	1.01379	0.28643	0.05	1.13684	1.0874	0.05	1.13684	0.88466	0.05	2.07143	0.05102		-26.8504	0	0	0	0	0	0	0	0	-26.4895	0
22292.6	1.02711	0.98861	1.00938	1.00979																			0.05	0.375	0.03272	0.05	1.03448	0.2931	0.05	1.15789	1.14492	0.05	1.15789	0.92096	0.05	2.09524	0.05184		-26.7914	0	0	0	0	0	0	0	0	-26.4275	0
22294.3	1.02717	0.99319	1.00908	1.01023																			0.05	0.39375	0.03154	0.05	1.05517	0.29883	0.05	1.17895	1.19838	0.05	1.17895	0.95316	0.05	2.11905	0.05383		-26.7314	0	0	0	0	0	0	0	0	-26.3655	0
22296	1.02722	1.00021	1.00881	1.008																			0.05	0.4125	0.03023	0.05	1.07586	0.30304	0.05	1.2	1.2467	0.05	1.2	0.98102	0.05	2.14286	0.0564		-26.6714	0	0	0	0	0	0	0	0	-26.3035	0
22297.7	1.02753	1.00717	1.00861	1.00575																			0.05	0.43125	0.02861	0.05	1.09655	0.30526	0.05	1.22105	1.28877	0.05	1.22105	1.00433	0.05	2.16667	0.05914		-26.6124	0	0	0	0	0	0	0	0	-26.2415	0
22299.6	1.02811	1.01345	1.00838	1.00696																			0.05	0.45	0.02655	0.05	1.11724	0.30529	0.05	1.24211	1.32349	0.05	1.24211	1.02291	0.05	2.19048	0.06183		-26.5524	0	0	0	0	0	0	0	0	-26.1785	0
22301.8	1.02874	1.01972	1.00622	1.00836																			0.05	0.46875	0.02403	0.05	1.13793	0.30331	0.05	1.26316	1.34988	0.05	1.26316	1.03656	0.05	2.21429	0.06431		-26.4924	0	0	0	0	0	0	0	0	-26.1165	0
22303.7	1.02873	1.0254	1.00422	1.00943																			0.05	0.4875	0.02121	0.05	1.15862	0.29995	0.05	1.28421	1.36712	0.05	1.28421	1.04507	0.05	2.23809	0.06653		-26.4334	0	0	0	0	0	0	0	0	-26.0545	0
22305.3	1.02767	1.03041	1.0031	1.01032																			0.05	0.50625	0.01842	0.05	1.17931	0.2963	0.05	1.30526	1.37461	0.05	1.30526	1.04825	0.05	2.26191	0.06846		-26.3734	0	0	0	0	0	0	0	0	-25.9925	0
22306.8	1.02493	1.03601	1.00221	1.00972																			0.05	0.525	0.01608	0.05	1.2	0.29391	0.05	1.32632	1.372	0.05	1.32632	1.04594	0.05	2.28571	0.0701		-26.3134	0	0	0	0	0	0	0	0	-25.9295	0
22308.9	1.02107	1.04071	1.00084	1.00596																			0.05	0.54375	0.01457	0.05	1.22069	0.2946	0.05	1.34737	1.35923	0.05	1.34737	1.03802	0.05	2.30952	0.07145		-26.2544	0	0	0	0	0	0	0	0	-25.8675	0
22311.8	1.01628	1.04133	0.99707	1.00289																			0.05	0.5625	0.01395	0.05	1.24138	0.30013	0.05	1.36842	1.33652	0.05	1.36842	1.0245	0.05	2.33333	0.07254		-26.1944	0	0	0	0	0	0	0	0	-25.8055	0
22314.4	1.01076	1.03779	0.99577	1.00276																			0.05	0.58125	0.01386	0.05	1.26207	0.31182	0.05	1.38947	1.30434	0.05	1.38947	1.00544	0.05	2.35714	0.07339		-26.1344	0	0	0	0	0	0	0	0	-25.7435	0
22316.3	1.00458	1.03327	0.99625	1.00181																			0.05	0.6	0.01376	0.05	1.28276	0.33016	0.05	1.41053	1.26342	0.05	1.41053	0.98106	0.05	2.38095	0.07402		-26.0754	0	0	0	0	0	0	0	0	-25.6815	0
22318	0.9977	1.02711	0.99667	1.00078																			0.05	0.61875	0.01324	0.05	1.30345	0.35479	0.05	1.43158	1.21468	0.05	1.43158	0.95167	0.05	2.40476	0.07445		-26.0154	0	0	0	0	0	0	0	0	-25.6185	0
22319.6	0.99044	1.02125	0.99708	0.99977																			0.05	0.6375	0.0122	0.05	1.32414	0.38469	0.05	1.45263	1.15919	0.05	1.45263	0.91769	0.05	2.42857	0.0747		-25.9554	0	0	0	0	0	0	0	0	-25.5565	0
22321.5	0.98297	1.01612	0.99755	0.99867																			0.05	0.65625	0.01086	0.05	1.34483	0.41848	0.05	1.47368	1.09814	0.05	1.47368	0.87966	0.05	2.45238	0.07479		-25.8964	0	0	0	0	0	0	0	0	-25.4945	0
22323.7	0.97571	1.0116	0.99568	0.99744																			0.05	0.675	0.0099	0.05	1.36552	0.45469	0.05	1.49474	1.03278	0.05	1.49474	0.83818	0.05	2.47619	0.07473		-25.8364	0	0	0	0	0	0	0	0	-25.4325	0
22325.8	0.96892	1.0068	0.99306	0.9943																			0.05	0.69375	0.01024	0.05	1.38621	0.49194	0.05	1.51579	0.96433	0.05	1.51579	0.79388	0.05	2.5	0.07453		-25.7764	0	0	0	0	0	0	0	0	-25.3705	0
22327.4	0.96318	1.00238	0.99221	0.99181																			0.05	0.7125	0.01225	0.05	1.4069	0.529	0.05	1.53684	0.89404	0.05	1.53684	0.74746	0.05	2.52381	0.0742		-25.7174	0	0	0	0	0	0	0	0	-25.3075	0
22328.8	0.95852	0.9974	0.99296	0.9911																			0.05	0.73125	0.01545	0.05	1.42759	0.56482	0.05	1.5579	0.82303	0.05	1.5579	0.69961	0.05	2.54762	0.07376		-25.6574	0	0	0	0	0	0	0	0	-25.2455	0
22330.7	0.95598	0.99025	0.99393	0.99292																			0.05	0.75	0.01925	0.05	1.44828	0.59852	0.05	1.57895	0.75235	0.05	1.57895	0.65099	0.05	2.57143	0.07321		-25.5974	0	0	0	0	0	0	0	0	-25.1835	0
22333.5	0.95521	0.98282	0.99208	0.99477																			0.05	0.76875	0.02335	0.05	1.46897	0.62939	0.05	1.6	0.68292	0.05	1.6	0.60223	0.05	2.59524	0.07256		-25.5384	0	0	0	0	0	0	0	0	-25.1215	0
22336.3	0.95618	0.97944	0.98933	0.99419																			0.05	0.7875	0.02769	0.05	1.48966	0.65686	0.05	1.62105	0.61554	0.05	1.62105	0.55391	0.05	2.61905	0.07181		-25.4784	0	0	0	0	0	0	0	0	-25.0585	0
22338.4	0.95827	0.97901	0.98792	0.99391																			0.05	0.80625	0.03235	0.05	1.51035	0.68048	0.05	1.6421	0.55085	0.05	1.6421	0.50653	0.05	2.64286	0.07098		-25.4184	0	0	0	0	0	0	0	0	-24.9965	0
22340.1	0.96115	0.9798	0.98679	0.99383																			0.05	0.825	0.03742	0.05	1.53103	0.69992	0.05	1.66316	0.48938	0.05	1.66316	0.46053	0.05	2.66667	0.07007		-25.3594	0	0	0	0	0	0	0	0	-24.9345	0
22341.8	0.96469	0.98116	0.98738	0.99374																			0.05	0.84375	0.04294	0.05	1.55172	0.71496	0.05	1.68421	0.43151	0.05	1.68421	0.41627	0.05	2.69048	0.06908		-25.2994	0	0	0	0	0	0	0	0	-24.8725	0
22343.6	0.96848	0.98255	0.98927	0.99259																			0.05	0.8625	0.04878	0.05	1.57241	0.72548	0.05	1.70526	0.37753	0.05	1.70526	0.37401	0.05	2.71429	0.06802		-25.2394	0	0	0	0	0	0	0	0	-24.8105	0
22345.7	0.97267	0.98363	0.99147	0.99101																			0.05	0.88125	0.0547	0.05	1.5931	0.73145	0.05	1.72632	0.32763	0.05	1.72632	0.33396	0.05	2.73809	0.0669		-25.1804	0	0	0	0	0	0	0	0	-24.7475	0
22347.8	0.97703	0.9842	0.99143	0.99091																			0.05	0.9	0.06032	0.05	1.61379	0.73292	0.05	1.74737	0.28189	0.05	1.74737	0.29625	0.05	2.76191	0.06571		-25.1204	0	0	0	0	0	0	0	0	-24.6855	0
22349.5	0.98146	0.9843	0.99141	0.99203																			0.05	0.91875	0.06525	0.05	1.63448	0.73002	0.05	1.76842	0.2404	0.05	1.76842	0.26096	0.05	2.78571	0.06448		-25.0604	0	0	0	0	0	0	0	0	-24.6235	0
22351.1	0.98663	0.984	0.99107	0.99304																			0.05	0.9375	0.06913	0.05	1.65517	0.72295	0.05	1.78947	0.20316	0.05	1.78947	0.22813	0.05	2.80952	0.06319		-25.0014	0	0	0	0	0	0	0	0	-24.5615	0
22352.8	0.99256	0.98314	0.99017	0.9931																			0.05	0.95625	0.07167	0.05	1.67586	0.71197	0.05	1.81053	0.1702	0.05	1.81053	0.19775	0.05	2.83333	0.06187		-24.9414	0	0	0	0	0	0	0	0	-24.4985	0
22356.6	1.00281	0.98213	0.98916	0.99257																			0.05	0.975	0.07276	0.05	1.69655	0.69739	0.05	1.83158	0.14159	0.05	1.83158	0.16981	0.05	2.85714	0.0605		-24.8814	0	0	0	0	0	0	0	0	-24.4365	0
22360.6	1.01327	0.9843	0.99023	0.99435																			0.05	0.99375	0.07248	0.05	1.71724	0.67956	0.05	1.85263	0.11743	0.05	1.85263	0.14429	0.05	2.88095	0.0591		-24.8224	0	0	0	0	0	0	0	0	-24.3745	0
22363.1	1.02129	0.98778	0.98968	0.99348																			0.05	1.0125	0.07115	0.05	1.73793	0.65888	0.05	1.87368	0.09793	0.05	1.87368	0.12122	0.05	2.90476	0.05767		-24.7624	0	0	0	0	0	0	0	0	-24.3125	0
22365.6	1.02748	0.99225	0.9896	0.99196																			0.05	1.03125	0.06938	0.05	1.75862	0.63574	0.05	1.89474	0.08335	0.05	1.89474	0.10063	0.05	2.92857	0.05622		-24.7024	0	0	0	0	0	0	0	0	-24.2505	0
22368.7	1.03206	0.99627	0.99331	0.99247																			0.05	1.05	0.06807	0.05	1.77931	0.61056	0.05	1.91579	0.0738	0.05	1.91579	0.08266	0.05	2.95238	0.05475		-24.6434	0	0	0	0	0	0	0	0	-24.1875	0
22371.7	1.03519	0.99985	0.99562	0.99334																			0.05	1.06875	0.06824	0.05	1.8	0.58375	0.05	1.93684	0.069	0.05	1.93684	0.0676	0.05	2.97619	0.05326		-24.5834	0	0	0	0	0	0	0	0	-24.1255	0
22374	1.0357	1.00212	0.99603	0.99395																			0.05	1.0875	0.0708	0.05	1.82069	0.55572	0.05	1.95789	0.06808	0.05	1.95789	0.0559	0.05	3	0.05177		-24.5234	0	0	0	0	0	0	0	0	-24.0635	0
22376.8	1.03328	1.00339	0.99688	0.99459																			0.05	1.10625	0.07618	0.05	1.84138	0.52684	0.05	1.97895	0.06978	0.05	1.97895	0.04814	0.05	3.02381	0.05027		-24.4644	0	0	0	0	0	0	0	0	-24.0015	0
22381.2	1.02823	1.00149	0.99802	0.99513																			0.05	1.125	0.08426	0.05	1.86207	0.49748	0.05	2	0.07294	0.05	2	0.04468	0.05	3.04762	0.04877		-24.4044	0	0	0	0	0	0	0	0	-23.9395	0
22384.4	1.02148	0.99707	0.99508	0.99676																			0.05	1.14375	0.09448	0.05	1.88276	0.46797	0.05	2.02105	0.07673	0.05	2.02105	0.0451	0.05	3.07143	0.04727		-24.3444	0	0	0	0	0	0	0	0	-23.8765	0
22386.9	1.01465	0.99039	0.9952	0.99791																			0.05	1.1625	0.1062	0.05	1.90345	0.43861	0.05	2.0421	0.08063	0.05	2.0421	0.0482	0.05	3.09524	0.04577		-24.2854	0	0	0	0	0	0	0	0	-23.8145	0
22389.5	1.0089	0.98399	0.99857	0.9988																			0.05	1.18125	0.11887	0.05	1.92414	0.40967	0.05	2.06316	0.08438	0.05	2.06316	0.05271	0.05	3.11905	0.04429		-24.2254	0	0	0	0	0	0	0	0	-23.7525	0
22392.8	1.00412	0.97948	1.00009	0.99961																			0.05	1.2	0.13206	0.05	1.94483	0.38136	0.05	2.08421	0.08788	0.05	2.08421	0.0577	0.05	3.14286	0.04282		-24.1654	0	0	0	0	0	0	0	0	-23.6905	0
22395.4	0.99938	0.97611	0.99958	1.00003																			0.05	1.21875	0.1455	0.05	1.96552	0.3539	0.05	2.10526	0.09111	0.05	2.10526	0.06261	0.05	3.16667	0.04136		-24.1064	0	0	0	0	0	0	0	0	-23.6275	0
22397.7	0.99458	0.97428	0.99976	1.00036																			0.05	1.2375	0.15907	0.05	1.98621	0.32742	0.05	2.12632	0.09411	0.05	2.12632	0.06714	0.05	3.19048	0.03992		-24.0464	0	0	0	0	0	0	0	0	-23.5655	0
22401.2	0.98983	0.97622	1.00067	1.00084																			0.05	1.25625	0.1727	0.05	2.0069	0.30206	0.05	2.14737	0.09693	0.05	2.14737	0.07115	0.05	3.21429	0.03849		-23.9874	0	0	0	0	0	0	0	0	-23.5035	0
22405.4	0.98494	0.98293	0.99995	1.00062																			0.05	1.275	0.18643	0.05	2.02759	0.27791	0.05	2.16842	0.09963	0.05	2.16842	0.07457	0.05	3.23809	0.03709		-23.9274	0	0	0	0	0	0	0	0	-23.4415	0
22408.1	0.97954	0.98864	0.99978	1.00073																			0.05	1.29375	0.20029	0.05	2.04828	0.25503	0.05	2.18947	0.10225	0.05	2.18947	0.0774	0.05	3.26191	0.03571		-23.8674	0	0	0	0	0	0	0	0	-23.3795	0
22410.6	0.97358	0.99401	1.00017	1.00123																			0.05	1.3125	0.21436	0.05	2.06897	0.23347	0.05	2.21053	0.10481	0.05	2.21053	0.07964	0.05	3.28571	0.03435		-23.8084	0	0	0	0	0	0	0	0	-23.3165	0
22413.5	0.96748	0.99793	1.00036	1.00157																			0.05	1.33125	0.22866	0.05	2.08966	0.21324	0.05	2.23158	0.10732	0.05	2.23158	0.08133	0.05	3.30952	0.03302		-23.7484	0	0	0	0	0	0	0	0	-23.2545	0
22416.7	0.96189	1.00063	1.00005	1.00155																			0.05	1.35	0.24324	0.05	2.11035	0.19434	0.05	2.25263	0.10976	0.05	2.25263	0.08251	0.05	3.33333	0.03172		-23.6884	0	0	0	0	0	0	0	0	-23.1925	0
22419.1	0.95797	1.00232	1.00107	1.00224																			0.05	1.36875	0.25807	0.05	2.13103	0.17677	0.05	2.27368	0.1121	0.05	2.27368	0.08323	0.05	3.35714	0.03044		-23.6294	0	0	0	0	0	0	0	0	-23.1305	0
22421.6	0.95676	1.0037	1.00352	1.00347																			0.05	1.3875	0.27313	0.05	2.15172	0.16047	0.05	2.29474	0.11432	0.05	2.29474	0.08354	0.05	3.38095	0.02919		-23.5694	0	0	0	0	0	0	0	0	-23.0685	0
22425.8	0.95908	1.00593	1.00425	1.00326																			0.05	1.40625	0.28833	0.05	2.17241	0.14543	0.05	2.31579	0.11636	0.05	2.31579	0.08349	0.05	3.40476	0.02797		-23.5094	0	0	0	0	0	0	0	0	-23.0055	0
22429.4	0.96426	1.00844	1.00251	1.00234																			0.05	1.425	0.30356	0.05	2.1931	0.13159	0.05	2.33684	0.11819	0.05	2.33684	0.08312	0.05	3.42857	0.02677		-23.4504	0	0	0	0	0	0	0	0	-22.9435	0
22431.9	0.97115	1.01054	1.00107	1.00276																			0.05	1.44375	0.31869	0.05	2.21379	0.11888	0.05	2.3579	0.11975	0.05	2.3579	0.08249	0.05	3.45238	0.02561		-23.3904	0	0	0	0	0	0	0	0	-22.8815	0
22434.5	0.97849	1.01232	0.99956	1.0031																			0.05	1.4625	0.33353	0.05	2.23448	0.10727	0.05	2.37895	0.12103	0.05	2.37895	0.08163	0.05	3.47619	0.02448		-23.3304	0	0	0	0	0	0	0	0	-22.8195	0
22437.6	0.98603	1.01359	1.00185	1.00274																			0.05	1.48125	0.34791	0.05	2.25517	0.09667	0.05	2.4	0.12197	0.05	2.4	0.08059	0.05	3.5	0.02338		-23.2714	0	0	0	0	0	0	0	0	-22.7565	0
22440.5	0.99377	1.01438	1.00377	1.00229																			0.05	1.5	0.3616	0.05	2.27586	0.08704	0.05	2.42105	0.12258	0.05	2.42105	0.07942	0.05	3.52381	0.02231		-23.2114	0	0	0	0	0	0	0	0	-22.6945	0
22442.8	1.00182	1.01468	1.00085	1.00169																			0.05	1.51875	0.37439	0.05	2.29655	0.0783	0.05	2.44211	0.12283	0.05	2.44211	0.07814	0.05	3.54762	0.02127		-23.1514	0	0	0	0	0	0	0	0	-22.6325	0
22445.8	1.00975	1.01421	0.99688	1.00127																			0.05	1.5375	0.38604	0.05	2.31724	0.07039	0.05	2.46316	0.12273	0.05	2.46316	0.07678	0.05	3.57143	0.02026		-23.0924	0	0	0	0	0	0	0	0	-22.5705	0
22450.2	1.01727	1.01242	0.99886	1.00386																			0.05	1.55625	0.39635	0.05	2.33793	0.06325	0.05	2.48421	0.12228	0.05	2.48421	0.07538	0.05	3.59524	0.01928		-23.0324	0	0	0	0	0	0	0	0	-22.5085	0
22453.2	1.02243	1.01023	0.9992	1.00312																			0.05	1.575	0.40508	0.05	2.35862	0.05683	0.05	2.50526	0.1215	0.05	2.50526	0.07395	0.05	3.61905	0.01834		-22.9724	0	0	0	0	0	0	0	0	-22.4455	0
22455.7	1.02585	1.00688	0.99822	1.00177																			0.05	1.59375	0.41206	0.05	2.37931	0.05105	0.05	2.52632	0.1204	0.05	2.52632	0.07253	0.05	3.64286	0.01742		-22.9134	0	0	0	0	0	0	0	0	-22.3835	0
22458.4	1.02804	1.00348	0.99747	1.00102																			0.05	1.6125	0.41711	0.05	2.4	0.04587	0.05	2.54737	0.11902	0.05	2.54737	0.07113	0.05	3.66667	0.01654		-22.8534	0	0	0	0	0	0	0	0	-22.3215	0
22461.6	1.0291	1.00068	0.99767	1.00075																			0.05	1.63125	0.42012	0.05	2.42069	0.04125	0.05	2.56842	0.11737	0.05	2.56842	0.06975	0.05	3.69048	0.01569		-22.7934	0	0	0	0	0	0	0	0	-22.2595	0
22464.2	1.02864	0.9976	0.9978	1.00105																			0.05	1.65	0.42102	0.05	2.44138	0.03712	0.05	2.58947	0.1155	0.05	2.58947	0.06842	0.05	3.71429	0.01487		-22.7344	0	0	0	0	0	0	0	0	-22.1965	0
22466.5	1.02583	0.99425	0.99782	1.00158																			0.05	1.66875	0.41977	0.05	2.46207	0.03346	0.05	2.61053	0.11343	0.05	2.61053	0.06713	0.05	3.73809	0.01407		-22.6744	0	0	0	0	0	0	0	0	-22.1345	0
22470.2	1.02096	0.98931	0.99782	1.00148																			0.05	1.6875	0.41643	0.05	2.48276	0.03022	0.05	2.63158	0.1112	0.05	2.63158	0.06589	0.05	3.76191	0.01331		-22.6144	0	0	0	0	0	0	0	0	-22.0725	0
22474.4	1.01485	0.98606	0.99766	1.00044																			0.05	1.70625	0.41111	0.05	2.50345	0.02736	0.05	2.65263	0.10884	0.05	2.65263	0.06471	0.05	3.78571	0.01258		-22.5554	0	0	0	0	0	0	0	0	-22.0105	0
22477	1.00889	0.9841	0.99762	1.00097																			0.05	1.725	0.40398	0.05	2.52414	0.02486	0.05	2.67368	0.10638	0.05	2.67368	0.06359	0.05	3.80952	0.01187		-22.4954	0	0	0	0	0	0	0	0	-21.9485	0
22479.5	1.00468	0.98311	0.99763	1.00148																			0.05	1.74375	0.3953	0.05	2.54483	0.02269	0.05	2.69474	0.10384	0.05	2.69474	0.06251	0.05	3.83333	0.0112		-22.4354	0	0	0	0	0	0	0	0	-21.8855	0
22482.5	1.00251	0.98339	0.99761	1.00081																			0.05	1.7625	0.38539	0.05	2.56552	0.02083	0.05	2.71579	0.10125	0.05	2.71579	0.06148	0.05	3.85714	0.01055		-22.3764	0	0	0	0	0	0	0	0	-21.8235	0
22485.6	1.00174	0.98522	0.99755	0.99977																			0.05	1.78125	0.37464	0.05	2.58621	0.01924	0.05	2.73684	0.09865	0.05	2.73684	0.06049	0.05	3.88095	0.00993		-22.3164	0	0	0	0	0	0	0	0	-21.7615	0
22488	1.00094	0.98771	0.99768	1.00007																			0.05	1.8	0.3635	0.05	2.6069	0.01791	0.05	2.7579	0.09603	0.05	2.7579	0.05953	0.05	3.90476	0.00934		-22.2564	0	0	0	0	0	0	0	0	-21.6995	0
22490.6	1.00022	0.99216	0.99861	1.00071																			0.05	1.81875	0.35243	0.05	2.62759	0.01682	0.05	2.77895	0.09344	0.05	2.77895	0.0586	0.05	3.92857	0.00877		-22.1974	0	0	0	0	0	0	0	0	-21.6375	0
22494.9	0.99965	1.0006	1.00031	1.00106																			0.05	1.8375	0.34194	0.05	2.64828	0.01593	0.05	2.8	0.09086	0.05	2.8	0.05769	0.05	3.95238	0.00823		-22.1374	0	0	0	0	0	0	0	0	-21.5745	0
22498.3	0.99865	1.00619	1.00213	1.00102																			0.05	1.85625	0.33251	0.05	2.66897	0.01522	0.05	2.82105	0.08833	0.05	2.82105	0.05679	0.05	3.97619	0.00772		-22.0774	0	0	0	0	0	0	0	0	-21.5125	0
22500.8	0.99738	1.00969	1.00264	1.00063																			0.05	1.875	0.32457	0.05	2.68966	0.01468	0.05	2.84211	0.08585	0.05	2.84211	0.0559	0.05	4	0.00723		-22.0184	0	0	0	0	0	0	0	0	-21.4505	0
22503.4	0.99558	1.01107	1.00202	1.00022																			0.05	1.89375	0.31844	0.05	2.71034	0.01426	0.05	2.86316	0.08342	0.05	2.86316	0.05501	0.05	4.02381	0.00677		-21.9584	0	0	0	0	0	0	0	0	-21.3885	0
22507.6	0.99122	1.01107	1.00253	1.0012																			0.05	1.9125	0.31434	0.05	2.73103	0.01395	0.05	2.88421	0.08104	0.05	2.88421	0.05411	0.05	4.04762	0.00633		-21.8984	0	0	0	0	0	0	0	0	-21.3255	0
22510.9	0.98498	1.00964	1.00481	1.00198																			0.05	1.93125	0.31231	0.05	2.75172	0.01371	0.05	2.90526	0.07873	0.05	2.90526	0.05321	0.05	4.07143	0.00592		-21.8394	0	0	0	0	0	0	0	0	-21.2635	0
22514.8	0.97949	1.00542	1.00424	1.00057																			0.05	1.95	0.31225	0.05	2.77241	0.01354	0.05	2.92632	0.07648	0.05	2.92632	0.05228	0.05	4.09524	0.00553		-21.7794	0	0	0	0	0	0	0	0	-21.2015	0
22520.3	0.9778	0.99874	1.00402	1.00235																			0.05	1.96875	0.31392	0.05	2.7931	0.0134	0.05	2.94737	0.07429	0.05	2.94737	0.05134	0.05	4.11905	0.00516		-21.7194	0	0	0	0	0	0	0	0	-21.1395	0
22523.8	0.97856	0.99431	1.00774	1.00368																			0.05	1.9875	0.31696	0.05	2.81379	0.01328	0.05	2.96842	0.07216	0.05	2.96842	0.05038	0.05	4.14286	0.00482		-21.6604	0	0	0	0	0	0	0	0	-21.0775	0
22527.4	0.98074	0.99194	1.0068	1.00178																			0.05	2.00625	0.32099	0.05	2.83448	0.01317	0.05	2.98947	0.07009	0.05	2.98947	0.04939	0.05	4.16667	0.00451		-21.6004	0	0	0	0	0	0	0	0	-21.0145	0
22531.6	0.98308	0.99221	1.00311	1.00253																			0.05	2.025	0.32556	0.05	2.85517	0.01306	0.05	3.01053	0.06808	0.05	3.01053	0.04838	0.05	4.19048	0.00422		-21.5404	0	0	0	0	0	0	0	0	-20.9525	0
22534.7	0.98551	0.99342	1.00192	1.00492																			0.05	2.04375	0.33027	0.05	2.87586	0.01294	0.05	3.03158	0.06612	0.05	3.03158	0.04734	0.05	4.21429	0.00395		-21.4814	0	0	0	0	0	0	0	0	-20.8905	0
22539.1	0.98877	0.9969	1.00214	1.00497																			0.05	2.0625	0.33475	0.05	2.89655	0.0128	0.05	3.05263	0.06421	0.05	3.05263	0.04627	0.05	4.2381	0.00371		-21.4214	0	0	0	0	0	0	0	0	-20.8285	0
22544.3	0.99262	1.00017	1.0077	1.0039																			0.05	2.08125	0.33867	0.05	2.91724	0.01264	0.05	3.07368	0.06235	0.05	3.07368	0.04519	0.05	4.2619	0.00349		-21.3614	0	0	0	0	0	0	0	0	-20.7665	0
22547.6	0.99654	1.00153	1.00723	1.0031																			0.05	2.1	0.3418	0.05	2.93793	0.01246	0.05	3.09474	0.06054	0.05	3.09474	0.04408	0.05	4.28571	0.00329		-21.3024	0	0	0	0	0	0	0	0	-20.7035	0
22551.4	1.00153	1.00262	1.00657	1.00312																			0.05	2.11875	0.34392	0.05	2.95862	0.01225	0.05	3.11579	0.05878	0.05	3.11579	0.04294	0.05	4.30952	0.00312		-21.2424	0	0	0	0	0	0	0	0	-20.6415	0
22555.4	1.00745	1.00375	1.00491	1.00327																			0.05	2.1375	0.34489	0.05	2.97931	0.01201	0.05	3.13684	0.05707	0.05	3.13684	0.04179	0.05	4.33333	0.00297		-21.1834	0	0	0	0	0	0	0	0	-20.5795	0
22558.5	1.01263	1.0045	1.00259	1.00249																			0.05	2.15625	0.34465	0.05	3	0.01175	0.05	3.15789	0.05539	0.05	3.15789	0.04063	0.05	4.35714	0.00284		-21.1234	0	0	0	0	0	0	0	0	-20.5175	0
22563.3	1.0178	1.00602	0.99536	1.00142																			0.05	2.175	0.34313	0.05	3.02069	0.01147	0.05	3.17895	0.05377	0.05	3.17895	0.03944	0.05	4.38095	0.00273		-21.0634	0	0	0	0	0	0	0	0	-20.4545	0
22568.1	1.02238	1.00735	0.99997	1.00075																			0.05	2.19375	0.34035	0.05	3.04138	0.01117	0.05	3.2	0.05218	0.05	3.2	0.03825	0.05	4.40476	0.00264		-21.0044	0	0	0	0	0	0	0	0	-20.3925	0
22571.4	1.02592	1.00855	1.00365	0.99928																			0.05	2.2125	0.33633	0.05	3.06207	0.01086	0.05	3.22105	0.05064	0.05	3.22105	0.03705	0.05	4.42857	0.00256		-20.9444	0	0	0	0	0	0	0	0	-20.3305	0
22575.4	1.02704	1.00948	1.00221	0.99775																			0.05	2.23125	0.33113	0.05	3.08276	0.01053	0.05	3.24211	0.04914	0.05	3.24211	0.03585	0.05	4.45238	0.0025		-20.8844	0	0	0	0	0	0	0	0	-20.2685	0
22579.2	1.02427	1.01007	1.00124	0.99748																			0.05	2.25	0.32483	0.05	3.10345	0.01021	0.05	3.26316	0.04769	0.05	3.26316	0.03464	0.05	4.47619	0.00246		-20.8254	0	0	0	0	0	0	0	0	-20.2065	0
22582.3	1.01793	1.0101	1.00093	0.99782																			0.05	2.26875	0.31754	0.05	3.12414	0.00988	0.05	3.28421	0.04628	0.05	3.28421	0.03344	0.05	4.5	0.00242		-20.7654	0	0	0	0	0	0	0	0	-20.1435	0
22587.7	1.01097	1.00924	1.00021	1.00093																			0.05	2.2875	0.30934	0.05	3.14483	0.00956	0.05	3.30526	0.04491	0.05	3.30526	0.03224	0.05	4.52381	0.0024		-20.7054	0	0	0	0	0	0	0	0	-20.0815	0
22591.9	1.00518	1.00834	0.99981	1.00085																			0.05	2.30625	0.30036	0.05	3.16552	0.00925	0.05	3.32632	0.04359	0.05	3.32632	0.03105	0.05	4.54762	0.00238		-20.6464	0	0	0	0	0	0	0	0	-20.0195	0
22595.3	1.00196	1.00706	1.00045	1.0004																			0.05	2.325	0.29072	0.05	3.18621	0.00896	0.05	3.34737	0.04231	0.05	3.34737	0.02987	0.05	4.57143	0.00236		-20.5864	0	0	0	0	0	0	0	0	-19.9575	0
22599.4	1.00087	1.0062	1.00046	0.99835																			0.05	2.34375	0.28052	0.05	3.2069	0.0087	0.05	3.36842	0.04108	0.05	3.36842	0.0287	0.05	4.59524	0.00235		-20.5264	0	0	0	0	0	0	0	0	-19.8945	0
22603	1	1.00515	0.99909	0.99741																			0.05	2.3625	0.26989	0.05	3.22759	0.00846	0.05	3.38947	0.03988	0.05	3.38947	0.02756	0.05	4.61905	0.00234		-20.4674	0	0	0	0	0	0	0	0	-19.8325	0
22606.4	0.99797	1.00389	0.99884	0.99823																			0.05	2.38125	0.25894	0.05	3.24828	0.00827	0.05	3.41053	0.03873	0.05	3.41053	0.02643	0.05	4.64286	0.00234		-20.4074	0	0	0	0	0	0	0	0	-19.7705	0
22612.1	0.99488	1.0016	1.00078	0.99997																			0.05	2.4	0.24777	0.05	3.26897	0.00812	0.05	3.43158	0.03763	0.05	3.43158	0.02532	0.05	4.66667	0.00233		-20.3474	0	0	0	0	0	0	0	0	-19.7085	0
22615.8	0.99073	0.99974	1.00067	1.00118																			0.05	2.41875	0.23649	0.05	3.28966	0.00801	0.05	3.45263	0.03656	0.05	3.45263	0.02423	0.05	4.69048	0.00232		-20.2884	0	0	0	0	0	0	0	0	-19.6465	0
22619.3	0.9868	0.99798	1.00058	0.99966																			0.05	2.4375	0.22518	0.05	3.31034	0.00795	0.05	3.47368	0.03553	0.05	3.47368	0.02317	0.05	4.71429	0.00231		-20.2284	0	0	0	0	0	0	0	0	-19.5835	7e-05
22623.5	0.9844	0.9972	1.00085	0.99776																			0.05	2.45625	0.21394	0.05	3.33103	0.00793	0.05	3.49474	0.03453	0.05	3.49474	0.02213	0.05	4.7381	0.0023		-20.1684	0	0	0	0	0	0	0	0	-19.5215	0.0003
22626.8	0.98334	0.99663	1.00127	0.99616																			0.05	2.475	0.20283	0.05	3.35172	0.00795	0.05	3.51579	0.03358	0.05	3.51579	0.02113	0.05	4.7619	0.00229		-20.1094	0	0	0	0	0	0	0	0	-19.4595	0.00041
22630.6	0.98426	0.99675	1.00257	0.99528																			0.05	2.49375	0.19193	0.05	3.37241	0.00801	0.05	3.53684	0.03265	0.05	3.53684	0.02015	0.05	4.78571	0.00228		-20.0494	0	0	0	0	0	0	0	0	-19.3975	0.00054
22636	0.98659	0.99874	1.00218	0.99847																			0.05	2.5125	0.1813	0.05	3.3931	0.0081	0.05	3.55789	0.03175	0.05	3.55789	0.0192	0.05	4.80952	0.00226		-19.9894	0	0	0	0	0	0	0	0	-19.3355	0.00069
22639.6	0.98936	1.00089	1.00045	0.9978																			0.05	2.53125	0.17099	0.05	3.41379	0.00821	0.05	3.57895	0.03089	0.05	3.57895	0.01829	0.05	4.83333	0.00224		-19.9304	0	0	0	0	0	0	0	0	-19.2725	0.0008
22643.2	0.99263	1.00264	1.00138	0.99637																			0.05	2.55	0.16104	0.05	3.43448	0.00835	0.05	3.6	0.03004	0.05	3.6	0.0174	0.05	4.85714	0.00222		-19.8704	0	0	0	0	0	0	0	0	-19.2105	0.00095
22647.4	0.99622	1.00408	1.00342	0.99583																			0.05	2.56875	0.15149	0.05	3.45517	0.00849	0.05	3.62105	0.02923	0.05	3.62105	0.01655	0.05	4.88095	0.00219		-19.8104	0	0	0	0	0	0	0	0	-19.1485	0.00109
22650.5	0.99924	1.0052	1.00323	0.99561																			0.05	2.5875	0.14237	0.05	3.47586	0.00865	0.05	3.6421	0.02843	0.05	3.6421	0.01573	0.05	4.90476	0.00216		-19.7514	0	0	0	0	0	0	0	0	-19.0865	0.00145
22654.6	1.00277	1.00641	1.00279	0.99484																			0.05	2.60625	0.1337	0.05	3.49655	0.0088	0.05	3.66316	0.02765	0.05	3.66316	0.01494	0.05	4.92857	0.00213		-19.6914	0	0	0	0	0	0	0	0	-19.0235	0.00182
22660.1	1.00625	1.00746	1.00313	0.99367																			0.05	2.625	0.1255	0.05	3.51724	0.00896	0.05	3.68421	0.02689	0.05	3.68421	0.01418	0.05	4.95238	0.0021		-19.6314	0	0	0	0	0	0	0	0	-18.9615	0.00238
22663.4	1.0085	1.0072	1.00371	0.99293																			0.05	2.64375	0.11778	0.05	3.53793	0.0091	0.05	3.70526	0.02615	0.05	3.70526	0.01346	0.05	4.97619	0.00206		-19.5724	0.00084	-3e-05	0	0	0.00022	-1e-05	0	0	-18.8995	0.00327
22667.1	1.00986	1.00662	1.00503	0.99232																			0.05	2.6625	0.11055	0.05	3.55862	0.00923	0.05	3.72632	0.02543	0.05	3.72632	0.01277	0.05	5	0.00203		-19.5124	0.02368	-0.00211	0	0	0.00622	-0.00048	0.00013	-1e-05	-18.8375	0.00611
22671.3	1.0099	1.0053	1.0039	0.99194																			0.05	2.68125	0.1038	0.05	3.57931	0.00935	0.05	3.74737	0.02471	0.05	3.74737	0.01212	0.05	5.02381	0.00199		-19.4524	0.06737	-0.01546	0	0	0.01771	-0.00349	0.00038	-7e-05	-18.7755	0.00845
22674.4	1.00864	1.0033	0.99988	0.99221																			0.05	2.7	0.09754	0.05	3.6	0.00945	0.05	3.76842	0.02401	0.05	3.76842	0.01149	0.05	5.04762	0.00194		-19.3934	0.03346	-0.0158	0	0	0.00884	-0.00357	0.00021	-9e-05	-18.7125	0.01462
22678.9	1.00733	0.99963	0.99719	0.99355																			0.05	2.71875	0.09175	0.05	3.62069	0.00953	0.05	3.78947	0.02332	0.05	3.78947	0.0109	0.05	5.07143	0.0019		-19.3334	0.07065	-0.00376	0	0	0.01898	-0.00085	0.00028	-2e-05	-18.6505	0.05144
22684	1.00724	0.99689	0.99935	0.99151																			0.05	2.7375	0.08642	0.05	3.64138	0.00959	0.05	3.81053	0.02265	0.05	3.81053	0.01034	0.05	5.09524	0.00185		-19.2734	0.1131	-0.0264	1e-05	0	0.03032	-0.00613	0.00042	-8e-05	-18.5885	0.06794
22687.4	1.00837	0.99572	1.00124	0.98922																			0.05	2.75625	0.08154	0.05	3.66207	0.00962	0.05	3.83158	0.02199	0.05	3.83158	0.00981	0.05	5.11905	0.00181		-19.2144	0.02124	-0.12667	1e-05	-1e-05	0.00562	-0.02925	8e-05	-0.00038	-18.5265	0.03964
22691.1	1.01037	0.99598	1.00336	0.99059																			0.05	2.775	0.07708	0.05	3.68276	0.00964	0.05	3.85263	0.02133	0.05	3.85263	0.00932	0.05	5.14286	0.00176		-19.1544	0.00103	-0.06784	1e-05	-1e-05	0.00025	-0.0156	4e-05	-0.00022	-18.4635	0.03935
22695.2	1.01226	0.99671	1.00233	0.9926																			0.05	2.79375	0.07303	0.05	3.70345	0.00963	0.05	3.87368	0.02069	0.05	3.87368	0.00885	0.05	5.16667	0.00171		-19.0944	0.00151	-0.00581	0	0	0.00036	-0.0013	0.00016	-0.00011	-18.4015	0.04507
22698.2	1.01256	0.99795	1.00069	0.99239																			0.05	2.8125	0.06936	0.05	3.72414	0.00959	0.05	3.89474	0.02006	0.05	3.89474	0.00841	0.05	5.19048	0.00166		-19.0354	0.00087	-0.00144	0	0	0.00021	-0.00031	8e-05	-6e-05	-18.3395	0.0329
22703.1	1.01196	0.99966	0.99885	0.99194																			0.05	2.83125	0.06603	0.05	3.74483	0.00953	0.05	3.91579	0.01945	0.05	3.91579	0.00801	0.05	5.21429	0.00161		-18.9754	0.0006	-0.00069	0	0	0.00015	-0.00015	1e-05	-1e-05	-18.2775	0.02906
22708.7	1.01036	1.00045	0.99806	0.99123																			0.05	2.85	0.06303	0.05	3.76552	0.00945	0.05	3.93684	0.01884	0.05	3.93684	0.00763	0.05	5.2381	0.00156		-18.9154	0.00032	-0.00034	0	0	8e-05	-8e-05	0	0	-18.2155	0.02914
22713	1.00837	1.00011	0.99967	0.98929																			0.05	2.86875	0.06032	0.05	3.78621	0.00935	0.05	3.9579	0.01825	0.05	3.9579	0.00728	0.05	5.2619	0.0015		-18.8564	0.0001	-9e-05	1e-05	0	3e-05	-2e-05	0	0	-18.1525	0.01705
22718.2	1.00598	0.99961	1.00049	0.98613																			0.05	2.8875	0.05788	0.05	3.8069	0.00923	0.05	3.97895	0.01768	0.05	3.97895	0.00695	0.05	5.28571	0.00145		-18.7964	0.0003	-0.00024	4e-05	-3e-05	7e-05	-5e-05	0	0	-18.0905	0.01817
22722.1	1.0023	0.99907	1.00062	0.9865																			0.05	2.90625	0.05567	0.05	3.82759	0.00908	0.05	4	0.01711	0.05	4	0.00665	0.05	5.30952	0.0014		-18.7364	0.00057	-0.00038	8e-05	-7e-05	8e-05	-4e-05	1e-05	0	-18.0285	0.02642
22728.6	0.99908	0.99876	0.99925	0.98677																			0.05	2.925	0.05367	0.05	3.84828	0.00892	0.05	4.02105	0.01656	0.05	4.02105	0.00637	0.05	5.33333	0.00135		-18.6774	0.00099	-0.00058	6e-05	-6e-05	0.00014	-5e-05	1e-05	0	-17.9665	0.01543
22733.4	0.99699	0.99986	0.99965	0.98666																			0.05	2.94375	0.05185	0.05	3.86897	0.00874	0.05	4.04211	0.01603	0.05	4.04211	0.00612	0.05	5.35714	0.0013		-18.6174	0.00496	-0.00036	2e-05	-2e-05	0.00124	-3e-05	5e-05	0	-17.9045	0.00916
22738	0.99664	1.00148	1.00097	0.98476																			0.05	2.9625	0.05019	0.05	3.88965	0.00854	0.05	4.06316	0.01552	0.05	4.06316	0.00589	0.05	5.38095	0.00125		-18.5574	0.07414	-5e-05	0	0	0.01976	0	0.0007	0	-17.8415	0.05292
22742.9	0.99633	1.00342	0.99976	0.98277																			0.05	2.98125	0.04867	0.05	3.91035	0.00833	0.05	4.08421	0.01502	0.05	4.08421	0.00567	0.05	5.40476	0.0012		-18.4984	0.12392	-0.00012	0	0	0.03305	-3e-05	0.00117	0	-17.7795	0.05895
22747.1	0.99493	1.00534	0.9984	0.98104																			0.05	3	0.04727	0.05	3.93103	0.0081	0.05	4.10526	0.01453	0.05	4.10526	0.00548	0.05	5.42857	0.00115		-18.4384	0.02135	-0.01207	0	0	0.00569	-0.00276	0.0002	-8e-05	-17.7175	0.03749
22753.9	0.99386	1.00752	0.99513	0.97825																			0.05	3.01875	0.04596	0.05	3.95172	0.00786	0.05	4.12632	0.01407	0.05	4.12632	0.0053	0.05	5.45238	0.00111		-18.3794	0.00032	-0.10313	0	0	8e-05	-0.02356	0	-0.00066	-17.6555	0.01743
22758.1	0.993	1.00798	0.99528	0.97651																			0.05	3.0375	0.04474	0.05	3.97241	0.00761	0.05	4.14737	0.01362	0.05	4.14737	0.00514	0.05	5.47619	0.00106		-18.3194	0	-0.08925	0	0	0	-0.02039	0	-0.00057	-17.5925	0.01064
22763.1	0.99372	1.00771	0.99611	0.97448																			0.05	3.05625	0.04359	0.05	3.9931	0.00735	0.05	4.16842	0.01319	0.05	4.16842	0.00499	0.05	5.5	0.00102		-18.2594	0	-0.00768	0	0	0	-0.00175	0	-5e-05	-17.5305	0.00787
22767.5	0.99604	1.0067	0.99866	0.97268																			0.05	3.075	0.0425	0.05	4.01379	0.00708	0.05	4.18947	0.01278	0.05	4.18947	0.00485	0.05	5.52381	0.000983333		-18.2004	4e-05	-9e-05	0	0	1e-05	-2e-05	0	0	-17.4685	0.00194
22772.6	0.99893	1.00332	0.99931	0.97056																			0.05	3.09375	0.04146	0.05	4.03448	0.00681	0.05	4.21053	0.01239	0.05	4.21053	0.00473	0.05	5.54762	0.000946066		-18.1404	0.00045	-0.00038	0	0	0.0001	-7e-05	3e-05	-3e-05	-17.4065	5e-05
22778.7	1.00176	0.99853	0.99736	0.96806																			0.05	3.1125	0.04047	0.05	4.05517	0.00653	0.05	4.23158	0.01202	0.05	4.23158	0.00461	0.05	5.57143	0.000911407		-18.0804	0.00092	-0.00077	0	0	0.00021	-0.00016	6e-05	-5e-05	-17.3445	0
22782.9	1.00406	0.99552	0.99623	0.96633																			0.05	3.13125	0.03952	0.05	4.07586	0.00624	0.05	4.25263	0.01166	0.05	4.25263	0.0045	0.05	5.59524	0.000879534		-18.0214	0.00036	-0.00037	0	0	9e-05	-8e-05	2e-05	-1e-05	-17.2815	0
22788.1	1.00532	0.99277	0.99613	0.9642																			0.05	3.15	0.03861	0.05	4.09655	0.00596	0.05	4.27368	0.01132	0.05	4.27368	0.0044	0.05	5.61905	0.000850599		-17.9614	0.00012	-0.00021	0	0	3e-05	-5e-05	0	0	-17.2195	0
22792.1	1.00481	0.99108	0.99775	0.96256																			0.05	3.16875	0.03773	0.05	4.11724	0.00567	0.05	4.29474	0.011	0.05	4.29474	0.0043	0.05	5.64286	0.000824728		-17.9014	2e-05	-4e-05	0	0	1e-05	-1e-05	0	0	-17.1575	0
22798.1	1.00346	0.98952	0.99486	0.96008																			0.05	3.1875	0.03688	0.05	4.13793	0.00539	0.05	4.31579	0.01069	0.05	4.31579	0.00421	0.05	5.66667	0.000802004		-17.8424	1e-05	0	0	0	0	0	0	0	-17.0955	0
22803.4	1.00198	0.98894	0.99055	0.95791																			0.05	3.20625	0.03605	0.05	4.15862	0.00511	0.05	4.33684	0.0104	0.05	4.33684	0.00412	0.05	5.69048	0.00078247		-17.7824	0	0	0	0	0	0	0	0	-17.0335	0
22807.9	1.00167	0.98932	0.99125	0.95609																			0.05	3.225	0.03525	0.05	4.17931	0.00483	0.05	4.3579	0.01013	0.05	4.3579	0.00403	0.05	5.71429	0.000766119		-17.7224	0	0	0	0	0	0	0	0	-16.9705	0
22813	1.00262	0.99038	0.99188	0.95399																			0.05	3.24375	0.03448	0.05	4.2	0.00455	0.05	4.37895	0.00987	0.05	4.37895	0.00394	0.05	5.7381	0.000752892		-17.6634	0	0	0	0	0	0	0	0	-16.9085	0
22816.9	1.00368	0.99166	0.99216	0.95238																			0.05	3.2625	0.03374	0.05	4.22069	0.00428	0.05	4.4	0.00962	0.05	4.4	0.00386	0.05	5.7619	0.000742681		-17.6034	0	0	0	0	0	0	0	0	-16.8465	0
22823.6	1.00575	0.9941	0.99245	0.94961																			0.05	3.28125	0.03302	0.05	4.24138	0.00401	0.05	4.42105	0.00938	0.05	4.42105	0.00378	0.05	5.78571	0.000735326		-17.5434	0	0	0	0	0	0	0	0	-16.7845	0
22828.2	1.0079	0.99509	0.99237	0.94774																			0.05	3.3	0.03232	0.05	4.26207	0.00376	0.05	4.4421	0.00916	0.05	4.4421	0.00369	0.05	5.80952	0.00073063		-17.4844	0	0	0	0	0	0	0	0	-16.7215	0
22832.8	1.00949	0.99548	0.99118	0.94584																			0.05	3.31875	0.03165	0.05	4.28276	0.00351	0.05	4.46316	0.00894	0.05	4.46316	0.00361	0.05	5.83333	0.000728357		-17.4244	0	0	0	0	0	0	0	0	-16.6595	0
22837.6	1.01015	0.99569	0.98967	0.94387																			0.05	3.3375	0.031	0.05	4.30345	0.00327	0.05	4.48421	0.00873	0.05	4.48421	0.00353	0.05	5.85714	0.000728249		-17.3644	0	0	0	0	0	0	0	0	-16.5975	0
22842	1.00967	0.9956	0.98789	0.94209																			0.05	3.35625	0.03037	0.05	4.32414	0.00304	0.05	4.50526	0.00853	0.05	4.50526	0.00344	0.05	5.88095	0.000730032		-17.3054	0	0	0	0	0	0	0	0	-16.5355	0
22848.7	1.00809	0.99513	0.98757	0.93932																			0.05	3.375	0.02977	0.05	4.34483	0.00282	0.05	4.52632	0.00834	0.05	4.52632	0.00336	0.05	5.90476	0.000733427		-17.2454	0	0	0	0	0	0	0	0	-16.4735	0
22852.9	1.00515	0.99434	0.98818	0.9376																			0.05	3.39375	0.02919	0.05	4.36552	0.00261	0.05	4.54737	0.00815	0.05	4.54737	0.00327	0.05	5.92857	0.000738158		-17.1854	0	0	0	0	0	0	0	0	-16.4105	0
22857.9	1.00182	0.99332	0.9879	0.93555																			0.05	3.4125	0.02863	0.05	4.38621	0.00242	0.05	4.56842	0.00797	0.05	4.56842	0.00319	0.05	5.95238	0.000743958		-17.1264	0	0	0	0	0	0	0	0	-16.3485	0
22862.3	0.99852	0.99237	0.98754	0.93375																			0.05	3.43125	0.02809	0.05	4.4069	0.00224	0.05	4.58947	0.00779	0.05	4.58947	0.0031	0.05	5.97619	0.000750577		-17.0664	0	0	0	0	0	0	0	0	-16.2865	0
22867.5	0.99554	0.99058	0.9866	0.93159																			0.05	3.45	0.02758	0.05	4.42759	0.00207	0.05	4.61053	0.00762	0.05	4.61053	0.00302	0.05	6	0.000757782		-17.0064	0	0	0	0	0	0	0	0	-16.2245	0
22873.5	0.9935	0.98888	0.98535	0.92913																			0.05	3.46875	0.02708	0.05	4.44828	0.00192	0.05	4.63158	0.00745	0.05	4.63158	0.00293	0.1	0	0.00563		-16.9474	0	0	0	0	0	0	0	0	-16.1615	0
22877.8	0.9921	0.98843	0.98437	0.92738																			0.05	3.4875	0.0266	0.05	4.46897	0.00179	0.05	4.65263	0.00728	0.05	4.65263	0.00284	0.1	0.02381	0.01234		-16.8874	0	0	0	0	0	0	0	0	-16.0995	0
22883	0.99162	0.98822	0.98399	0.92523																			0.05	3.50625	0.02614	0.05	4.48966	0.00167	0.05	4.67368	0.00711	0.05	4.67368	0.00275	0.1	0.04762	0.01768		-16.8274	0	0	0	0	0	0	0	0	-16.0375	0
22887	0.99162	0.98797	0.98382	0.92361																			0.05	3.525	0.0257	0.05	4.51035	0.00157	0.05	4.69474	0.00694	0.05	4.69474	0.00266	0.1	0.07143	0.02183		-16.7684	0	0	0	0	0	0	0	0	-15.9755	0
22892.9	0.99184	0.98627	0.98416	0.92116																			0.05	3.54375	0.02527	0.05	4.53103	0.00149	0.05	4.71579	0.00678	0.05	4.71579	0.00257	0.1	0.09524	0.02503		-16.7084	0	0	0	0	0	0	0	0	-15.9135	0
22898.3	0.99288	0.98403	0.98451	0.91894																			0.05	3.5625	0.02485	0.05	4.55172	0.00142	0.05	4.73684	0.00661	0.05	4.73684	0.00248	0.1	0.11905	0.0271		-16.6484	0	0	0	0	0	0	0	0	-15.8505	0
22902.6	0.99456	0.98253	0.98478	0.91718																			0.05	3.58125	0.02445	0.05	4.57241	0.00137	0.05	4.7579	0.00644	0.05	4.7579	0.0024	0.1	0.14286	0.02789		-16.5894	0	0	0	0	0	0	0	0	-15.7885	0
22907.8	0.99727	0.98111	0.98511	0.91503																			0.05	3.6	0.02406	0.05	4.5931	0.00133	0.05	4.77895	0.00628	0.05	4.77895	0.00231	0.1	0.16667	0.02746		-16.5294	0	0	0	0	0	0	0	0	-15.7265	0
22911.7	0.99965	0.98033	0.98536	0.91345																			0.05	3.61875	0.02368	0.05	4.61379	0.00131	0.05	4.8	0.00611	0.05	4.8	0.00222	0.1	0.19048	0.02625		-16.4694	0	0	0	0	0	0	0	0	-15.6645	0
22918.4	1.00156	0.97928	0.98579	0.91071																			0.05	3.6375	0.02331	0.05	4.63448	0.00129	0.05	4.82105	0.00594	0.05	4.82105	0.00213	0.1	0.21429	0.02507		-16.4104	0	0	0	0	0	0	0	0	-15.6025	0
22923.1	1.00191	0.97854	0.98609	0.90877																			0.05	3.65625	0.02294	0.05	4.65517	0.00129	0.05	4.84211	0.00577	0.05	4.84211	0.00204	0.1	0.2381	0.02499		-16.3504	0	0	0	0	0	0	0	0	-15.5395	0
22927.7	1.00133	0.97782	0.98638	0.9069																			0.05	3.675	0.02259	0.05	4.67586	0.00129	0.05	4.86316	0.00561	0.05	4.86316	0.00196	0.1	0.26191	0.0266		-16.2904	0	0	0	0	0	0	0	0	-15.4775	0
22932.6	1.00044	0.97705	0.9867	0.90487																			0.05	3.69375	0.02223	0.05	4.69655	0.0013	0.05	4.88421	0.00544	0.05	4.88421	0.00187	0.1	0.28571	0.02954		-16.2314	0	0	0	0	0	0	0	0	-15.4155	0
22936.7	0.99941	0.9764	0.98696	0.90319																			0.05	3.7125	0.02189	0.05	4.71724	0.00131	0.05	4.90526	0.00527	0.05	4.90526	0.00179	0.1	0.30952	0.03279		-16.1714	0	0	0	0	0	0	0	0	-15.3535	0
22943.6	0.99927	0.97532	0.9874	0.90037																			0.05	3.73125	0.02155	0.05	4.73793	0.00132	0.05	4.92632	0.0051	0.05	4.92632	0.00171	0.1	0.33333	0.03528		-16.1114	0	0	0	0	0	0	0	0	-15.2905	0
22947.9	0.99877	0.97465	0.98767	0.89861																			0.05	3.75	0.02121	0.05	4.75862	0.00133	0.05	4.94737	0.00493	0.05	4.94737	0.00163	0.1	0.35714	0.03623		-16.0524	0	0	0	0	0	0	0	0	-15.2285	0
22952.6	0.99843	0.9739	0.98798	0.89664																			0.05	3.76875	0.02087	0.05	4.77931	0.00134	0.05	4.96842	0.00476	0.05	4.96842	0.00155	0.1	0.38095	0.03531		-15.9924	0	0	0	0	0	0	0	0	-15.1665	0
22957.2	0.99791	0.97317	0.98827	0.89475																			0.05	3.7875	0.02053	0.05	4.8	0.00135	0.05	4.98947	0.00459	0.05	4.98947	0.00147	0.1	0.40476	0.03269		-15.9324	0	0	0	0	0	0	0	0	-15.1045	0
22961.8	0.99767	0.97245	0.98857	0.89287																			0.05	3.80625	0.02019	0.05	4.82069	0.00136	0.05	5.01053	0.00442	0.05	5.01053	0.0014	0.1	0.42857	0.02935		-15.8734	0	0	0	0	0	0	0	0	-15.0425	0
22968.5	0.99773	0.97141	0.98899	0.89015																			0.05	3.825	0.01986	0.05	4.84138	0.00136	0.05	5.03158	0.00425	0.05	5.03158	0.00132	0.1	0.45238	0.02737		-15.8134	0	0	0	0	0	0	0	0	-14.9795	0
22972.6	0.99783	0.97076	0.98926	0.88844																			0.05	3.84375	0.01952	0.05	4.86207	0.00137	0.05	5.05263	0.00409	0.05	5.05263	0.00125	0.1	0.47619	0.02945		-15.7534	0	0	0	0	0	0	0	0	-14.9175	0
22977.6	0.99821	0.96997	0.98958	0.88639																			0.05	3.8625	0.01919	0.05	4.88276	0.00137	0.05	5.07368	0.00392	0.05	5.07368	0.00118	0.1	0.5	0.03652		-15.6944	0	0	0	0	0	0	0	0	-14.8555	0
22981.9	0.99842	0.96929	0.98985	0.88462																			0.05	3.88125	0.01885	0.05	4.90345	0.00137	0.05	5.09474	0.00376	0.05	5.09474	0.00111	0.1	0.52381	0.04714		-15.6344	0	0	0	0	0	0	0	0	-14.7935	0
22987.2	0.9984	0.96846	0.99019	0.88244																			0.05	3.9	0.01851	0.05	4.92414	0.00137	0.05	5.11579	0.0036	0.05	5.11579	0.00105	0.1	0.54762	0.05974		-15.5754	0	0	0	0	0	0	0	0	-14.7315	0
22993.3	0.99797	0.9675	0.99058	0.87994																			0.05	3.91875	0.01817	0.05	4.94483	0.00136	0.05	5.13684	0.00344	0.05	5.13684	0.000988715	0.1	0.57143	0.07339		-15.5154	0	0	0	0	0	0	0	0	-14.6685	0
22997.5	0.99701	0.96684	0.99085	0.87821																			0.05	3.9375	0.01782	0.05	4.96552	0.00135	0.05	5.15789	0.00328	0.05	5.15789	0.000929309	0.1	0.59524	0.08772		-15.4554	0	0	0	0	0	0	0	0	-14.6065	0
23002.7	0.99571	0.96603	0.99118	0.87609																			0.05	3.95625	0.01748	0.05	4.98621	0.00135	0.05	5.17895	0.00312	0.05	5.17895	0.000872462	0.1	0.61905	0.10269		-15.3964	0	0	0	0	0	0	0	0	-14.5445	0
23006.8	0.99417	0.96539	0.99144	0.87442																			0.05	3.975	0.01713	0.05	5.0069	0.00134	0.05	5.2	0.00297	0.05	5.2	0.000818223	0.1	0.64286	0.11845		-15.3364	0	0	0	0	0	0	0	0	-14.4825	0
23012.8	0.993	0.96444	0.99182	0.87195																			0.05	3.99375	0.01679	0.05	5.02759	0.00132	0.05	5.22105	0.00282	0.05	5.22105	0.000766638	0.1	0.66667	0.13518		-15.2764	0	0	0	0	0	0	0	0	-14.4195	0
23018.1	0.99202	0.9636	0.99217	0.86975																			0.05	4.0125	0.01644	0.05	5.04828	0.00131	0.05	5.2421	0.00267	0.05	5.2421	0.000717746	0.1	0.69048	0.15295		-15.2174	0	0	0	0	0	0	0	0	-14.3575	0
23022.5	0.99099	0.96292	0.99244	0.86797																			0.05	4.03125	0.01609	0.05	5.06897	0.0013	0.05	5.26316	0.00252	0.05	5.26316	0.000671584	0.1	0.71429	0.17169		-15.1574	0	0	0	0	0	0	0	0	-14.2955	0
23027.6	0.99025	0.96212	0.99277	0.86587																			0.05	4.05	0.01574	0.05	5.08965	0.00129	0.05	5.28421	0.00238	0.05	5.28421	0.000628183	0.1	0.73809	0.19119		-15.0974	0	0	0	0	0	0	0	0	-14.2335	0
23031.5	0.98988	0.9615	0.99302	0.86425																			0.05	4.06875	0.01538	0.05	5.11034	0.00128	0.05	5.30526	0.00224	0.05	5.30526	0.000587574	0.1	0.76191	0.21118		-15.0384	0	0	0	0	0	0	0	0	-14.1715	0
23037.9	0.98988	0.9605	0.99343	0.86163																			0.05	4.0875	0.01503	0.05	5.13103	0.00126	0.05	5.32632	0.00211	0.05	5.32632	0.000549784	0.1	0.78571	0.23145		-14.9784	0	0	0	0	0	0	0	0	-14.1085	0
23042.9	0.9896	0.95971	0.99375	0.85957																			0.05	4.10625	0.01468	0.05	5.15172	0.00125	0.05	5.34737	0.00198	0.05	5.34737	0.000514839	0.1	0.80952	0.25194		-14.9184	0	0	0	0	0	0	0	0	-14.0465	0
23047.3	0.98937	0.95902	0.99403	0.85777																			0.05	4.125	0.01433	0.05	5.17241	0.00124	0.05	5.36842	0.00185	0.05	5.36842	0.000482762	0.1	0.83333	0.27281		-14.8594	0	0	0	0	0	0	0	0	-13.9845	0
23052.4	0.98939	0.95821	0.99436	0.85566																			0.05	4.14375	0.01398	0.05	5.1931	0.00123	0.05	5.38947	0.00173	0.05	5.38947	0.00045357	0.1	0.85714	0.29449		-14.7994	0	0	0	0	0	0	0	0	-13.9225	0
23056.4	0.98986	0.95759	0.99462	0.85404																			0.05	4.1625	0.01362	0.05	5.21379	0.00122	0.05	5.41053	0.00161	0.05	5.41053	0.000427276	0.1	0.88095	0.3176		-14.7394	0	0	0	0	0	0	0	0	-13.8595	0
23063.2	0.98981	0.95652	0.99505	0.85125																			0.05	4.18125	0.01328	0.05	5.23448	0.00122	0.05	5.43158	0.00149	0.05	5.43158	0.000403885	0.1	0.90476	0.34286		-14.6804	0	0	0	0	0	0	0	0	-13.7975	0
23067.8	0.98972	0.9558	0.99534	0.84936																			0.05	4.2	0.01293	0.05	5.25517	0.00121	0.05	5.45263	0.00138	0.05	5.45263	0.000383386	0.1	0.92857	0.37091		-14.6204	0	0	0	0	0	0	0	0	-13.7355	0
23072.4	0.98945	0.95507	0.99564	0.84747																			0.05	4.21875	0.01258	0.05	5.27586	0.00121	0.05	5.47368	0.00128	0.05	5.47368	0.000365751	0.1	0.95238	0.40221		-14.5604	0	0	0	0	0	0	0	0	-13.6735	0
23077.2	0.98933	0.95431	0.99595	0.84548																			0.05	4.2375	0.01224	0.05	5.29655	0.00121	0.05	5.49474	0.00117	0.05	5.49474	0.000350929	0.1	0.97619	0.43689		-14.5014	0	0	0	0	0	0	0	0	-13.6115	0
23081.5	0.98961	0.95365	0.99622	0.84375																			0.05	4.25625	0.0119	0.05	5.31724	0.00121	0.05	5.51579	0.00108	0.05	5.51579	0.000338843	0.1	1	0.47474		-14.4414	0	0	0	0	0	0	0	0	-13.5485	0
23088.3	0.99027	0.95257	0.99666	0.84094																			0.05	4.275	0.01157	0.05	5.33793	0.00121	0.05	5.53684	0.000983047	0.05	5.53684	0.000329384	0.1	1.02381	0.51525		-14.3814	0	0	0	0	0	0	0	0	-13.4865	0
23092.6	0.99056	0.9519	0.99693	0.83917																			0.05	4.29375	0.01123	0.05	5.35862	0.00121	0.05	5.5579	0.00089366	0.05	5.5579	0.000322414	0.1	1.04762	0.55767		-14.3224	0	0	0	0	0	0	0	0	-13.4245	0
23097.3	0.99044	0.95115	0.99723	0.83723																			0.05	4.3125	0.01091	0.05	5.37931	0.00121	0.05	5.57895	0.000808538	0.05	5.57895	0.000317768	0.1	1.07143	0.60111		-14.2624	0	0	0	0	0	0	0	0	-13.3625	0
23102	0.98996	0.95042	0.99753	0.83531																			0.05	4.33125	0.01058	0.05	5.4	0.00122	0.05	5.6	0.000727654	0.05	5.6	0.00031526	0.1	1.09524	0.64461		-14.2024	0	0	0	0	0	0	0	0	-13.3005	0
																							0.05	4.35	0.01026	0.05	5.42069	0.00122	0.05	5.62105	0.000650973	0.05	5.62105	0.000314688	0.1	1.11905	0.6872		-14.1434	0	0	0	0	0	0	0	0	-13.2375	0
																							0.05	4.36875	0.00995	0.05	5.44138	0.00123	0.05	5.6421	0.000578448	0.05	5.6421	0.000315848	0.1	1.14286	0.72796		-14.0834	0	0	0	0	0	0	0	0	-13.1755	0
																							0.05	4.3875	0.00964	0.05	5.46207	0.00124	0.05	5.66316	0.000510025	0.05	5.66316	0.000318535	0.1	1.16667	0.76603		-14.0234	0	0	0	0	0	0	0	0	-13.1135	0
																							0.05	4.40625	0.00934	0.05	5.48276	0.00125	0.05	5.68421	0.00044564	0.05	5.68421	0.000322555	0.1	1.19048	0.80061		-13.9644	0	0	0	0	0	0	0	0	-13.0515	0
																							0.05	4.425	0.00904	0.05	5.50345	0.00125	0.05	5.70526	0.000385224	0.05	5.70526	0.000327726	0.1	1.21429	0.83099		-13.9044	0	0	0	0	0	0	0	0	-12.9885	0
																							0.05	4.44375	0.00875	0.05	5.52414	0.00126	0.05	5.72632	0.000328701	0.05	5.72632	0.000333883	0.1	1.23809	0.85655		-13.8444	0	0	0	0	0	0	0	0	-12.9265	0
																							0.05	4.4625	0.00847	0.05	5.54483	0.00127	0.05	5.74737	0.000275993	0.05	5.74737	0.000340876	0.1	1.26191	0.87676		-13.7854	0	0	0	0	0	0	0	0	-12.8645	0
																							0.05	4.48125	0.00819	0.05	5.56552	0.00128	0.05	5.76842	0.000227021	0.05	5.76842	0.000348575	0.1	1.28571	0.89122		-13.7254	0	0	0	0	0	0	0	0	-12.8025	0
																							0.05	4.5	0.00792	0.05	5.58621	0.00128	0.05	5.78947	0.000181713	0.05	5.78947	0.000356863	0.1	1.30952	0.8996		-13.6654	0	0	0	0	0	0	0	0	-12.7405	0
																							0.05	4.51875	0.00766	0.05	5.6069	0.00129	0.05	5.81053	0.000140016	0.05	5.81053	0.000365637	0.1	1.33333	0.90172		-13.6064	0	0	0	0	0	0	0	0	-12.6775	0
																							0.05	4.5375	0.0074	0.05	5.62759	0.00129	0.05	5.83158	0.000101941	0.05	5.83158	0.000374806	0.1	1.35714	0.89755		-13.5464	0	0	0	0	0	0	0	0	-12.6155	0
																							0.05	4.55625	0.00715	0.05	5.64828	0.0013	0.05	5.85263	6.76999e-05	0.05	5.85263	0.00038429	0.1	1.38095	0.88716		-13.4864	0	0	0	0	0	0	0	0	-12.5535	0
																							0.05	4.575	0.0069	0.05	5.66897	0.0013	0.05	5.87368	3.84364e-05	0.05	5.87368	0.000394015	0.1	1.40476	0.8708		-13.4274	0	0	0	0	0	0	0	0	-12.4915	0
																							0.05	4.59375	0.00667	0.05	5.68966	0.0013	0.05	5.89474	2.15331e-05	0.05	5.89474	0.000403916	0.1	1.42857	0.84881		-13.3674	0	0	0	0	0	0	0	0	-12.4295	0
																							0.05	4.6125	0.00644	0.05	5.71035	0.00131	0.05	5.91579	3.18777e-05	0.05	5.91579	0.000413933	0.1	1.45238	0.82167		-13.3074	0	0	0	0	0	0	0	0	-12.3665	0
																							0.05	4.63125	0.00621	0.05	5.73103	0.00131	0.05	5.93684	5.18327e-05	0.05	5.93684	0.000424009	0.1	1.47619	0.78995		-13.2484	0	0	0	0	0	0	0	0	-12.3045	0
																							0.05	4.65	0.006	0.05	5.75172	0.0013	0.05	5.95789	7.13997e-05	0.05	5.95789	0.000434094	0.1	1.5	0.7543		-13.1884	0	0	0	0	0	0	0	0	-12.2425	0
																							0.05	4.66875	0.00579	0.05	5.77241	0.0013	0.05	5.97895	8.90935e-05	0.05	5.97895	0.000444137	0.1	1.52381	0.71542		-13.1284	0	0	0	0	0	0	0	0	-12.1805	0
																							0.05	4.6875	0.00559	0.05	5.7931	0.0013	0.05	6	0.00010465	0.05	6	0.000454092	0.1	1.54762	0.67402		-13.0694	0	0	0	0	0	0	0	0	-12.1175	0
																							0.05	4.70625	0.00539	0.05	5.81379	0.00129	0.1	0	0.00894	0.1	0	0.0094	0.1	1.57143	0.63084		-13.0094	0	0	0	0	0	0	0	0	-12.0555	0
																							0.05	4.725	0.0052	0.05	5.83448	0.00129	0.1	0.02105	0.01834	0.1	0.02105	0.01919	0.1	1.59524	0.58658		-12.9494	0	0	0	0	0	0	0	0	-11.9935	0
																							0.05	4.74375	0.00502	0.05	5.85517	0.00128	0.1	0.0421	0.0259	0.1	0.0421	0.02673	0.1	1.61905	0.54188		-12.8904	0	0	0	0	0	0	0	0	-11.9315	0
																							0.05	4.7625	0.00484	0.05	5.87586	0.00127	0.1	0.06316	0.03146	0.1	0.06316	0.03218	0.1	1.64286	0.49735		-12.8304	0	0	0	0	0	0	0	0	-11.8695	0
																							0.05	4.78125	0.00467	0.05	5.89655	0.00126	0.1	0.08421	0.03558	0.1	0.08421	0.03677	0.1	1.66667	0.45354		-12.7714	0	0	0	0	0	0	0	0	-11.8065	0
																							0.05	4.8	0.00451	0.05	5.91724	0.00125	0.1	0.10526	0.03829	0.1	0.10526	0.04122	0.1	1.69048	0.41089		-12.7114	0	0	0	0	0	0	0	0	-11.7445	0
																							0.05	4.81875	0.00435	0.05	5.93793	0.00124	0.1	0.12632	0.03959	0.1	0.12632	0.04584	0.1	1.71429	0.3698		-12.6514	0	0	0	0	0	0	0	0	-11.6825	0
																							0.05	4.8375	0.0042	0.05	5.95862	0.00122	0.1	0.14737	0.03964	0.1	0.14737	0.05048	0.1	1.73809	0.33057		-12.5924	0	0	0	0	0	0	0	0	-11.6205	0
																							0.05	4.85625	0.00405	0.05	5.97931	0.00121	0.1	0.16842	0.03892	0.1	0.16842	0.05467	0.1	1.76191	0.29345		-12.5324	0	0	0	0	0	0	0	0	-11.5575	0
																							0.05	4.875	0.00391	0.05	6	0.00119	0.1	0.18947	0.03821	0.1	0.18947	0.05781	0.1	1.78571	0.25862		-12.4724	0	0	0	0	0	0	0	0	-11.4955	0
																							0.05	4.89375	0.00377	0.1	0	0.00382	0.1	0.21053	0.03834	0.1	0.21053	0.05941	0.1	1.80952	0.22621		-12.4134	0	0	0	0	0	0	0	0	-11.4335	0
																							0.05	4.9125	0.00364	0.1	0.02069	0.00784	0.1	0.23158	0.03979	0.1	0.23158	0.05929	0.1	1.83333	0.19631		-12.3534	0	0	0	0	0	0	0	0	-11.3715	0
																							0.05	4.93125	0.00352	0.1	0.04138	0.01128	0.1	0.25263	0.04233	0.1	0.25263	0.05769	0.1	1.85714	0.16897		-12.2934	0	0	0	0	0	0	0	0	-11.3095	0
																							0.05	4.95	0.00339	0.1	0.06207	0.01403	0.1	0.27368	0.04513	0.1	0.27368	0.05533	0.1	1.88095	0.14425		-12.2344	0	0	0	0	0	0	0	0	-11.2465	0
																							0.05	4.96875	0.00328	0.1	0.08276	0.01621	0.1	0.29474	0.04718	0.1	0.29474	0.05326	0.1	1.90476	0.12218		-12.1744	0	0	0	0	0	0	0	0	-11.1845	0
																							0.05	4.9875	0.00317	0.1	0.10345	0.01768	0.1	0.31579	0.04769	0.1	0.31579	0.05256	0.1	1.92857	0.10282		-12.1144	0	0	0	0	0	0	0	0	-11.1225	0
																							0.05	5.00625	0.00306	0.1	0.12414	0.01835	0.1	0.33684	0.0462	0.1	0.33684	0.05369	0.1	1.95238	0.0863		-12.0554	0	0	0	0	0	0	0	0	-11.0605	0
																							0.05	5.025	0.00296	0.1	0.14483	0.01826	0.1	0.3579	0.04273	0.1	0.3579	0.05621	0.1	1.97619	0.07275		-11.9954	0	0	0	0	0	0	0	0	-10.9985	0
																							0.05	5.04375	0.00286	0.1	0.16552	0.01767	0.1	0.37895	0.03782	0.1	0.37895	0.05902	0.1	2	0.06237		-11.9354	0	0	0	0	0	0	0	0	-10.9355	0
																							0.05	5.0625	0.00276	0.1	0.18621	0.01703	0.1	0.4	0.03261	0.1	0.4	0.06094	0.1	2.02381	0.05531		-11.8764	0	0	0	0	0	0	0	0	-10.8735	0
																							0.05	5.08125	0.00267	0.1	0.2069	0.0169	0.1	0.42105	0.02876	0.1	0.42105	0.06115	0.1	2.04762	0.05149		-11.8164	0	0	0	0	0	0	0	0	-10.8115	0
																							0.05	5.1	0.00258	0.1	0.22759	0.01755	0.1	0.44211	0.0277	0.1	0.44211	0.05929	0.1	2.07143	0.05044		-11.7564	0	0	0	0	0	0	0	0	-10.7495	0
																							0.05	5.11875	0.0025	0.1	0.24828	0.01878	0.1	0.46316	0.02924	0.1	0.46316	0.05548	0.1	2.09524	0.05143		-11.6974	0	0	0	0	0	0	0	0	-10.6865	0
																							0.05	5.1375	0.00242	0.1	0.26897	0.02002	0.1	0.48421	0.03166	0.1	0.48421	0.05026	0.1	2.11905	0.05366		-11.6374	0	0	0	0	0	0	0	0	-10.6245	0
																							0.05	5.15625	0.00234	0.1	0.28966	0.02065	0.1	0.50526	0.03341	0.1	0.50526	0.04449	0.1	2.14286	0.0565		-11.5774	0	0	0	0	0	0	0	0	-10.5625	0
																							0.05	5.175	0.00227	0.1	0.31034	0.02021	0.1	0.52632	0.03409	0.1	0.52632	0.03921	0.1	2.16667	0.05951		-11.5184	0	0	0	0	0	0	0	0	-10.5005	0
																							0.05	5.19375	0.0022	0.1	0.33103	0.01849	0.1	0.54737	0.03496	0.1	0.54737	0.03573	0.1	2.19048	0.06245		-11.4584	0	0	0	0	0	0	0	0	-10.4385	0
																							0.05	5.2125	0.00213	0.1	0.35172	0.01552	0.1	0.56842	0.03885	0.1	0.56842	0.03562	0.1	2.21429	0.06517		-11.3984	0	0	0	0	0	0	0	0	-10.3755	0
																							0.05	5.23125	0.00206	0.1	0.37241	0.01172	0.1	0.58947	0.04824	0.1	0.58947	0.04056	0.1	2.23809	0.06761		-11.3394	0	0	0	0	0	0	0	0	-10.3135	0
																							0.05	5.25	0.002	0.1	0.3931	0.00842	0.1	0.61053	0.06316	0.1	0.61053	0.05154	0.1	2.26191	0.06973		-11.2794	0	0	0	0	0	0	0	0	-10.2515	0
																							0.05	5.26875	0.00194	0.1	0.41379	0.00871	0.1	0.63158	0.08186	0.1	0.63158	0.06859	0.1	2.28571	0.07154		-11.2194	0	0	0	0	0	0	0	0	-10.1895	0
																							0.05	5.2875	0.00188	0.1	0.43448	0.01315	0.1	0.65263	0.10236	0.1	0.65263	0.0912	0.1	2.30952	0.07305		-11.1604	0	0	0	0	0	0	0	0	-10.1265	0
																							0.05	5.30625	0.00183	0.1	0.45517	0.01911	0.1	0.67368	0.12287	0.1	0.67368	0.11854	0.1	2.33333	0.07428		-11.1004	0	0	0	0	0	0	0	0	-10.0645	0
																							0.05	5.325	0.00177	0.1	0.47586	0.0254	0.1	0.69474	0.14197	0.1	0.69474	0.14951	0.1	2.35714	0.07526		-11.0404	0	0	0	0	0	0	0	0	-10.0025	0
																							0.05	5.34375	0.00172	0.1	0.49655	0.03168	0.1	0.71579	0.15873	0.1	0.71579	0.1828	0.1	2.38095	0.07601		-10.9814	0	0	0	0	0	0	0	0	-9.94053	0
																							0.05	5.3625	0.00167	0.1	0.51724	0.03799	0.1	0.73684	0.1729	0.1	0.73684	0.21697	0.1	2.40476	0.07656		-10.9214	0	0	0	0	0	0	0	0	-9.87853	0
																							0.05	5.38125	0.00163	0.1	0.53793	0.0446	0.1	0.75789	0.18508	0.1	0.75789	0.25059	0.1	2.42857	0.07691		-10.8614	0	0	0	0	0	0	0	0	-9.81553	0
																							0.05	5.4	0.00158	0.1	0.55862	0.05184	0.1	0.77895	0.1969	0.1	0.77895	0.28246	0.1	2.45238	0.07708		-10.8024	0	0	0	0	0	0	0	0	-9.75353	0
																							0.05	5.41875	0.00154	0.1	0.57931	0.06003	0.1	0.8	0.21086	0.1	0.8	0.31178	0.1	2.47619	0.0771		-10.7424	0	0	0	0	0	0	0	0	-9.69153	0
																							0.05	5.4375	0.0015	0.1	0.6	0.0694	0.1	0.82105	0.22991	0.1	0.82105	0.33825	0.1	2.5	0.07698		-10.6824	0	0	0	0	0	0	0	0	-9.62953	0
																							0.05	5.45625	0.00146	0.1	0.62069	0.08003	0.1	0.8421	0.2565	0.1	0.8421	0.36223	0.1	2.52381	0.07672		-10.6234	0	0	0	0	0	0	0	0	-9.56753	0
																							0.05	5.475	0.00143	0.1	0.64138	0.09188	0.1	0.86316	0.29191	0.1	0.86316	0.38469	0.1	2.54762	0.07633		-10.5634	0	0	0	0	0	0	0	0	-9.50453	0
																							0.05	5.49375	0.00139	0.1	0.66207	0.10485	0.1	0.88421	0.33599	0.1	0.88421	0.40714	0.1	2.57143	0.07583		-10.5034	0	0	0	0	0	0	0	0	-9.44253	0
																							0.05	5.5125	0.00136	0.1	0.68276	0.11878	0.1	0.90526	0.38761	0.1	0.90526	0.43136	0.1	2.59524	0.07522		-10.4444	0	0	0	0	0	0	0	0	-9.38053	0
																							0.05	5.53125	0.00133	0.1	0.70345	0.13345	0.1	0.92632	0.4452	0.1	0.92632	0.45901	0.1	2.61905	0.0745		-10.3844	0	0	0	0	0	0	0	0	-9.31853	0
																							0.05	5.55	0.0013	0.1	0.72414	0.1486	0.1	0.94737	0.50712	0.1	0.94737	0.49125	0.1	2.64286	0.0737		-10.3244	0	0	0	0	0	0	0	0	-9.25553	0
																							0.05	5.56875	0.00127	0.1	0.74483	0.16391	0.1	0.96842	0.57193	0.1	0.96842	0.52852	0.1	2.66667	0.0728		-10.2654	0	0	0	0	0	0	0	0	-9.19353	0
																							0.05	5.5875	0.00124	0.1	0.76552	0.17901	0.1	0.98947	0.63845	0.1	0.98947	0.57047	0.1	2.69048	0.07182		-10.2054	0	0	0	0	0	0	0	0	-9.13153	0
																							0.05	5.60625	0.00121	0.1	0.78621	0.1935	0.1	1.01053	0.7058	0.1	1.01053	0.61613	0.1	2.71429	0.07077		-10.1454	0	0	0	0	0	0	0	0	-9.06953	0
																							0.05	5.625	0.00119	0.1	0.8069	0.20702	0.1	1.03158	0.77334	0.1	1.03158	0.66415	0.1	2.73809	0.06964		-10.0864	0	0	0	0	0	0	0	0	-9.00753	0
																							0.05	5.64375	0.00116	0.1	0.82759	0.21925	0.1	1.05263	0.8406	0.1	1.05263	0.71307	0.1	2.76191	0.06845		-10.0264	0	0	0	0	0	0	0	0	-8.94453	0.00012
																							0.05	5.6625	0.00114	0.1	0.84828	0.23003	0.1	1.07368	0.9072	0.1	1.07368	0.76151	0.1	2.78571	0.0672		-9.96738	0	0	0	0	0	0	0	0	-8.88253	0.00139
																							0.05	5.68125	0.00112	0.1	0.86897	0.23934	0.1	1.09474	0.97272	0.1	1.09474	0.80828	0.1	2.80952	0.06589		-9.90738	0	0	0	0	0	0	0	0	-8.82053	0.00453
																							0.05	5.7	0.0011	0.1	0.88965	0.24737	0.1	1.11579	1.03666	0.1	1.11579	0.85244	0.1	2.83333	0.06453		-9.84738	0	0	0	0	0	0	0	0	-8.75853	0.0092
																							0.05	5.71875	0.00108	0.1	0.91034	0.25445	0.1	1.13684	1.09839	0.1	1.13684	0.89331	0.1	2.85714	0.06313		-9.78838	0	0	0	0	0	0	0	0	-8.69653	0.00955
																							0.05	5.7375	0.00106	0.1	0.93103	0.26103	0.1	1.15789	1.15707	0.1	1.15789	0.93039	0.1	2.88095	0.06169		-9.72838	0	0	0	0	0	0	0	0	-8.63353	0.01004
																							0.05	5.75625	0.00104	0.1	0.95172	0.26754	0.1	1.17895	1.21173	0.1	1.17895	0.96334	0.1	2.90476	0.06022		-9.66838	0	0	0	0	0	0	0	0	-8.57153	0.01082
																							0.05	5.775	0.00103	0.1	0.97241	0.27427	0.1	1.2	1.26127	0.1	1.2	0.99193	0.1	2.92857	0.05873		-9.60938	0	0	0	0	0	0	0	0	-8.50953	0.01027
																							0.05	5.79375	0.00101	0.1	0.9931	0.28131	0.1	1.22105	1.30457	0.1	1.22105	1.01596	0.1	2.95238	0.05721		-9.54938	0	0	0	0	0	0	0	0	-8.44753	0.00889
																							0.05	5.8125	0.000992357	0.1	1.01379	0.28844	0.1	1.24211	1.34049	0.1	1.24211	1.03523	0.1	2.97619	0.05567		-9.48938	0	0	0	0	0	0	0	0	-8.38453	0.01254
																							0.05	5.83125	0.000976845	0.1	1.03448	0.29523	0.1	1.26316	1.36802	0.1	1.26316	1.04954	0.1	3	0.05413		-9.43038	0	0	0	0	0	0	0	0	-8.32253	0.0285
																							0.05	5.85	0.000961876	0.1	1.05517	0.30109	0.1	1.28421	1.38631	0.1	1.28421	1.05868	0.1	3.02381	0.05257		-9.37038	0	0	0	0	0	0	0	0	-8.26053	0.06051
																							0.05	5.86875	0.000947406	0.1	1.07586	0.30539	0.1	1.30526	1.39472	0.1	1.30526	1.06243	0.1	3.04762	0.05101		-9.31038	0	0	0	0	0	0	0	0	-8.19853	0.08915
																							0.05	5.8875	0.000933391	0.1	1.09655	0.30768	0.1	1.32632	1.39289	0.1	1.32632	1.06063	0.1	3.07143	0.04946		-9.25138	0	0	0	0	0	0	0	0	-8.13653	0.08462
																							0.05	5.90625	0.000919793	0.1	1.11724	0.30772	0.1	1.34737	1.38072	0.1	1.34737	1.05315	0.1	3.09524	0.04791		-9.19138	0	0	0	0	0	0	0	0	-8.07353	0.06799
																							0.05	5.925	0.000906572	0.1	1.13793	0.30567	0.1	1.36842	1.35842	0.1	1.36842	1.03998	0.1	3.11905	0.04637		-9.13138	0	0	0	0	0	0	0	0	-8.01153	0.08924
																							0.05	5.94375	0.000893692	0.1	1.15862	0.30216	0.1	1.38947	1.32644	0.1	1.38947	1.02118	0.1	3.14286	0.04484		-9.07238	0	0	0	0	0	0	0	0	-7.94953	0.12312
																							0.05	5.9625	0.000881119	0.1	1.17931	0.2983	0.1	1.41053	1.28552	0.1	1.41053	0.99694	0.1	3.16667	0.04332		-9.01238	0	0	0	0	0	0	0	0	-7.88753	0.13908
																							0.05	5.98125	0.000868823	0.1	1.2	0.29566	0.1	1.43158	1.23656	0.1	1.43158	0.96758	0.1	3.19048	0.04182		-8.95238	0	0	0	0	0	0	0	0	-7.82453	0.14853
																							0.05	6	0.000856773	0.1	1.22069	0.29612	0.1	1.45263	1.18065	0.1	1.45263	0.93352	0.1	3.21429	0.04034		-8.89338	0	0	0	0	0	0	0	0	-7.76253	0.14216
																							0.1	0	0.00803	0.1	1.24138	0.30152	0.1	1.47368	1.11899	0.1	1.47368	0.89528	0.1	3.23809	0.03888		-8.83338	0	0	0	0	0	0	0	0	-7.70053	0.1624
																							0.1	0.01875	0.01552	0.1	1.26207	0.31323	0.1	1.49474	1.05283	0.1	1.49474	0.85347	0.1	3.26191	0.03744		-8.77338	0	0	0	0	0	0	0	0	-7.63853	0.18583
																							0.1	0.0375	0.02182	0.1	1.28276	0.33182	0.1	1.51579	0.98346	0.1	1.51579	0.80874	0.1	3.28571	0.03603		-8.71438	0	0	0	0	0	0	0	0	-7.57653	0.16352
																							0.1	0.05625	0.02645	0.1	1.30345	0.35692	0.1	1.53684	0.9121	0.1	1.53684	0.76179	0.1	3.30952	0.03465		-8.65438	0	0	0	0	0	0	0	0	-7.51353	0.16313
																							0.1	0.075	0.03008	0.1	1.32414	0.3875	0.1	1.5579	0.83993	0.1	1.5579	0.71332	0.1	3.33333	0.03329		-8.59438	0	0	0	0	0	0	0	0	-7.45153	0.1662
																							0.1	0.09375	0.03296	0.1	1.34483	0.42213	0.1	1.57895	0.76801	0.1	1.57895	0.66401	0.1	3.35714	0.03196		-8.53538	0	0	0	0	0	0	0	0	-7.38953	0.17702
																							0.1	0.1125	0.03524	0.1	1.36552	0.4593	0.1	1.6	0.69731	0.1	1.6	0.6145	0.1	3.38095	0.03066		-8.47538	0	0	0	0	0	0	0	0	-7.32753	0.17376
																							0.1	0.13125	0.037	0.1	1.38621	0.49761	0.1	1.62105	0.62861	0.1	1.62105	0.56538	0.1	3.40476	0.02939		-8.41538	0	0	0	0	0	0	0	0	-7.26553	0.20358
																							0.1	0.15	0.03837	0.1	1.4069	0.53578	0.1	1.6421	0.56261	0.1	1.6421	0.51718	0.1	3.42857	0.02814		-8.35638	0	0	0	0	0	0	0	0	-7.20253	0.24544
																							0.1	0.16875	0.03944	0.1	1.42759	0.57274	0.1	1.66316	0.49984	0.1	1.66316	0.47035	0.1	3.45238	0.02693		-8.29638	0	0	0	0	0	0	0	0	-7.14053	0.2358
																							0.1	0.1875	0.04024	0.1	1.44828	0.60759	0.1	1.68421	0.4407	0.1	1.68421	0.42524	0.1	3.47619	0.02576		-8.23638	0	0	0	0	0	0	0	0	-7.07853	0.26414
																							0.1	0.20625	0.04079	0.1	1.46897	0.6396	0.1	1.70526	0.38548	0.1	1.70526	0.38214	0.1	3.5	0.02461		-8.17738	0	0	0	0	0	0	0	0	-7.01653	0.27639
																							0.1	0.225	0.04105	0.1	1.48966	0.66817	0.1	1.72632	0.33438	0.1	1.72632	0.34127	0.1	3.52381	0.02349		-8.11738	0	0	0	0	0	0	0	0	-6.95353	0.23554
																							0.1	0.24375	0.04096	0.1	1.51035	0.69284	0.1	1.74737	0.2875	0.1	1.74737	0.30276	0.1	3.54762	0.02241		-8.05738	0	0	0	0	0	0	0	0	-6.89153	0.21148
																							0.1	0.2625	0.04046	0.1	1.53103	0.71328	0.1	1.76842	0.24491	0.1	1.76842	0.26669	0.1	3.57143	0.02136		-7.99838	0	0	0	0	0	0	0	0	-6.82953	0.21633
																							0.1	0.28125	0.03956	0.1	1.55172	0.72924	0.1	1.78947	0.20663	0.1	1.78947	0.2331	0.1	3.59524	0.02035		-7.93838	0	0	0	0	0	0	0	0	-6.76753	0.20989
																							0.1	0.3	0.03833	0.1	1.57241	0.74059	0.1	1.81053	0.17267	0.1	1.81053	0.20199	0.1	3.61905	0.01936		-7.87838	0	0	0	0	0	0	0	0	-6.70553	0.22479
																							0.1	0.31875	0.0369	0.1	1.5931	0.74729	0.1	1.83158	0.14311	0.1	1.83158	0.17335	0.1	3.64286	0.01841		-7.81938	0	0	0	0	0	0	0	0	-6.64253	0.30294
																							0.1	0.3375	0.03545	0.1	1.61379	0.74939	0.1	1.85263	0.11805	0.1	1.85263	0.14714	0.1	3.66667	0.01749		-7.75938	0	0	0	0	0	0	0	0	-6.58053	0.39716
																							0.1	0.35625	0.03409	0.1	1.63448	0.747	0.1	1.87368	0.09772	0.1	1.87368	0.12338	0.1	3.69048	0.0166		-7.69938	0	0	0	0	0	0	0	0	-6.51853	0.34567
																							0.1	0.375	0.03287	0.1	1.65517	0.74033	0.1	1.89474	0.08244	0.1	1.89474	0.10211	0.1	3.71429	0.01575		-7.64038	0	0	0	0	0	0	0	0	-6.45653	0.38033
																							0.1	0.39375	0.0317	0.1	1.67586	0.72963	0.1	1.91579	0.07241	0.1	1.91579	0.08345	0.1	3.73809	0.01492		-7.58038	0	0	0	0	0	0	0	0	-6.39453	0.36194
																							0.1	0.4125	0.0304	0.1	1.69655	0.71522	0.1	1.93684	0.06742	0.1	1.93684	0.06769	0.1	3.76191	0.01413		-7.52038	0	0	0	0	0	0	0	0	-6.33153	0.36129
																							0.1	0.43125	0.02878	0.1	1.71724	0.69744	0.1	1.95789	0.06659	0.1	1.95789	0.05531	0.1	3.78571	0.01336		-7.46138	0	0	0	0	0	0	0	0	-6.26953	0.35173
																							0.1	0.45	0.02672	0.1	1.73793	0.67669	0.1	1.97895	0.06858	0.1	1.97895	0.047	0.1	3.80952	0.01263		-7.40138	0	0	0	0	0	0	0	0	-6.20753	0.37096
																							0.1	0.46875	0.0242	0.1	1.75862	0.65338	0.1	2	0.07211	0.1	2	0.04326	0.1	3.83333	0.01193		-7.34138	0	0	0	0	0	0	0	0	-6.14553	0.38245
																							0.1	0.4875	0.02138	0.1	1.77931	0.62792	0.1	2.02105	0.07625	0.1	2.02105	0.04375	0.1	3.85714	0.01125		-7.28238	0	0	0	0	0	0	0	0	-6.08253	0.3849
																							0.1	0.50625	0.01859	0.1	1.8	0.60074	0.1	2.0421	0.08048	0.1	2.0421	0.04718	0.1	3.88095	0.01061		-7.22238	2e-05	0	0	0	0	0	0	0	-6.02053	0.46659
																							0.1	0.525	0.01624	0.1	1.82069	0.57226	0.1	2.06316	0.08452	0.1	2.06316	0.05211	0.1	3.90476	0.00999		-7.16338	0.00599	0	0	0	0.00048	0	0.00014	0	-5.95853	0.45666
																							0.1	0.54375	0.01473	0.1	1.84138	0.54286	0.1	2.08421	0.08826	0.1	2.08421	0.05752	0.1	3.92857	0.0094		-7.10338	0.22613	-1e-05	3e-05	0	0.01812	0	0.00644	0	-5.89653	0.4815
																							0.1	0.5625	0.01411	0.1	1.86207	0.51292	0.1	2.10526	0.09171	0.1	2.10526	0.06282	0.1	3.95238	0.00884		-7.04338	0.99925	-0.00064	0.00019	-3e-05	0.08269	-0.00011	0.03657	-1e-05	-5.83453	0.52851
																							0.1	0.58125	0.01402	0.1	1.88276	0.48278	0.1	2.12632	0.0949	0.1	2.12632	0.06771	0.1	3.97619	0.00831		-6.98438	0.7513	-0.00912	0.00086	-0.00039	0.0902	-0.0017	0.06534	-0.00013	-5.77153	0.54871
																							0.1	0.6	0.01391	0.1	1.90345	0.45275	0.1	2.14737	0.0979	0.1	2.14737	0.07204	0.1	4	0.0078		-6.92438	0.70991	-0.02777	0.00281	-0.0015	0.1248	-0.0049	0.2112	-0.00095	-5.70953	0.59387
																							0.1	0.61875	0.0134	0.1	1.92414	0.4231	0.1	2.16842	0.10077	0.1	2.16842	0.07576	0.1	4.02381	0.00732		-6.86438	1.3606	-0.05267	0.0044	-0.00249	0.2625	-0.00754	0.3943	-0.00598	-5.64753	0.57344
																							0.1	0.6375	0.01235	0.1	1.94483	0.39408	0.1	2.18947	0.10356	0.1	2.18947	0.07884	0.1	4.04762	0.00686		-6.80538	1.25328	-0.09591	0.00438	-0.002	0.2828	-0.01214	0.3002	-0.01558	-5.58553	0.48516
																							0.1	0.65625	0.01102	0.1	1.96552	0.36588	0.1	2.21053	0.1063	0.1	2.21053	0.08131	0.1	4.07143	0.00643		-6.74538	0.55472	-0.10474	0.00392	-0.00199	0.1136	-0.01394	0.1364	-0.01596	-5.52253	0.47601
																							0.1	0.675	0.01007	0.1	1.98621	0.33866	0.1	2.23158	0.10899	0.1	2.23158	0.08321	0.1	4.09524	0.00603		-6.68538	0.247	-0.11014	0.00393	-0.00231	0.05039	-0.0157	0.04703	-0.01017	-5.46053	0.5943
																							0.1	0.69375	0.01042	0.1	2.0069	0.31257	0.1	2.25263	0.11163	0.1	2.25263	0.08457	0.1	4.11905	0.00565		-6.62638	0.23529	-0.15888	0.00271	-0.00164	0.05262	-0.02367	0.04121	-0.0086	-5.39853	0.59718
																							0.1	0.7125	0.01243	0.1	2.02759	0.2877	0.1	2.27368	0.11418	0.1	2.27368	0.08545	0.1	4.14286	0.00529		-6.56638	0.16975	-0.175	0.00157	-0.00103	0.03343	-0.02778	0.04024	-0.00619	-5.33653	0.39146
																							0.1	0.73125	0.01563	0.1	2.04828	0.26412	0.1	2.29474	0.11661	0.1	2.29474	0.0859	0.1	4.16667	0.00496		-6.50638	0.15375	-0.183	0.00203	-0.00125	0.02484	-0.02964	0.03975	-0.00598	-5.27453	0.33769
																							0.1	0.75	0.01944	0.1	2.06897	0.24187	0.1	2.31579	0.11887	0.1	2.31579	0.08597	0.1	4.19048	0.00466		-6.44738	0.17167	-0.21778	0.00324	-0.00206	0.03452	-0.03621	0.03737	-0.00732	-5.21153	0.9779
																							0.1	0.76875	0.02355	0.1	2.08966	0.22099	0.1	2.33684	0.12092	0.1	2.33684	0.08572	0.1	4.21429	0.00438		-6.38738	0.1461	-0.20641	0.00226	-0.00177	0.03027	-0.03731	0.0318	-0.00685	-5.14953	2.60307
																							0.1	0.7875	0.0279	0.1	2.11035	0.20146	0.1	2.3579	0.12271	0.1	2.3579	0.08518	0.1	4.2381	0.00412		-6.32738	0.10489	-0.19967	0.00128	-0.00102	0.01646	-0.03803	0.02457	-0.00656	-5.08753	1.90894
																							0.1	0.80625	0.03258	0.1	2.13103	0.18328	0.1	2.37895	0.12419	0.1	2.37895	0.0844	0.1	4.2619	0.00389		-6.26838	0.10735	-0.1366	0.0009	-0.00074	0.0143	-0.02524	0.02285	-0.00413	-5.02553	2.4608
																							0.1	0.825	0.03768	0.1	2.15172	0.16642	0.1	2.4	0.12535	0.1	2.4	0.08343	0.1	4.28571	0.00368		-6.20838	0.17332	-0.09309	0.00063	-0.00046	0.02641	-0.0165	0.0257	-0.00199	-4.96353	3.374
																							0.1	0.84375	0.04323	0.1	2.17241	0.15083	0.1	2.42105	0.12615	0.1	2.42105	0.08232	0.1	4.30952	0.0035		-6.14838	0.19237	-0.11384	0.00063	-0.00045	0.03006	-0.02046	0.02673	-0.0018	-4.90053	1.30466
																							0.1	0.8625	0.04913	0.1	2.1931	0.13648	0.1	2.44211	0.12658	0.1	2.44211	0.08108	0.1	4.33333	0.00334		-6.08938	0.17389	-0.13399	0.00058	-0.00057	0.02689	-0.02383	0.05494	-0.0018	-4.83853	1.27895
																							0.1	0.88125	0.0551	0.1	2.21379	0.12331	0.1	2.46316	0.12665	0.1	2.46316	0.07976	0.1	4.35714	0.00319		-6.02938	0.67095	-0.17263	0.0004	-0.00051	0.04425	-0.03236	0.5616	-0.00231	-4.77653	2.0082
																							0.1	0.9	0.06079	0.1	2.23448	0.11125	0.1	2.48421	0.12634	0.1	2.48421	0.07839	0.1	4.38095	0.00307		-5.96938	1.33515	-0.06576	0.00013	-0.00014	0.0726	-0.01275	1.2	-0.00093	-4.71453	2.2446
																							0.1	0.91875	0.06578	0.1	2.25517	0.10025	0.1	2.50526	0.12569	0.1	2.50526	0.07699	0.1	4.40476	0.00297		-5.91038	0.33767	-0.00416	0.0001	-1e-05	0.01761	-0.00076	0.2947	-0.00015	-4.65153	3.035
																							0.1	0.9375	0.0697	0.1	2.27586	0.09024	0.1	2.52632	0.1247	0.1	2.52632	0.07558	0.1	4.42857	0.00288		-5.85038	0.0935	-0.00805	0.00072	-0.00011	0.0022	-0.00091	0.01695	-0.00152	-4.58953	1.97217
																							0.1	0.95625	0.07227	0.1	2.29655	0.08115	0.1	2.54737	0.1234	0.1	2.54737	0.07419	0.1	4.45238	0.00281		-5.79038	0.22915	-0.03339	0.00382	-0.0007	0.01035	-0.00336	0.01619	-0.01184	-4.52753	1.38829
																							0.1	0.975	0.07335	0.1	2.31724	0.07293	0.1	2.56842	0.12182	0.1	2.56842	0.07281	0.1	4.47619	0.00275		-5.73138	0.28834	-0.09746	0.00757	-0.00168	0.01718	-0.01089	0.01342	-0.04261	-4.46553	0.94759
																							0.1	0.99375	0.07303	0.1	2.33793	0.0655	0.1	2.58947	0.11999	0.1	2.58947	0.07148	0.1	4.5	0.00271		-5.67138	0.16911	-0.14786	0.00421	-0.00168	0.00759	-0.01892	0.01334	-0.05872	-4.40353	0.68484
																							0.1	1.0125	0.07162	0.1	2.35862	0.05881	0.1	2.61053	0.11795	0.1	2.61053	0.07018	0.1	4.52381	0.00267		-5.61138	0.23074	-0.07459	0.00349	-0.00118	0.00574	-0.00908	0.03641	-0.02443	-4.34053	0.71805
																							0.1	1.03125	0.06974	0.1	2.37931	0.05279	0.1	2.63158	0.11573	0.1	2.63158	0.06894	0.1	4.54762	0.00264		-5.55238	0.4903	-0.03628	0.00861	-0.002	0.01402	-0.00316	0.07229	-0.01002	-4.27853	0.77132
																							0.1	1.05	0.0683	0.1	2.4	0.04739	0.1	2.65263	0.11336	0.1	2.65263	0.06774	0.1	4.57143	0.00262		-5.49238	0.46125	-0.04378	0.00999	-0.00359	0.02407	-0.00321	0.08777	-0.00741	-4.21653	0.86465
																							0.1	1.06875	0.06835	0.1	2.42069	0.04257	0.1	2.67368	0.11088	0.1	2.67368	0.06659	0.1	4.59524	0.0026		-5.43238	0.25143	-0.06256	0.00623	-0.00328	0.02151	-0.00545	0.06675	-0.00835	-4.15453	0.69813
																							0.1	1.0875	0.07085	0.1	2.44138	0.03826	0.1	2.69474	0.10831	0.1	2.69474	0.06549	0.1	4.61905	0.00258		-5.37338	0.22545	-0.06782	0.00646	-0.00252	0.02211	-0.0069	0.0857	-0.00764	-4.09153	0.4853
																							0.1	1.10625	0.07625	0.1	2.46207	0.03444	0.1	2.71579	0.10568	0.1	2.71579	0.06444	0.1	4.64286	0.00257		-5.31338	0.26658	-0.07898	0.008	-0.0032	0.02729	-0.00664	0.118	-0.00855	-4.02953	0.44792
																							0.1	1.125	0.08441	0.1	2.48276	0.03105	0.1	2.73684	0.10301	0.1	2.73684	0.06342	0.1	4.66667	0.00255		-5.25338	0.27872	-0.08595	0.01249	-0.00525	0.02879	-0.00588	0.1325	-0.00729	-3.96753	0.45568
																							0.1	1.14375	0.09479	0.1	2.50345	0.02806	0.1	2.7579	0.10034	0.1	2.7579	0.06243	0.1	4.69048	0.00254		-5.19438	0.31544	-0.09533	0.01531	-0.00726	0.0276	-0.00741	0.1876	-0.00766	-3.90553	0.53483
																							0.1	1.1625	0.1067	0.1	2.52414	0.02545	0.1	2.77895	0.09767	0.1	2.77895	0.06147	0.1	4.71429	0.00252		-5.13438	0.33572	-0.07682	0.01356	-0.00611	0.0268	-0.00626	0.2189	-0.00637	-3.84353	0.61421
																							0.1	1.18125	0.11957	0.1	2.54483	0.02318	0.1	2.8	0.09502	0.1	2.8	0.06053	0.1	4.7381	0.00251		-5.07438	0.54517	-0.08088	0.01456	-0.00635	0.02634	-0.00706	0.4016	-0.00401	-3.78053	0.65611
																							0.1	1.2	0.13297	0.1	2.56552	0.02123	0.1	2.82105	0.09241	0.1	2.82105	0.0596	0.1	4.7619	0.00249		-5.01538	0.82284	-0.07657	0.01495	-0.00711	0.03023	-0.00576	0.6494	-0.00317	-3.71853	0.64402
																							0.1	1.21875	0.14663	0.1	2.58621	0.01957	0.1	2.84211	0.08984	0.1	2.84211	0.05867	0.1	4.78571	0.00247		-4.95538	0.656	-0.07585	0.01544	-0.00656	0.03487	-0.00606	0.4863	-0.00274	-3.65653	0.55541
																							0.1	1.2375	0.1604	0.1	2.6069	0.01818	0.1	2.86316	0.08733	0.1	2.86316	0.05775	0.1	4.80952	0.00245		-4.89538	0.30754	-0.06937	0.01463	-0.0065	0.03379	-0.00554	0.1638	-0.0022	-3.59453	0.55126
																							0.1	1.25625	0.17424	0.1	2.62759	0.01705	0.1	2.88421	0.08487	0.1	2.88421	0.05681	0.1	4.83333	0.00242		-4.83638	0.15749	-0.05947	0.00769	-0.0042	0.02657	-0.00454	0.03757	-0.00219	-3.53253	0.5209
																							0.1	1.275	0.18817	0.1	2.64828	0.01613	0.1	2.90526	0.08247	0.1	2.90526	0.05587	0.1	4.85714	0.0024		-4.77638	0.10953	-0.05282	0.00537	-0.00154	0.02514	-0.00438	0.01515	-0.00227	-3.46953	0.42042
																							0.1	1.29375	0.20225	0.1	2.66897	0.01541	0.1	2.92632	0.08013	0.1	2.92632	0.0549	0.1	4.88095	0.00237		-4.71638	0.11768	-0.04001	0.00755	-0.0018	0.02745	-0.00324	0.00611	-0.00533	-3.40753	0.4549
																							0.1	1.3125	0.21654	0.1	2.68966	0.01485	0.1	2.94737	0.07785	0.1	2.94737	0.05392	0.1	4.90476	0.00234		-4.65738	0.16251	-0.07087	0.0121	-0.00347	0.03938	-0.00333	0.01274	-0.02873	-3.34553	0.56173
																							0.1	1.33125	0.23108	0.1	2.71034	0.01444	0.1	2.96842	0.07563	0.1	2.96842	0.05292	0.1	4.92857	0.0023		-4.59738	0.19189	-0.13398	0.0153	-0.00443	0.0661	-0.00322	0.01862	-0.08483	-3.28353	0.43183
																							0.1	1.35	0.24591	0.1	2.73103	0.01414	0.1	2.98947	0.07347	0.1	2.98947	0.05189	0.1	4.95238	0.00226		-4.53738	0.21602	-0.13704	0.01718	-0.00413	0.08896	-0.0027	0.02138	-0.1007	-3.22053	0.33464
																							0.1	1.36875	0.26103	0.1	2.75172	0.01393	0.1	3.01053	0.07137	0.1	3.01053	0.05083	0.1	4.97619	0.00222		-4.47838	0.24015	-0.08733	0.0167	-0.00276	0.08923	-0.00163	0.02739	-0.0637	-3.15853	0.399
																							0.1	1.3875	0.27639	0.1	2.77241	0.01378	0.1	3.03158	0.06933	0.1	3.03158	0.04975	0.1	5	0.00218		-4.41838	0.33776	-0.06262	0.02316	-0.00225	0.1515	-0.00128	0.02845	-0.03753	-3.09653	0.44164
																							0.1	1.40625	0.29191	0.1	2.7931	0.01367	0.1	3.05263	0.06734	0.1	3.05263	0.04865	0.1	5.02381	0.00214		-4.35938	1.64099	-0.03667	0.1294	-0.00152	0.9024	-0.00078	0.03873	-0.0198	-3.03453	0.39109
																							0.1	1.425	0.3075	0.1	2.81379	0.01359	0.1	3.07368	0.0654	0.1	3.07368	0.04751	0.1	5.04762	0.00209		-4.29938	3.96903	-0.02152	0.3359	-0.00208	2.209	-0.00036	0.05344	-0.01162	-2.97253	0.39372
																							0.1	1.44375	0.32299	0.1	2.83448	0.01351	0.1	3.09474	0.0635	0.1	3.09474	0.04636	0.1	5.07143	0.00204		-4.23938	2.01087	-0.02428	0.184	-0.00246	1.106	-0.00052	0.03837	-0.01391	-2.90953	0.3765
																							0.1	1.4625	0.33823	0.1	2.85517	0.01343	0.1	3.11579	0.06166	0.1	3.11579	0.04518	0.1	5.09524	0.00199		-4.18038	0.60869	-0.03094	0.06388	-0.00366	0.3622	-0.0006	0.0596	-0.01294	-2.84753	0.37008
																							0.1	1.48125	0.35302	0.1	2.87586	0.01334	0.1	3.13684	0.05986	0.1	3.13684	0.04398	0.1	5.11905	0.00194		-4.12038	0.54821	-0.05254	0.06858	-0.00763	0.3735	-0.00077	0.0358	-0.01371	-2.78553	0.42493
																							0.1	1.5	0.36713	0.1	2.89655	0.01324	0.1	3.15789	0.05811	0.1	3.15789	0.04277	0.1	5.14286	0.00188		-4.06038	0.65615	-0.05407	0.164	-0.01152	0.338	-0.00116	0.01603	-0.00697	-2.72353	0.47011
																							0.1	1.51875	0.38035	0.1	2.91724	0.01311	0.1	3.17895	0.05641	0.1	3.17895	0.04154	0.1	5.16667	0.00183		-4.00138	0.92014	-0.06241	0.3559	-0.0174	0.2954	-0.00198	0.01912	-0.00287	-2.66153	0.40428
																							0.1	1.5375	0.39243	0.1	2.93793	0.01295	0.1	3.2	0.05475	0.1	3.2	0.0403	0.1	5.19048	0.00178		-3.94138	1.12331	-0.07967	0.4533	-0.03439	0.2358	-0.00405	0.03875	-0.00228	-2.59853	0.40187
																							0.1	1.55625	0.40315	0.1	2.95862	0.01277	0.1	3.22105	0.05313	0.1	3.22105	0.03905	0.1	5.21429	0.00172		-3.88138	1.03306	-0.1829	0.3822	-0.08849	0.2013	-0.00658	0.05106	-0.00265	-2.53653	0.4321
																							0.1	1.575	0.41228	0.1	2.97931	0.01256	0.1	3.24211	0.05156	0.1	3.24211	0.0378	0.1	5.2381	0.00166		-3.82238	1.1329	-0.24348	0.5601	-0.1288	0.1352	-0.00628	0.0917	-0.003	-2.47453	0.37347
																							0.1	1.59375	0.41962	0.1	3	0.01232	0.1	3.26316	0.05003	0.1	3.26316	0.03654	0.1	5.2619	0.00161		-3.76238	1.17	-0.2653	0.4759	-0.1522	0.1122	-0.00748	0.1733	-0.00401	-2.41253	0.37747
																							0.1	1.6125	0.42501	0.1	3.02069	0.01206	0.1	3.28421	0.04855	0.1	3.28421	0.03529	0.1	5.28571	0.00155		-3.70238	1.11	-0.21076	0.2455	-0.1132	0.1264	-0.00847	0.3489	-0.00404	-2.34953	0.49469
																							0.1	1.63125	0.4283	0.1	3.04138	0.01178	0.1	3.30526	0.04712	0.1	3.30526	0.03404	0.1	5.30952	0.00149		-3.64338	1.30414	-0.18208	0.2379	-0.08177	0.1425	-0.00916	0.5067	-0.00545	-2.28753	0.56091
																							0.1	1.65	0.42941	0.1	3.06207	0.01149	0.1	3.32632	0.04574	0.1	3.32632	0.0328	0.1	5.33333	0.00143		-3.58338	1.1924	-0.18633	0.2424	-0.06934	0.166	-0.00888	0.3786	-0.00813	-2.22553	0.50188
																							0.1	1.66875	0.42831	0.1	3.08276	0.01118	0.1	3.34737	0.0444	0.1	3.34737	0.03157	0.1	5.35714	0.00138		-3.52338	1.14481	-0.23666	0.2737	-0.08023	0.1729	-0.00995	0.35	-0.00782	-2.16353	0.51331
																							0.1	1.6875	0.42505	0.1	3.10345	0.01087	0.1	3.36842	0.0431	0.1	3.36842	0.03036	0.1	5.38095	0.00132		-3.46438	1.15164	-0.25478	0.2953	-0.09109	0.1517	-0.01294	0.3909	-0.00698	-2.10153	0.56074
																							0.1	1.70625	0.41972	0.1	3.12414	0.01055	0.1	3.38947	0.04186	0.1	3.38947	0.02916	0.1	5.40476	0.00127		-3.40438	1.10766	-0.23964	0.3357	-0.08105	0.1457	-0.01083	0.306	-0.00945	-2.03853	0.56129
																							0.1	1.725	0.4125	0.1	3.14483	0.01024	0.1	3.41053	0.04066	0.1	3.41053	0.02798	0.1	5.42857	0.00122		-3.34438	1.1108	-0.28976	0.3766	-0.1058	0.1483	-0.01201	0.2632	-0.01136	-1.97653	0.57935
																							0.1	1.74375	0.40364	0.1	3.16552	0.00994	0.1	3.43158	0.0395	0.1	3.43158	0.02683	0.1	5.45238	0.00116		-3.28538	0.97207	-0.36813	0.2766	-0.13	0.1407	-0.01468	0.2802	-0.01002	-1.91453	0.58397
																							0.1	1.7625	0.39348	0.1	3.18621	0.00966	0.1	3.45263	0.03839	0.1	3.45263	0.02569	0.1	5.47619	0.00112		-3.22538	0.8522	-0.40253	0.1976	-0.1181	0.1583	-0.0143	0.245	-0.01035	-1.85253	0.50783
																							0.1	1.78125	0.3824	0.1	3.2069	0.00941	0.1	3.47368	0.03732	0.1	3.47368	0.02459	0.1	5.5	0.00107		-3.16538	0.83741	-0.3363	0.1708	-0.08972	0.2035	-0.01027	0.1997	-0.01277	-1.78953	0.49052
																							0.1	1.8	0.37087	0.1	3.22759	0.00918	0.1	3.49474	0.03629	0.1	3.49474	0.02351	0.1	5.52381	0.00102		-3.10638	0.93303	-0.23849	0.2266	-0.07547	0.1956	-0.01066	0.1916	-0.01362	-1.72753	0.46885
																							0.1	1.81875	0.35938	0.1	3.24828	0.009	0.1	3.51579	0.03529	0.1	3.51579	0.02246	0.1	5.54762	0.000979913		-3.04638	0.81499	-0.1914	0.2111	-0.08223	0.1706	-0.0126	0.1755	-0.01204	-1.66553	0.38049
																							0.1	1.8375	0.34845	0.1	3.26897	0.00885	0.1	3.53684	0.03434	0.1	3.53684	0.02144	0.1	5.57143	0.000940031		-2.98638	0.72838	-0.18884	0.2013	-0.07843	0.1627	-0.01844	0.1467	-0.01206	-1.60353	0.30195
																							0.1	1.85625	0.3386	0.1	3.28966	0.00874	0.1	3.55789	0.03341	0.1	3.55789	0.02045	0.1	5.59524	0.000903189		-2.92738	0.82329	-0.19647	0.3031	-0.07223	0.1836	-0.02405	0.1196	-0.01491	-1.54153	0.30558
																							0.1	1.875	0.33028	0.1	3.31034	0.00867	0.1	3.57895	0.03252	0.1	3.57895	0.01949	0.1	5.61905	0.000869608		-2.86738	0.83199	-0.18724	0.3665	-0.07377	0.1965	-0.02344	0.09937	-0.01991	-1.47853	0.25284
																							0.1	1.89375	0.32386	0.1	3.33103	0.00865	0.1	3.6	0.03165	0.1	3.6	0.01857	0.1	5.64286	0.000839475		-2.80738	0.75908	-0.18923	0.3443	-0.08291	0.1693	-0.02587	0.1062	-0.02076	-1.41653	0.24382
																							0.1	1.9125	0.31958	0.1	3.35172	0.00867	0.1	3.62105	0.03081	0.1	3.62105	0.01768	0.1	5.66667	0.000812942		-2.74838	0.67725	-0.19412	0.2684	-0.08101	0.1778	-0.02811	0.09322	-0.02184	-1.35453	0.24971
																							0.1	1.93125	0.31749	0.1	3.37241	0.00872	0.1	3.6421	0.03	0.1	3.6421	0.01682	0.1	5.69048	0.000790114		-2.68838	0.71206	-0.16768	0.2805	-0.05181	0.1843	-0.02658	0.07694	-0.02608	-1.29253	0.24828
																							0.1	1.95	0.31752	0.1	3.3931	0.00881	0.1	3.66316	0.02921	0.1	3.66316	0.016	0.1	5.71429	0.000771036		-2.62838	0.81851	-0.15726	0.3621	-0.03999	0.2203	-0.02618	0.0558	-0.02889	-1.23053	0.22892
																							0.1	1.96875	0.31941	0.1	3.41379	0.00892	0.1	3.68421	0.02843	0.1	3.68421	0.01521	0.1	5.7381	0.000755691		-2.56938	1.2992	-0.14911	0.6745	-0.0331	0.3521	-0.01793	0.05731	-0.03947	-1.16753	0.21592
																							0.1	1.9875	0.3228	0.1	3.43448	0.00905	0.1	3.70526	0.02767	0.1	3.70526	0.01446	0.1	5.7619	0.000743992		-2.50938	2.00971	-0.14178	1.319	-0.0271	0.3577	-0.01351	0.06831	-0.04523	-1.10553	0.23662
																							0.1	2.00625	0.32727	0.1	3.45517	0.0092	0.1	3.72632	0.02693	0.1	3.72632	0.01374	0.1	5.78571	0.000735785		-2.44938	1.55368	-0.14828	1.046	-0.04416	0.1772	-0.01385	0.07935	-0.04055	-1.04353	0.31286
																							0.1	2.025	0.33235	0.1	3.47586	0.00935	0.1	3.74737	0.02621	0.1	3.74737	0.01305	0.1	5.80952	0.000730855		-2.39038	1.34461	-0.16242	0.7462	-0.06824	0.1548	-0.01523	0.1271	-0.02864	-0.98153	0.36323
																							0.1	2.04375	0.33763	0.1	3.49655	0.0095	0.1	3.76842	0.0255	0.1	3.76842	0.0124	0.1	5.83333	0.000728935		-2.33038	1.16487	-0.14799	0.5236	-0.06687	0.1547	-0.01353	0.1529	-0.02154	-0.91853	0.25892
																							0.1	2.0625	0.34269	0.1	3.51724	0.00965	0.1	3.78947	0.0248	0.1	3.78947	0.01178	0.1	5.85714	0.000729716		-2.27038	0.78062	-0.14749	0.2764	-0.07025	0.1038	-0.01067	0.1672	-0.01677	-0.85653	0.20944
																							0.1	2.08125	0.34721	0.1	3.53793	0.0098	0.1	3.81053	0.02411	0.1	3.81053	0.0112	0.1	5.88095	0.000732867		-2.21138	0.58586	-0.16036	0.1683	-0.07578	0.06039	-0.00872	0.1638	-0.01394	-0.79453	0.23997
																							0.1	2.1	0.3509	0.1	3.55862	0.00993	0.1	3.83158	0.02343	0.1	3.83158	0.01064	0.1	5.90476	0.000738043		-2.15138	0.59202	-0.16467	0.1438	-0.07444	0.05197	-0.00738	0.2032	-0.01806	-0.73253	0.18037
																							0.1	2.11875	0.35355	0.1	3.57931	0.01005	0.1	3.85263	0.02277	0.1	3.85263	0.01012	0.1	5.92857	0.0007449		-2.09138	0.48538	-0.18087	0.08997	-0.07905	0.05711	-0.00756	0.165	-0.02139	-0.67053	0.14758
																							0.1	2.1375	0.35502	0.1	3.6	0.01015	0.1	3.87368	0.02212	0.1	3.87368	0.00963	0.1	5.95238	0.000753107		-2.03238	0.37875	-0.21568	0.04981	-0.1048	0.06274	-0.0082	0.1122	-0.02716	-0.60753	0.10698
																							0.1	2.15625	0.35521	0.1	3.62069	0.01023	0.1	3.89474	0.02148	0.1	3.89474	0.00917	0.1	5.97619	0.00076235		-1.97238	0.35958	-0.28274	0.04099	-0.1697	0.04894	-0.00732	0.1131	-0.02807	-0.54553	0.09238
																							0.1	2.175	0.35406	0.1	3.64138	0.01029	0.1	3.91579	0.02085	0.1	3.91579	0.00874	0.1	6	0.000772339		-1.91238	0.38238	-0.34239	0.04116	-0.23	0.03076	-0.00772	0.1067	-0.02358	-0.48353	0.11204
																							0.1	2.19375	0.35158	0.1	3.66207	0.01032	0.1	3.93684	0.02023	0.1	3.93684	0.00834	0.15	0	0.00563		-1.85338	0.42508	-0.60484	0.03625	-0.4863	0.01982	-0.00983	0.08594	-0.02038	-0.42153	0.14406
																							0.1	2.2125	0.3478	0.1	3.68276	0.01033	0.1	3.9579	0.01963	0.1	3.9579	0.00797	0.15	0.02381	0.01234		-1.79338	0.48772	-1.22711	0.03866	-1.077	0.01512	-0.02317	0.07022	-0.02878	-0.35953	0.19354
																							0.1	2.23125	0.34277	0.1	3.70345	0.01032	0.1	3.97895	0.01903	0.1	3.97895	0.00762	0.15	0.04762	0.01768		-1.73338	0.33106	-1.91739	0.03249	-1.728	0.01009	-0.05238	0.04084	-0.05916	-0.29653	0.21676
																							0.1	2.25	0.33657	0.1	3.72414	0.01028	0.1	4	0.01846	0.1	4	0.0073	0.15	0.07143	0.02184		-1.67438	0.24952	-1.79957	0.02964	-1.63	0.00794	-0.06373	0.05715	-0.05395	-0.23453	0.90586
																							0.1	2.26875	0.3293	0.1	3.74483	0.01022	0.1	4.02105	0.01789	0.1	4.02105	0.007	0.15	0.09524	0.02504		-1.61438	0.3625	-1.0407	0.0399	-0.9306	0.01077	-0.03428	0.1179	-0.03741	-0.17253	1.37827
																							0.1	2.2875	0.32107	0.1	3.76552	0.01014	0.1	4.04211	0.01735	0.1	4.04211	0.00673	0.15	0.11905	0.02711		-1.55538	0.44609	-0.63952	0.04907	-0.5571	0.015	-0.02193	0.1497	-0.02852	-0.11053	0.24056
																							0.1	2.30625	0.312	0.1	3.78621	0.01003	0.1	4.06316	0.01682	0.1	4.06316	0.00648	0.15	0.14286	0.0279		-1.49538	0.377	-0.72732	0.04226	-0.6449	0.0132	-0.02636	0.1487	-0.02012	-0.04753	0.00406
																							0.1	2.325	0.30221	0.1	3.8069	0.0099	0.1	4.08421	0.0163	0.1	4.08421	0.00625	0.15	0.16667	0.02748		-1.43538	0.37905	-0.6886	0.03331	-0.6011	0.01221	-0.02862	0.1739	-0.01496	0.01447	8e-05
																							0.1	2.34375	0.29182	0.1	3.82759	0.00975	0.1	4.10526	0.0158	0.1	4.10526	0.00604	0.15	0.19048	0.02627		-1.37638	0.33502	-0.39731	0.02953	-0.3105	0.01491	-0.02316	0.1228	-0.0206	0.07647	0
																							0.1	2.3625	0.28094	0.1	3.84828	0.00958	0.1	4.12632	0.01532	0.1	4.12632	0.00584	0.15	0.21429	0.02511		-1.31638	0.27083	-0.36834	0.03685	-0.274	0.01795	-0.02086	0.07399	-0.03097	0.13847	0
																							0.1	2.38125	0.26971	0.1	3.86897	0.00939	0.1	4.14737	0.01485	0.1	4.14737	0.00566	0.15	0.2381	0.02503		-1.25638	0.30801	-0.35652	0.03931	-0.271	0.01759	-0.01752	0.1137	-0.02803	0.20047	0
																							0.1	2.4	0.25822	0.1	3.88965	0.00918	0.1	4.16842	0.01441	0.1	4.16842	0.0055	0.15	0.26191	0.02665		-1.19738	0.34002	-0.26771	0.03012	-0.1873	0.01956	-0.01626	0.1374	-0.0232	0.26347	0
																							0.1	2.41875	0.2466	0.1	3.91035	0.00896	0.1	4.18947	0.01398	0.1	4.18947	0.00534	0.15	0.28571	0.0296		-1.13738	0.34014	-0.19858	0.03367	-0.1334	0.02134	-0.01218	0.1558	-0.01856	0.32547	0
																							0.1	2.4375	0.23492	0.1	3.93103	0.00872	0.1	4.21053	0.01357	0.1	4.21053	0.0052	0.15	0.30952	0.03286		-1.07738	0.46358	-0.28653	0.04169	-0.225	0.0333	-0.00998	0.2406	-0.01119	0.38747	0
																							0.1	2.45625	0.22328	0.1	3.95172	0.00847	0.1	4.23158	0.01317	0.1	4.23158	0.00507	0.15	0.33333	0.03535		-1.01838	0.46466	-0.32515	0.03811	-0.2467	0.04834	-0.00946	0.2031	-0.00761	0.44947	0
																							0.1	2.475	0.21177	0.1	3.97241	0.00821	0.1	4.25263	0.0128	0.1	4.25263	0.00495	0.15	0.35714	0.03631		-0.95838	0.32904	-0.3098	0.0368	-0.2411	0.04026	-0.01101	0.1089	-0.00551	0.51247	0
																							0.1	2.49375	0.20046	0.1	3.9931	0.00793	0.1	4.27368	0.01244	0.1	4.27368	0.00483	0.15	0.38095	0.03538		-0.89838	0.2634	-0.42288	0.04235	-0.3613	0.01783	-0.01607	0.05779	-0.00577	0.57447	0
																							0.1	2.5125	0.18941	0.1	4.01379	0.00765	0.1	4.29474	0.0121	0.1	4.29474	0.00472	0.15	0.40476	0.03275		-0.83938	0.25881	-0.33283	0.02763	-0.2205	0.0055	-0.01892	0.04082	-0.00402	0.63647	0
																							0.1	2.53125	0.17867	0.1	4.03448	0.00736	0.1	4.31579	0.01177	0.1	4.31579	0.00461	0.15	0.42857	0.02938		-0.77938	0.11628	-0.15377	0.00704	-0.04603	0.01325	-0.01369	0.01703	-0.00294	0.69847	0
																							0.1	2.55	0.1683	0.1	4.05517	0.00707	0.1	4.33684	0.01146	0.1	4.33684	0.00451	0.15	0.45238	0.02737		-0.71938	0.12848	-0.14165	0.01192	-0.01873	0.05357	-0.02691	0.01164	-0.00491	0.76047	0
																							0.1	2.56875	0.15833	0.1	4.07586	0.00678	0.1	4.3579	0.01116	0.1	4.3579	0.00441	0.15	0.47619	0.02945		-0.66038	0.14829	-0.24345	0.01604	-0.04712	0.03696	-0.04828	0.02659	-0.01389	0.82347	0
																							0.1	2.5875	0.1488	0.1	4.09655	0.00648	0.1	4.37895	0.01088	0.1	4.37895	0.00432	0.15	0.5	0.03655		-0.60038	0.15935	-0.22034	0.01393	-0.06817	0.01453	-0.04248	0.03811	-0.02407	0.88547	0
																							0.1	2.60625	0.13974	0.1	4.11724	0.00618	0.1	4.4	0.01061	0.1	4.4	0.00422	0.15	0.52381	0.04724		-0.54038	0.20643	-0.17571	0.01518	-0.0676	0.0119	-0.02934	0.05387	-0.02031	0.94747	0
																							0.1	2.625	0.13115	0.1	4.13793	0.00588	0.1	4.42105	0.01035	0.1	4.42105	0.00413	0.15	0.54762	0.05993		-0.48138	0.23196	-0.14236	0.01519	-0.07046	0.01951	-0.01553	0.03951	-0.00902	1.00947	0
																							0.1	2.64375	0.12307	0.1	4.15862	0.00558	0.1	4.4421	0.01011	0.1	4.4421	0.00404	0.15	0.57143	0.07369		-0.42138	0.27487	-0.09974	0.01081	-0.05811	0.03389	-0.01051	0.02004	-0.00521	1.07147	0
																							0.1	2.6625	0.11548	0.1	4.17931	0.00528	0.1	4.46316	0.00987	0.1	4.46316	0.00394	0.15	0.59524	0.08814		-0.36138	0.5231	-0.02171	0.00305	-0.01348	0.07632	-0.00289	0.0221	-0.00138	1.13447	0
																							0.1	2.68125	0.10841	0.1	4.2	0.00499	0.1	4.48421	0.00964	0.1	4.48421	0.00385	0.15	0.61905	0.10325		-0.30238	0.19477	-0.05508	0.00024	-0.00239	0.02885	-0.00308	0.00787	-0.00105	1.19647	0
																							0.1	2.7	0.10183	0.1	4.22069	0.00471	0.1	4.50526	0.00942	0.1	4.50526	0.00376	0.15	0.64286	0.11916		-0.24238	0.00761	-0.70904	1e-05	-0.02415	0.00113	-0.03855	0.0003	-0.01333	1.25847	1e-05
																							0.1	2.71875	0.09576	0.1	4.24138	0.00443	0.1	4.52632	0.00921	0.1	4.52632	0.00366	0.15	0.66667	0.13604		-0.18238	2e-05	-0.95961	0	-0.03245	0	-0.05219	0	-0.01841	1.32047	0.00081
																							0.1	2.7375	0.09017	0.1	4.26207	0.00416	0.1	4.54737	0.009	0.1	4.54737	0.00357	0.15	0.69048	0.15397		-0.12338	0	-0.13935	0	-0.00468	0	-0.00758	0	-0.00271	1.38347	0.00394
																							0.1	2.75625	0.08504	0.1	4.28276	0.0039	0.1	4.56842	0.0088	0.1	4.56842	0.00348	0.15	0.71429	0.17287		-0.06338	0	-0.00181	0	-6e-05	0	-0.0001	0	-4e-05	1.44547	0.00463
																							0.1	2.775	0.08037	0.1	4.30345	0.00364	0.1	4.58947	0.0086	0.1	4.58947	0.00338	0.15	0.73809	0.19253		-0.00338	0	0	0	0	0	0	0	0	1.50747	0.01169
																							0.1	2.79375	0.07613	0.1	4.32414	0.0034	0.1	4.61053	0.00841	0.1	4.61053	0.00329	0.15	0.76191	0.21267		0.05562	0	0	0	0	0	0	0	0	1.56947	0.01279
																							0.1	2.8125	0.07228	0.1	4.34483	0.00317	0.1	4.63158	0.00822	0.1	4.63158	0.00319	0.15	0.78571	0.23308		0.11562	0	0	0	0	0	0	0	0	1.63147	0.00244
																							0.1	2.83125	0.06881	0.1	4.36552	0.00295	0.1	4.65263	0.00803	0.1	4.65263	0.0031	0.15	0.80952	0.25369		0.17562	0	0	0	0	0	0	0	0	1.69447	0.00392
																							0.1	2.85	0.06569	0.1	4.38621	0.00275	0.1	4.67368	0.00784	0.1	4.67368	0.003	0.15	0.83333	0.27468		0.23462	0	0	0	0	0	0	0	0	1.75647	0.01094
																							0.1	2.86875	0.06288	0.1	4.4069	0.00256	0.1	4.69474	0.00766	0.1	4.69474	0.0029	0.15	0.85714	0.29648		0.29462	0	0	0	0	0	0	0	0	1.81847	0.0047
																							0.1	2.8875	0.06035	0.1	4.42759	0.00238	0.1	4.71579	0.00747	0.1	4.71579	0.00281	0.15	0.88095	0.31971		0.35462	0	0	0	0	0	0	0	0	1.88047	0.00649
																							0.1	2.90625	0.05808	0.1	4.44828	0.00222	0.1	4.73684	0.00729	0.1	4.73684	0.00271	0.15	0.90476	0.34512		0.41362	0	0	0	0	0	0	0	0	1.94247	0.01843
																							0.1	2.925	0.05603	0.1	4.46897	0.00208	0.1	4.7579	0.00711	0.1	4.7579	0.00262	0.15	0.92857	0.37337		0.47362	5e-05	-4e-05	0	0	1e-05	-1e-05	0	0	2.00547	0.03766
																							0.1	2.94375	0.05418	0.1	4.48966	0.00195	0.1	4.77895	0.00692	0.1	4.77895	0.00252	0.15	0.95238	0.40493		0.53362	0.00236	-0.0028	0	-7e-05	0.00037	-0.00064	6e-05	-0.0001	2.06747	0.0542
																							0.1	2.9625	0.05249	0.1	4.51035	0.00184	0.1	4.8	0.00674	0.1	4.8	0.00242	0.15	0.97619	0.43995		0.59262	0.01778	-0.02792	1e-05	-0.00073	0.00279	-0.00673	0.00043	-0.001	2.12947	0.01925
																							0.1	2.98125	0.05095	0.1	4.53103	0.00175	0.1	4.82105	0.00655	0.1	4.82105	0.00233	0.15	1	0.47822		0.65262	0.02469	-0.04881	1e-05	-0.00135	0.00396	-0.0128	0.00056	-0.00176	2.19147	0.03486
																							0.1	3	0.04953	0.1	4.55172	0.00167	0.1	4.84211	0.00637	0.1	4.84211	0.00224	0.15	1.02381	0.51924		0.71262	0.02496	-0.05425	3e-05	-0.00179	0.0043	-0.01827	0.00048	-0.00204	2.25447	0.04501
																							0.1	3.01875	0.04822	0.1	4.57241	0.00161	0.1	4.86316	0.00618	0.1	4.86316	0.00214	0.15	1.04762	0.56224		0.77162	0.01809	-0.04397	3e-05	-0.00158	0.00324	-0.0168	0.00034	-0.00169	2.31647	0.02749
																							0.1	3.0375	0.047	0.1	4.5931	0.00156	0.1	4.88421	0.006	0.1	4.88421	0.00205	0.15	1.07143	0.60633		0.83162	0.00827	-0.03637	5e-05	-0.00168	0.00179	-0.01995	0.0002	-0.00168	2.37847	0.03165
																							0.1	3.05625	0.04585	0.1	4.61379	0.00153	0.1	4.90526	0.00581	0.1	4.90526	0.00196	0.15	1.09524	0.65054		0.89162	0.01547	-0.07562	9e-05	-0.00339	0.00368	-0.0468	0.00028	-0.00279	2.44047	0.05364
																							0.1	3.075	0.04476	0.1	4.63448	0.0015	0.1	4.92632	0.00563	0.1	4.92632	0.00187	0.15	1.11905	0.69388		0.95062	0.00923	-0.06188	7e-05	-0.00281	0.00251	-0.0445	0.00015	-0.0021	2.50247	0.06014
																							0.1	3.09375	0.04373	0.1	4.65517	0.00149	0.1	4.94737	0.00544	0.1	4.94737	0.00179	0.15	1.14286	0.73543		1.01062	0.01058	-0.1384	0.00021	-0.00629	0.00194	-0.1117	0.00044	-0.0067	2.56547	0.0407
																							0.1	3.1125	0.04274	0.1	4.67586	0.00148	0.1	4.96842	0.00526	0.1	4.96842	0.0017	0.15	1.16667	0.7743		1.07062	0.05283	-0.33989	0.00173	-0.01735	0.00488	-0.2308	0.00229	-0.03245	2.62747	0.05103
																							0.1	3.13125	0.0418	0.1	4.69655	0.00147	0.1	4.98947	0.00507	0.1	4.98947	0.00162	0.15	1.19048	0.80969		1.12962	0.07328	-0.50375	0.00452	-0.02713	0.0071	-0.303	0.00296	-0.05684	2.68947	0.02165
																							0.1	3.15	0.04089	0.1	4.71724	0.00147	0.1	5.01053	0.00489	0.1	5.01053	0.00153	0.15	1.21429	0.84087		1.18962	0.06198	-0.50645	0.00489	-0.02478	0.00667	-0.3074	0.00255	-0.06187	2.75147	0.01958
																							0.1	3.16875	0.04	0.1	4.73793	0.00148	0.1	5.03158	0.0047	0.1	5.03158	0.00145	0.15	1.23809	0.86721		1.24862	0.06926	-0.43167	0.00704	-0.02824	0.00562	-0.2006	0.00279	-0.07936	2.81447	0.0606
																							0.1	3.1875	0.03915	0.1	4.75862	0.00148	0.1	5.05263	0.00452	0.1	5.05263	0.00138	0.15	1.26191	0.88817		1.30862	0.05028	-0.4219	0.00724	-0.02173	0.00339	-0.267	0.00195	-0.05779	2.87647	0.06738
																							0.1	3.20625	0.03833	0.1	4.77931	0.00148	0.1	5.07368	0.00434	0.1	5.07368	0.0013	0.15	1.28571	0.90332		1.36862	0.02512	-2.62476	0.00219	-0.06633	0.00156	-2.36	0.00097	-0.04222	2.93847	0.05966
																							0.1	3.225	0.03752	0.1	4.8	0.00149	0.1	5.09474	0.00416	0.1	5.09474	0.00123	0.15	1.30952	0.91233		1.42762	0.04734	-4.05122	0.00193	-0.09207	0.00285	-3.599	0.00153	-0.08509	3.00047	0.04338
																							0.1	3.24375	0.03675	0.1	4.82069	0.00149	0.1	5.11579	0.00398	0.1	5.11579	0.00116	0.15	1.33333	0.915		1.48762	0.04956	-0.99843	0.00205	-0.01867	0.00306	-0.7499	0.00146	-0.075	3.06247	0.03377
																							0.1	3.2625	0.03599	0.1	4.84138	0.00149	0.1	5.13684	0.00381	0.1	5.13684	0.00109	0.15	1.35714	0.91128		1.54762	0.04216	-0.06383	0.00073	-0.00079	0.00186	-0.02874	0.00034	-0.0115	3.12547	0.05976
																							0.1	3.28125	0.03526	0.1	4.86207	0.00149	0.1	5.15789	0.00363	0.1	5.15789	0.00102	0.15	1.38095	0.90125		1.60662	0.09952	-0.00088	0.00016	-1e-05	0.00361	-0.00027	7e-05	-0.00019	3.18747	0.07352
																							0.1	3.3	0.03456	0.1	4.88276	0.00148	0.1	5.17895	0.00346	0.1	5.17895	0.000961031	0.15	1.40476	0.88512		1.66662	0.14746	-0.00054	0.00024	0	0.00519	-2e-05	0.00017	-3e-05	3.24947	0.10277
																							0.1	3.31875	0.03387	0.1	4.90345	0.00147	0.1	5.2	0.0033	0.1	5.2	0.000900884	0.15	1.42857	0.86325		1.72662	0.25016	-0.02478	0.00021	-5e-05	0.00834	-0.00091	0.00046	-0.00136	3.31147	0.13828
																							0.1	3.3375	0.03321	0.1	4.92414	0.00147	0.1	5.22105	0.00313	0.1	5.22105	0.000843482	0.15	1.45238	0.83611		1.78562	0.3737	-0.18186	0.00023	-0.00029	0.0127	-0.00477	0.0009	-0.03017	3.37347	0.10948
																							0.1	3.35625	0.03257	0.1	4.94483	0.00146	0.1	5.2421	0.00297	0.1	5.2421	0.00078887	0.15	1.47619	0.80427		1.84562	0.42655	-1.19175	0.00014	-0.00045	0.01355	-0.00779	0.00136	-0.5701	3.43647	0.06755
																							0.1	3.375	0.03195	0.1	4.96552	0.00144	0.1	5.26316	0.00281	0.1	5.26316	0.00073709	0.15	1.5	0.76838		1.90562	0.13141	-5.57061	3e-05	-0.00073	0.0041	-0.01078	0.00046	-2.677	3.49847	0.04811
																							0.1	3.39375	0.03135	0.1	4.98621	0.00143	0.1	5.28421	0.00266	0.1	5.28421	0.000688186	0.15	1.52381	0.72914		1.96462	0.00545	-8.13773	0	-0.00158	0.00017	-0.01055	2e-05	-3.173	3.56047	0.04507
																							0.1	3.4125	0.03078	0.1	5.0069	0.00141	0.1	5.30526	0.0025	0.1	5.30526	0.000642198	0.15	1.54762	0.68729		2.02462	2e-05	-4.40729	0	-0.00189	0	-0.00709	0	-2.073	3.62247	0.04935
																							0.1	3.43125	0.03022	0.1	5.02759	0.0014	0.1	5.32632	0.00236	0.1	5.32632	0.000599168	0.15	1.57143	0.64357		2.08462	1e-05	-1.94338	0	-0.00084	0	-0.00683	0	-1.348	3.68547	0.07046
																							0.1	3.45	0.02968	0.1	5.04828	0.00138	0.1	5.34737	0.00221	0.1	5.34737	0.000559142	0.15	1.59524	0.59868		2.14362	0.00051	-0.80224	0	-0.0002	0.00021	-0.00309	2e-05	-0.5959	3.74747	0.10563
																							0.1	3.46875	0.02917	0.1	5.06897	0.00136	0.1	5.36842	0.00207	0.1	5.36842	0.000522166	0.15	1.61905	0.55329		2.20362	0.00522	-0.09439	6e-05	-5e-05	0.00226	-0.00138	0.0002	-0.06445	3.80947	0.07607
																							0.1	3.4875	0.02867	0.1	5.08965	0.00135	0.1	5.38947	0.00194	0.1	5.38947	0.000488289	0.15	1.64286	0.50803		2.26362	0.01729	-0.1205	0.00058	-0.0004	0.00699	-0.01073	0.00081	-0.06167	3.87147	0.04403
																							0.1	3.50625	0.02819	0.1	5.11034	0.00133	0.1	5.41053	0.00181	0.1	5.41053	0.000457561	0.15	1.66667	0.46344		2.32262	0.04376	-0.29549	0.00224	-0.00183	0.01437	-0.03816	0.00165	-0.1623	3.93347	0.03799
																							0.1	3.525	0.02772	0.1	5.13103	0.00131	0.1	5.43158	0.00168	0.1	5.43158	0.000430028	0.15	1.69048	0.42		2.38262	0.05616	-0.39527	0.00372	-0.00514	0.01188	-0.08375	0.00146	-0.1547	3.99647	0.06062
																							0.1	3.54375	0.02727	0.1	5.15172	0.0013	0.1	5.45263	0.00156	0.1	5.45263	0.00040573	0.15	1.71429	0.37809		2.44262	0.03832	-0.34021	0.00262	-0.00616	0.00365	-0.07962	0.0007	-0.07733	4.05847	0.07115
																							0.1	3.5625	0.02684	0.1	5.17241	0.00128	0.1	5.47368	0.00144	0.1	5.47368	0.000384694	0.15	1.73809	0.33805		2.50162	0.03475	-0.17153	0.00387	-0.0057	0.00383	-0.03355	0.00061	-0.02426	4.12047	0.06152
																							0.1	3.58125	0.02641	0.1	5.1931	0.00127	0.1	5.49474	0.00133	0.1	5.49474	0.000366921	0.15	1.76191	0.30013		2.56162	0.04997	-0.12579	0.00575	-0.00884	0.01124	-0.02564	0.00161	-0.01827	4.18247	0.04686
																							0.1	3.6	0.026	0.1	5.21379	0.00126	0.1	5.51579	0.00122	0.1	5.51579	0.000352381	0.15	1.78571	0.2645		2.62162	0.06245	-0.18858	0.00939	-0.01527	0.01429	-0.04398	0.00177	-0.03647	4.24547	0.04842
																							0.1	3.61875	0.0256	0.1	5.23448	0.00125	0.1	5.53684	0.00112	0.1	5.53684	0.000341003	0.15	1.80952	0.23132		2.68062	0.0657	-0.24973	0.01072	-0.01951	0.01087	-0.06489	0.00119	-0.04752	4.30747	0.04812
																							0.1	3.6375	0.02521	0.1	5.25517	0.00124	0.1	5.5579	0.00102	0.1	5.5579	0.000332669	0.15	1.83333	0.20066		2.74062	0.05988	-0.26509	0.0078	-0.01325	0.01265	-0.07579	0.00161	-0.04396	4.36947	0.03302
																							0.1	3.65625	0.02482	0.1	5.27586	0.00123	0.1	5.57895	0.00092679	0.1	5.57895	0.000327212	0.15	1.85714	0.1726		2.80062	0.08085	-0.26653	0.00747	-0.01132	0.02135	-0.07835	0.00161	-0.05231	4.43147	0.03527
																							0.1	3.675	0.02444	0.1	5.29655	0.00123	0.1	5.6	0.000837233	0.1	5.6	0.000324424	0.15	1.88095	0.14716		2.85962	0.10238	-0.25787	0.01068	-0.01663	0.02503	-0.08354	0.0012	-0.05831	4.49347	0.02772
																							0.1	3.69375	0.02407	0.1	5.31724	0.00123	0.1	5.62105	0.000752231	0.1	5.62105	0.000324063	0.15	1.90476	0.12441		2.91962	0.09363	-0.22663	0.01095	-0.01474	0.02214	-0.07789	0.00105	-0.05039	4.55647	0.03725
																							0.1	3.7125	0.0237	0.1	5.33793	0.00123	0.1	5.6421	0.000671737	0.1	5.6421	0.000325868	0.15	1.92857	0.1044		2.97962	0.09402	-0.18848	0.00963	-0.0097	0.02299	-0.07418	0.00139	-0.03908	4.61847	0.04664
																							0.1	3.73125	0.02334	0.1	5.35862	0.00123	0.1	5.66316	0.000595697	0.1	5.66316	0.000329571	0.15	1.95238	0.08724		3.03862	0.06689	-0.20065	0.00759	-0.01043	0.01841	-0.07593	0.00124	-0.04914	4.68047	0.04155
																							0.1	3.75	0.02298	0.1	5.37931	0.00123	0.1	5.68421	0.000524047	0.1	5.68421	0.000334912	0.15	1.97619	0.07311		3.09862	0.08614	-0.15874	0.01123	-0.01348	0.02173	-0.06024	0.00167	-0.04037	4.74247	0.03085
																							0.1	3.76875	0.02262	0.1	5.4	0.00124	0.1	5.70526	0.000456718	0.1	5.70526	0.000341644	0.15	2	0.06223		3.15862	0.11609	-0.18156	0.0135	-0.02165	0.02759	-0.0668	0.00151	-0.0477	4.80447	0.02574
																							0.1	3.7875	0.02226	0.1	5.42069	0.00125	0.1	5.72632	0.000393632	0.1	5.72632	0.000349543	0.15	2.02381	0.0548		3.21762	0.10123	-0.17677	0.0103	-0.01819	0.02251	-0.0773	0.00079	-0.03141	4.86747	0.035
																							0.1	3.80625	0.0219	0.1	5.44138	0.00125	0.1	5.74737	0.000334709	0.1	5.74737	0.000358411	0.15	2.04762	0.05079		3.27762	0.09836	-0.12271	0.00648	-0.01002	0.02006	-0.05076	0.00063	-0.01532	4.92947	0.04495
																							0.1	3.825	0.02154	0.1	5.46207	0.00126	0.1	5.76842	0.00027987	0.1	5.76842	0.000368071	0.15	2.07143	0.04976		3.33762	0.09827	-0.12106	0.00615	-0.0075	0.02011	-0.04598	0.00076	-0.01294	4.99147	0.04572
																							0.1	3.84375	0.02118	0.1	5.48276	0.00127	0.1	5.78947	0.000229038	0.1	5.78947	0.000378372	0.15	2.09524	0.05092		3.39662	0.08866	-0.16175	0.00583	-0.01008	0.0168	-0.06835	0.00092	-0.01576	5.05347	0.03523
																							0.1	3.8625	0.02082	0.1	5.50345	0.00128	0.1	5.81053	0.000182156	0.1	5.81053	0.000389182	0.15	2.11905	0.05341		3.45662	0.11268	-0.14036	0.00658	-0.01087	0.01886	-0.0547	0.00109	-0.01707	5.11647	0.03265
																							0.1	3.88125	0.02046	0.1	5.52414	0.00129	0.1	5.83158	0.000139214	0.1	5.83158	0.000400389	0.15	2.14286	0.05654		3.51662	0.15055	-0.13078	0.0082	-0.00983	0.02429	-0.04579	0.00174	-0.0184	5.17847	0.03555
																							0.1	3.9	0.0201	0.1	5.54483	0.0013	0.1	5.85263	0.000100331	0.1	5.85263	0.000411892	0.15	2.16667	0.05984		3.57562	0.10538	-0.19454	0.00767	-0.01063	0.01697	-0.05315	0.00192	-0.02296	5.24047	0.04383
																							0.1	3.91875	0.01973	0.1	5.56552	0.00131	0.1	5.87368	6.60553e-05	0.1	5.87368	0.000423607	0.15	2.19048	0.06304		3.63562	0.11486	-0.21263	0.00893	-0.01146	0.01987	-0.05321	0.00189	-0.02407	5.30247	0.03357
																							0.1	3.9375	0.01936	0.1	5.58621	0.00132	0.1	5.89474	3.8802e-05	0.1	5.89474	0.000435457	0.15	2.21429	0.06601		3.69562	0.10439	-0.22497	0.01002	-0.01356	0.02325	-0.05561	0.00173	-0.02037	5.36447	0.04573
																							0.1	3.95625	0.019	0.1	5.6069	0.00132	0.1	5.91579	2.87941e-05	0.1	5.91579	0.000447376	0.15	2.23809	0.06866		3.75462	0.08611	-0.23476	0.00771	-0.01197	0.01952	-0.0751	0.0017	-0.02023	5.42747	0.04999
																							0.1	3.975	0.01862	0.1	5.62759	0.00133	0.1	5.93684	4.19979e-05	0.1	5.93684	0.000459301	0.15	2.26191	0.07098		3.81462	0.08562	-0.20306	0.00556	-0.00818	0.01584	-0.07399	0.00154	-0.02166	5.48947	0.04283
																							0.1	3.99375	0.01825	0.1	5.64828	0.00134	0.1	5.95789	6.18571e-05	0.1	5.95789	0.000471177	0.15	2.28571	0.07297		3.87462	0.06842	-0.17414	0.00552	-0.00735	0.01413	-0.06677	0.00102	-0.01632	5.55147	0.0523
																							0.1	4.0125	0.01788	0.1	5.66897	0.00134	0.1	5.97895	8.1314e-05	0.1	5.97895	0.000482953	0.15	2.30952	0.07465		3.93362	0.06293	-0.14971	0.00494	-0.00685	0.01497	-0.0578	0.00086	-0.01067	5.61347	0.05085
																							0.1	4.03125	0.0175	0.1	5.68966	0.00135	0.1	6	9.89331e-05	0.1	6	0.000494581	0.15	2.33333	0.07603		3.99362	0.06334	-0.12963	0.00528	-0.00641	0.01273	-0.04468	0.00138	-0.00931	5.67547	0.04883
																							0.1	4.05	0.01712	0.1	5.71035	0.00135	0.15	0	0.00894	0.15	0	0.0094	0.15	2.35714	0.07715		4.05262	0.06922	-0.11383	0.00585	-0.00726	0.01423	-0.02837	0.00162	-0.01177	5.73847	0.05484
																							0.1	4.06875	0.01674	0.1	5.73103	0.00135	0.15	0.02105	0.01834	0.15	0.02105	0.01919	0.15	2.38095	0.07802		4.11262	0.09593	-0.12439	0.00781	-0.01131	0.02072	-0.02897	0.00179	-0.01157	5.80047	0.06168
																							0.1	4.0875	0.01636	0.1	5.75172	0.00135	0.15	0.0421	0.0259	0.15	0.0421	0.02673	0.15	2.40476	0.07868		4.17262	0.10259	-0.12302	0.00683	-0.01085	0.02471	-0.03665	0.00127	-0.00827	5.86247	0.05129
																							0.1	4.10625	0.01599	0.1	5.77241	0.00135	0.15	0.06316	0.03146	0.15	0.06316	0.03218	0.15	2.42857	0.07913		4.23162	0.16584	-0.13492	0.00774	-0.01006	0.03052	-0.04453	0.00198	-0.00656	5.92447	0.04497
																							0.1	4.125	0.01561	0.1	5.7931	0.00135	0.15	0.08421	0.03559	0.15	0.08421	0.03678	0.15	2.45238	0.0794		4.29162	0.16175	-0.18204	0.00877	-0.01139	0.02848	-0.05721	0.00181	-0.00857	5.98747	0.06654
																							0.1	4.14375	0.01523	0.1	5.81379	0.00134	0.15	0.10526	0.0383	0.15	0.10526	0.04124	0.15	2.47619	0.07951		4.35162	0.1082	-0.27241	0.00646	-0.01198	0.01897	-0.08312	0.00139	-0.00856	6.04947	0.0766
																							0.1	4.1625	0.01485	0.1	5.83448	0.00134	0.15	0.12632	0.0396	0.15	0.12632	0.04586	0.15	2.5	0.07946		4.41062	0.08466	-0.29094	0.00355	-0.00755	0.01324	-0.08015	0.0012	-0.01068	6.11147	0.06602
																							0.1	4.18125	0.01447	0.1	5.85517	0.00133	0.15	0.14737	0.03966	0.15	0.14737	0.05051	0.15	2.52381	0.07927		4.47062	0.10482	-0.19178	0.00432	-0.0046	0.01174	-0.04722	0.00124	-0.00771	6.17347	0.05946
																							0.1	4.2	0.0141	0.1	5.87586	0.00132	0.15	0.16842	0.03895	0.15	0.16842	0.05471	0.15	2.54762	0.07894		4.53062	0.14023	-0.19539	0.00467	-0.00459	0.01171	-0.05597	0.0015	-0.00565	6.23547	0.0444
																							0.1	4.21875	0.01372	0.1	5.89655	0.00131	0.15	0.18947	0.03825	0.15	0.18947	0.05786	0.15	2.57143	0.07849		4.58962	0.08986	-0.29258	0.00376	-0.00535	0.00845	-0.05816	0.00092	-0.00755	6.29847	0.04009
																							0.1	4.2375	0.01335	0.1	5.91724	0.0013	0.15	0.21053	0.03839	0.15	0.21053	0.05948	0.15	2.59524	0.07793		4.64962	0.05419	-0.34135	0.00347	-0.00481	0.00929	-0.05554	0.00064	-0.01012	6.36047	0.04311
																							0.1	4.25625	0.01299	0.1	5.93793	0.00129	0.15	0.23158	0.03985	0.15	0.23158	0.05937	0.15	2.61905	0.07725		4.70962	0.03762	-0.35377	0.00294	-0.00573	0.00965	-0.06284	0.00051	-0.011	6.42247	0.03106
																							0.1	4.275	0.01262	0.1	5.95862	0.00127	0.15	0.25263	0.04241	0.15	0.25263	0.05779	0.15	2.64286	0.07647		4.76862	0.02284	-0.19687	0.00195	-0.0044	0.00527	-0.05072	0.00025	-0.00527	6.48447	0.03359
																							0.1	4.29375	0.01226	0.1	5.97931	0.00126	0.15	0.27368	0.04522	0.15	0.27368	0.05545	0.15	2.66667	0.0756		4.82862	0.03912	-0.12198	0.00366	-0.00414	0.00953	-0.03787	0.00035	-0.00183	6.54747	0.03939
																							0.1	4.3125	0.01191	0.1	6	0.00124	0.15	0.29474	0.04729	0.15	0.29474	0.0534	0.15	2.69048	0.07463		4.88862	0.05857	-0.15785	0.00612	-0.0081	0.01396	-0.05066	0.00063	-0.00262	6.60947	0.04085
[truncated: 95,748 more rows]
[truncated: 7 more columns]

## Sheet: Figure 4
Figure 4b					Figure 4c						Figure 4d					Figure 4e						Figure 4f					Figure 4g				Figure 4i			Figure 4j											Figure 4k
[truncated: 503 more rows]

[truncated: 14 more sheets: Figure 5, Figure 6, Figure 8, Figure 9, Figure S2-S3, Figure S10-14, Figure S15-18, Figure S19-22, Figure S25-28, Figure S29-30, Figure S31-39, Figure S41-44, Figure S46-49, Figure S50-53]
